# Supplementary material for: Fungal Endophyte Communities of Three Agricultural Important Grass Species Differ in Their Response Towards Management Regimes
Source: Microorganisms. 2019 Jan 27;7(2):37. doi: 10.3390/microorganisms7020037 (PMC6407066; doi:10.3390/microorganisms7020037)
Supplement: Supplementary file 1 [file microorganisms-07-00037-s001.zip › TableS1.xlsx]

## Sheet: Design
Supplementary Table S1. Sample characteristics. Note that sample L47_S2011 was sequenced twice (SeqIDs BEWE_a_699 and BEWE_a_719).
SeqID	Sample ID	Grass species	Species_ID	Plot	Sampling Year	Fertilized	Mowing Frequency	Treatment
BEWE_a_643	D7_S2010	Dactylis glomerata	D	7	2010	yes	1x	NPK+ 1x
BEWE_a_644	F7_S2010	Festuca rubra	F	7	2010	yes	1x	NPK+ 1x
BEWE_a_645	L7_S2010	Lolium perenne	L	7	2010	yes	1x	NPK+ 1x
BEWE_a_646	D8_S2010	Dactylis glomerata	D	8	2010	no	3x	NPK- 3x
BEWE_a_647	F8_S2010	Festuca rubra	F	8	2010	no	3x	NPK- 3x
BEWE_a_648	L8_S2010	Lolium perenne	L	8	2010	no	3x	NPK- 3x
BEWE_a_649	D15_S2010	Dactylis glomerata	D	15	2010	yes	1x	NPK+ 1x
BEWE_a_650	F15_S2010	Festuca rubra	F	15	2010	yes	1x	NPK+ 1x
BEWE_a_651	L15_S2010	Lolium perenne	L	15	2010	yes	1x	NPK+ 1x
BEWE_a_652	D23_S2010	Dactylis glomerata	D	23	2010	no	1x	NPK- 1x
BEWE_a_653	F23_S2010	Festuca rubra	F	23	2010	no	1x	NPK- 1x
BEWE_a_654	D26_S2010	Dactylis glomerata	D	26	2010	no	1x	NPK- 1x
BEWE_a_655	F26_S2010	Festuca rubra	F	26	2010	no	1x	NPK- 1x
BEWE_a_656	L26_S2010	Lolium perenne	L	26	2010	no	1x	NPK- 1x
BEWE_a_657	D42_S2010	Dactylis glomerata	D	42	2010	yes	1x	NPK+ 1x
BEWE_a_658	F42_S2010	Festuca rubra	F	42	2010	yes	1x	NPK+ 1x
BEWE_a_659	L42_S2010	Lolium perenne	L	42	2010	yes	1x	NPK+ 1x
BEWE_a_660	D47_S2010	Dactylis glomerata	D	47	2010	yes	3x	NPK+ 3x
BEWE_a_661	F47_S2010	Festuca rubra	F	47	2010	yes	3x	NPK+ 3x
BEWE_a_662	L47_S2010	Lolium perenne	L	47	2010	yes	3x	NPK+ 3x
BEWE_a_663	D52_S2010	Dactylis glomerata	D	52	2010	no	3x	NPK- 3x
BEWE_a_664	F52_S2010	Festuca rubra	F	52	2010	no	3x	NPK- 3x
BEWE_a_665	L52_S2010	Lolium perenne	L	52	2010	no	3x	NPK- 3x
BEWE_a_666	D56_S2010	Dactylis glomerata	D	56	2010	yes	3x	NPK+ 3x
BEWE_a_667	F56_S2010	Festuca rubra	F	56	2010	yes	3x	NPK+ 3x
BEWE_a_668	L56_S2010	Lolium perenne	L	56	2010	yes	3x	NPK+ 3x
BEWE_a_669	D60_S2010	Dactylis glomerata	D	60	2010	no	1x	NPK- 1x
BEWE_a_670	F60_S2010	Festuca rubra	F	60	2010	no	1x	NPK- 1x
BEWE_a_671	L60_S2010	Lolium perenne	L	60	2010	no	1x	NPK- 1x
BEWE_a_672	D61_S2010	Dactylis glomerata	D	61	2010	no	3x	NPK- 3x
BEWE_a_673	F61_S2010	Festuca rubra	F	61	2010	no	3x	NPK- 3x
BEWE_a_674	L61_S2010	Lolium perenne	L	61	2010	no	3x	NPK- 3x
BEWE_a_675	D66_S2010	Dactylis glomerata	D	66	2010	yes	3x	NPK+ 3x
BEWE_a_676	F66_S2010	Festuca rubra	F	66	2010	yes	3x	NPK+ 3x
BEWE_a_677	L66_S2010	Lolium perenne	L	66	2010	yes	3x	NPK+ 3x
BEWE_a_678	D7_S2011	Dactylis glomerata	D	7	2011	yes	1x	NPK+ 1x
BEWE_a_679	F47_S2011	Festuca rubra	F	47	2011	yes	3x	NPK+ 3x
BEWE_a_680	D8_S2011	Dactylis glomerata	D	8	2011	no	3x	NPK- 3x
BEWE_a_681	F8_S2011	Festuca rubra	F	8	2011	no	3x	NPK- 3x
BEWE_a_683	F7_S2011	Festuca rubra	F	7	2011	yes	1x	NPK+ 1x
BEWE_a_684	L7_S2011	Lolium perenne	L	7	2011	yes	1x	NPK+ 1x
BEWE_a_685	D15_S2011	Dactylis glomerata	D	15	2011	yes	1x	NPK+ 1x
BEWE_a_686	F15_S2011	Festuca rubra	F	15	2011	yes	1x	NPK+ 1x
BEWE_a_687	L15_S2011	Lolium perenne	L	15	2011	yes	1x	NPK+ 1x
BEWE_a_688	D23_S2011	Dactylis glomerata	D	23	2011	no	1x	NPK- 1x
BEWE_a_689	F23_S2011	Festuca rubra	F	23	2011	no	1x	NPK- 1x
BEWE_a_691	D26_S2011	Dactylis glomerata	D	26	2011	no	1x	NPK- 1x
BEWE_a_692	F26_S2011	Festuca rubra	F	26	2011	no	1x	NPK- 1x
BEWE_a_693	L26_S2011	Lolium perenne	L	26	2011	no	1x	NPK- 1x
BEWE_a_694	D42_S2011	Dactylis glomerata	D	42	2011	yes	1x	NPK+ 1x
BEWE_a_695	F42_S2011	Festuca rubra	F	42	2011	yes	1x	NPK+ 1x
BEWE_a_696	L42_S2011	Lolium perenne	L	42	2011	yes	1x	NPK+ 1x
BEWE_a_697	D47_S2011	Dactylis glomerata	D	47	2011	yes	3x	NPK+ 3x
BEWE_a_699	L47_S2011	Lolium perenne	L	47	2011	yes	3x	NPK+ 3x
BEWE_a_700	D52_S2011	Dactylis glomerata	D	52	2011	no	3x	NPK- 3x
BEWE_a_701	F52_S2011	Festuca rubra	F	52	2011	no	3x	NPK- 3x
BEWE_a_702	L52_S2011	Lolium perenne	L	52	2011	no	3x	NPK- 3x
BEWE_a_703	D56_S2011	Dactylis glomerata	D	56	2011	yes	3x	NPK+ 3x
BEWE_a_704	F56_S2011	Festuca rubra	F	56	2011	yes	3x	NPK+ 3x
BEWE_a_705	L56_S2011	Lolium perenne	L	56	2011	yes	3x	NPK+ 3x
BEWE_a_707	D60_S2011	Dactylis glomerata	D	60	2011	no	1x	NPK- 1x
BEWE_a_708	F60_S2011	Festuca rubra	F	60	2011	no	1x	NPK- 1x
BEWE_a_709	L23_S2011	Lolium perenne	L	23	2011	no	1x	NPK- 1x
BEWE_a_710	L8_S2011	Lolium perenne	L	8	2011	no	3x	NPK- 3x
BEWE_a_711	F66_S2011	Festuca rubra	F	66	2011	yes	3x	NPK+ 3x
BEWE_a_712	L66_S2011	Lolium perenne	L	66	2011	yes	3x	NPK+ 3x
BEWE_a_713	L60_S2011	Lolium perenne	L	60	2011	no	1x	NPK- 1x
BEWE_a_715	D61_S2011	Dactylis glomerata	D	61	2011	no	3x	NPK- 3x
BEWE_a_716	F61_S2011	Festuca rubra	F	61	2011	no	3x	NPK- 3x
BEWE_a_717	L61_S2011	Lolium perenne	L	61	2011	no	3x	NPK- 3x
BEWE_a_718	D66_S2011	Dactylis glomerata	D	66	2011	yes	3x	NPK+ 3x
BEWE_a_719	L47_S2011	Lolium perenne	L	47	2011	yes	3x	NPK+ 3x
