# Supplementary material for: Fungal Endophyte Communities of Three Agricultural Important Grass Species Differ in Their Response Towards Management Regimes
Source: Microorganisms. 2019 Jan 27;7(2):37. doi: 10.3390/microorganisms7020037 (PMC6407066; doi:10.3390/microorganisms7020037)
Supplement: Supplementary file 1 [file microorganisms-07-00037-s001.zip › TableS2.xlsx]

## Sheet: zOTUtable
Supplementary Table S2. zOTU table for the fungal endophyte community. For further information on the Sample ID see Supplementary Table S1.
OTU_ID	D15_S2010	D15_S2011	D23_S2010	D23_S2011	D26_S2010	D26_S2011	D42_S2010	D42_S2011	D47_S2010	D47_S2011	D52_S2010	D52_S2011	D56_S2010	D56_S2011	D60_S2010	D60_S2011	D61_S2010	D61_S2011	D66_S2010	D66_S2011	D7_S2010	D7_S2011	D8_S2010	D8_S2011	F15_S2010	F15_S2011	F23_S2010	F23_S2011	F26_S2010	F26_S2011	F42_S2010	F42_S2011	F47_S2010	F47_S2011	F52_S2010	F52_S2011	F56_S2010	F56_S2011	F60_S2010	F60_S2011	F61_S2010	F61_S2011	F66_S2010	F66_S2011	F7_S2010	F7_S2011	F8_S2010	F8_S2011	L15_S2010
UNI656	0	0	0	0	33	0	0	0	0	1	0	0	0	0	0	0	0	0	0	1	102	0	0	0	0	203	35	0	0	0	3	0	0	223	0	1	0	3	0	0	0	0	0	0	0	0	0	0	0
UNI134	235	406	21	56	99	0	0	371	47	36	0	23	125	0	0	0	0	0	5	736	55	1	28	2	43	1	0	1	0	462	0	118	0	126	125	87	0	0	1	5	0	1	6	0	1	83	164	47	33
UNI551	1	1	0	0	1	0	0	0	0	0	0	60	16	0	0	0	0	0	0	162	72	0	238	0	0	2	32	0	0	239	0	0	0	35	154	201	0	1	0	0	0	2	0	0	0	0	1	0	69
UNI323	126	106	38	8	101	0	0	98	14	8	0	2	49	0	0	0	0	0	3	194	31	0	28	0	19	0	0	0	0	161	0	31	0	37	36	21	0	0	0	4	0	0	4	0	1	22	50	11	17
UNI808	1	0	0	0	10	0	0	0	0	0	0	16	11	0	0	0	0	0	0	74	29	0	217	0	0	0	6	0	0	94	0	0	0	11	69	79	0	0	0	0	0	2	0	0	0	0	0	0	35
UNI1378	0	0	0	0	35	0	0	0	0	0	0	0	0	0	0	0	0	0	0	0	53	0	0	0	0	108	15	0	0	0	1	0	0	92	0	0	0	0	0	0	0	0	0	0	0	0	0	0	0
UNI4270	4	0	0	0	10	0	0	0	1	0	0	5	2	0	0	0	1	0	0	126	18	0	9	0	0	36	6	0	0	46	0	0	0	33	8	39	0	0	0	0	0	0	1	0	0	0	0	0	12
UNI4313	128	0	0	0	36	0	1	0	0	0	0	23	3	0	0	0	2	0	0	114	59	0	188	0	0	96	12	1	0	75	0	0	0	219	45	47	0	3	0	0	0	3	0	0	0	0	0	16	34
UNI1367	22	23	1	2	5	0	0	23	1	3	0	2	5	0	0	0	0	0	0	54	9	0	0	0	1	0	0	0	0	35	0	2	0	9	6	8	0	0	0	1	0	0	1	0	0	7	10	3	2
UNI3163	55	0	0	0	9	0	0	0	0	0	0	14	6	0	0	0	0	0	0	54	19	0	82	0	0	16	6	0	0	51	0	0	0	55	19	38	0	2	0	0	0	2	0	1	0	0	0	0	18
UNI2130	9	9	0	1	0	0	0	5	1	0	0	0	4	0	0	0	0	0	0	12	2	0	0	0	1	0	0	0	0	9	0	1	0	0	3	3	0	0	0	0	0	0	0	0	0	1	1	1	0
UNI4299	36	0	0	0	4	0	0	0	0	0	0	9	1	0	0	0	0	0	0	35	10	0	48	0	0	9	2	0	0	20	0	0	0	20	16	21	0	0	0	0	0	0	0	0	0	0	0	0	15
UNI1804	21	27	2	1	1	0	0	18	7	4	0	2	9	0	0	0	0	0	0	44	6	0	3	0	1	0	0	0	0	28	0	3	0	6	7	4	0	0	0	0	0	0	0	0	0	7	5	0	4
UNI3584	121	0	0	0	7	0	0	0	0	0	0	17	1	0	0	0	0	0	0	56	7	0	172	0	0	5	0	0	0	17	0	0	0	45	4	7	0	0	0	0	0	0	3	0	0	0	0	0	21
UNI2240	13	26	1	1	5	0	0	23	2	1	0	2	5	0	0	0	0	0	0	46	4	0	1	0	3	0	0	0	0	31	0	13	0	9	6	9	0	0	0	0	0	0	0	0	0	9	11	4	0
UNI3309	10	10	2	2	4	0	0	9	4	2	0	0	3	0	0	0	0	0	0	18	5	0	4	0	4	0	0	0	0	10	0	6	0	4	3	2	0	0	0	1	0	0	0	0	0	1	7	1	4
UNI2780	6	10	0	0	3	0	0	7	0	0	0	0	1	0	0	0	0	0	0	18	2	0	0	0	1	0	0	0	0	12	0	1	0	1	4	0	0	0	0	0	0	0	0	0	0	3	2	2	1
UNI1440	8	15	0	2	0	0	0	12	2	0	0	1	5	0	0	0	0	0	0	30	3	0	0	0	2	0	0	0	0	15	0	2	0	9	1	4	0	0	0	1	0	0	0	0	0	1	1	3	1
UNI1864	7	18	1	2	4	0	0	9	5	0	0	1	3	0	0	0	0	0	1	31	2	0	1	0	1	0	0	1	0	10	0	4	0	6	0	2	0	0	0	0	0	0	0	0	0	1	6	1	1
UNI2834	3	9	0	0	1	0	0	6	0	0	0	0	3	0	0	0	0	0	0	15	1	0	0	0	0	0	0	0	0	10	0	0	0	1	1	2	0	0	0	0	0	0	0	0	0	1	4	0	2
UNI1202	14	26	2	1	6	0	0	16	3	3	0	2	6	0	0	0	0	0	0	48	3	0	4	0	3	0	0	0	0	24	0	7	0	12	8	4	0	0	0	0	0	0	0	0	0	4	11	0	1
UNI951	10	20	2	3	4	0	0	4	3	1	0	0	1	0	0	0	0	0	0	33	2	0	1	0	2	1	0	0	0	19	0	6	0	7	2	4	0	0	0	0	0	0	0	0	0	2	8	4	0
UNI2098	0	0	0	0	1	0	0	0	0	0	0	0	3	0	0	0	0	0	0	66	2	0	1	0	0	0	0	0	0	34	0	0	0	1	5	15	0	0	0	0	0	0	0	0	0	0	0	0	2
UNI1838	17	50	4	3	13	0	0	17	4	6	0	3	12	0	0	0	0	0	1	74	6	0	1	0	4	0	0	0	0	43	0	6	0	12	6	4	1	0	0	0	0	0	0	0	0	9	14	5	2
UNI3970	11	6	0	1	4	0	0	4	1	0	0	0	5	0	0	0	0	0	0	13	1	0	3	0	0	0	0	0	0	15	0	1	0	0	4	0	0	0	0	0	0	0	0	0	0	2	2	0	2
UNI2401	5	9	1	0	4	1	0	9	2	1	0	0	4	0	0	0	0	0	0	23	2	0	2	0	1	1	0	0	0	14	0	5	0	4	6	1	0	0	0	0	0	0	0	0	0	2	6	1	1
UNI1843	3	6	0	0	1	0	0	9	0	0	0	1	2	0	0	0	0	0	0	13	2	0	1	0	1	0	0	0	0	13	0	3	0	6	4	3	0	0	0	0	0	0	1	0	0	1	4	1	1
UNI3587	4	14	2	1	0	0	0	8	1	0	0	0	1	0	0	0	0	0	0	14	2	0	2	0	1	0	0	0	0	6	0	2	0	3	3	0	0	0	0	1	0	0	0	0	0	1	4	0	0
UNI3050	8	7	0	0	3	0	0	11	1	0	0	0	5	0	0	0	0	0	0	18	1	0	1	0	0	0	0	0	0	6	0	2	0	3	1	1	0	0	0	1	0	0	0	0	0	0	5	0	0
UNI2544	13	49	3	6	3	0	0	26	5	7	1	2	8	0	0	0	0	0	2	213	6	0	1	0	4	0	0	0	0	45	0	11	0	11	3	6	0	0	0	0	0	0	1	0	0	9	18	8	9
UNI2274	6	11	0	3	7	0	0	10	2	2	0	1	4	0	0	0	0	0	0	19	2	0	1	0	2	0	0	0	0	17	0	7	0	1	7	5	0	0	0	1	0	0	0	0	1	5	2	0	1
UNI1381	8	16	4	3	4	0	0	13	2	2	0	1	7	0	0	0	0	0	0	21	4	0	0	0	2	0	0	0	0	23	0	5	0	4	1	1	0	0	0	0	0	0	1	0	0	4	5	1	1
UNI3352	0	0	0	0	0	0	0	0	0	0	0	0	0	0	0	0	0	0	0	0	1	0	0	0	0	0	0	0	0	0	0	0	0	0	0	0	0	0	0	0	0	0	0	0	0	0	0	60	0
UNI4317	2	5	2	2	0	0	0	3	1	0	0	0	0	0	0	0	0	0	0	4	1	0	0	0	0	0	0	0	0	2	0	2	0	0	2	0	0	0	0	0	0	0	1	0	0	2	0	0	0
UNI4019	8	12	1	3	2	1	0	10	1	0	0	0	2	0	0	0	0	0	0	16	1	0	0	0	1	0	0	0	0	16	0	4	0	4	3	1	0	0	0	0	0	0	0	0	0	5	0	0	3
UNI1490	0	0	0	0	5	0	0	0	0	0	0	0	0	0	0	0	0	0	0	0	0	0	149	0	0	0	0	0	0	62	0	0	0	103	0	0	0	0	0	0	0	0	0	0	1	0	1	0	5
UNI2670	0	8	1	2	2	0	0	10	1	0	0	1	1	0	0	0	0	0	1	15	0	0	0	0	1	0	0	0	0	8	0	3	0	3	4	1	0	0	0	1	0	0	0	0	0	3	5	2	3
UNI2444	8	6	0	0	3	0	0	3	1	0	0	0	5	0	0	0	0	0	0	12	0	0	1	0	1	0	0	0	0	6	0	2	0	2	2	1	0	0	0	0	0	0	0	0	0	0	0	0	0
UNI3903	1	5	0	0	0	0	0	2	0	1	0	0	2	0	0	0	0	0	0	4	0	0	0	0	0	0	0	0	0	1	0	0	0	1	1	0	0	0	0	0	0	0	0	0	0	0	0	0	0
UNI2667	5	12	3	3	1	0	0	9	1	1	0	0	3	0	0	0	0	0	1	20	0	0	1	0	1	0	0	0	0	15	0	4	0	3	3	2	0	0	0	0	0	0	0	0	0	5	3	1	5
UNI1407	0	0	0	0	0	0	0	0	0	0	0	0	0	0	0	0	0	0	0	1	0	0	0	0	0	0	1	0	0	0	0	0	0	0	0	0	0	0	0	0	0	0	0	0	0	0	0	170	0
UNI471	318	1	0	0	4	0	0	0	0	0	0	51	0	0	0	0	0	0	0	197	0	0	174	0	0	0	1	0	0	2	0	0	0	123	2	0	0	0	2	0	0	1	0	0	0	0	0	1	71
UNI3140	8	7	2	2	5	0	0	5	0	0	0	0	2	0	0	0	0	0	0	13	0	0	2	0	2	0	0	0	0	6	0	1	0	1	2	2	0	0	0	0	0	0	0	0	0	4	0	1	0
UNI1296	0	0	0	0	0	0	0	0	0	0	0	0	0	0	0	0	0	0	0	0	0	0	188	0	0	0	0	0	0	0	0	0	0	0	0	0	0	0	0	0	0	1	0	0	0	0	0	0	13
UNI695	156	0	0	0	7	0	0	0	0	0	0	11	1	0	0	0	0	0	0	58	0	0	182	0	0	0	0	0	0	1	0	0	0	40	0	2	0	0	2	0	0	1	0	0	0	0	1	0	40
UNI1479	0	0	0	0	0	0	0	0	0	0	0	0	0	0	0	0	0	0	0	0	0	0	211	0	0	0	0	0	0	0	0	0	0	0	0	0	0	0	0	0	0	1	0	0	0	0	0	0	12
UNI1085	0	0	0	0	9	0	0	0	0	0	0	0	0	0	0	0	0	0	0	1	0	0	103	0	0	0	1	0	0	29	0	0	0	170	0	0	0	0	0	0	0	0	0	0	0	0	0	0	7
UNI3364	0	0	0	0	2	0	0	0	0	0	0	0	0	0	0	0	0	0	0	1	0	0	47	0	0	0	0	0	0	10	0	0	0	64	0	0	0	0	0	0	0	0	0	0	0	0	0	0	1
UNI1424	0	0	0	0	13	0	0	0	0	0	0	0	0	0	0	0	0	0	0	28	0	0	2	0	0	0	0	0	0	0	0	0	0	68	0	0	0	1	0	0	0	0	0	0	0	0	0	0	0
UNI1933	0	0	0	0	0	0	0	0	0	0	0	0	0	0	0	0	0	0	0	41	0	0	1	0	0	0	0	0	0	0	0	0	0	13	0	0	0	0	0	0	0	0	0	0	0	0	0	1	0
UNI3173	6	6	0	0	1	0	0	5	0	0	0	0	0	0	0	0	0	0	0	10	0	0	2	1	0	0	0	0	0	4	0	1	0	3	2	2	0	0	0	0	0	0	0	0	0	0	1	0	0
UNI784	0	0	0	0	41	0	0	0	0	0	0	0	0	0	0	0	0	0	0	111	0	0	3	0	0	0	0	0	0	0	0	0	0	283	1	0	0	5	0	0	0	0	0	0	0	0	0	0	0
UNI1469	247	0	0	0	12	0	0	0	0	0	0	0	0	0	0	0	0	0	0	0	0	0	1	0	0	0	0	0	0	0	0	0	0	0	0	0	0	0	0	0	0	0	0	0	0	0	0	0	0
UNI3918	2	3	0	1	2	0	0	6	0	0	0	0	1	0	0	0	0	0	0	12	0	0	0	0	0	0	0	0	0	1	0	0	0	1	1	1	0	0	0	0	0	0	0	0	0	0	1	1	0
UNI3169	3	8	0	0	0	0	0	3	0	0	0	0	4	0	0	0	0	0	0	3	0	0	0	0	0	0	0	0	0	12	0	0	0	2	1	0	0	0	0	0	0	0	0	0	0	3	4	0	1
UNI3764	2	12	0	0	0	0	0	4	0	2	0	1	1	0	0	0	0	0	0	16	0	0	0	0	0	0	0	0	0	3	0	2	0	2	4	0	0	0	0	0	0	0	0	0	0	3	2	0	1
UNI3010	2	8	1	1	0	0	0	3	1	0	0	1	0	0	0	0	0	0	0	9	0	0	0	0	1	0	0	0	0	6	0	1	0	4	3	0	0	0	0	0	0	0	0	0	0	2	3	1	0
UNI4524	2	8	0	0	1	0	0	6	0	1	0	0	3	0	0	0	0	0	0	4	0	0	0	0	1	0	0	0	0	5	0	0	0	0	1	1	0	0	0	0	0	0	0	0	0	0	1	1	1
UNI3581	12	8	1	0	4	0	0	7	0	0	0	0	1	0	0	0	0	0	0	11	0	0	0	0	0	0	0	0	0	7	0	3	0	0	0	4	0	0	0	0	0	0	0	0	0	0	2	0	1
UNI948	315	0	0	0	8	0	0	0	0	0	0	0	0	0	0	0	0	0	0	0	0	0	0	0	1	0	0	0	0	0	0	0	0	0	0	0	0	0	0	0	0	0	0	0	0	0	0	0	0
UNI4033	95	0	0	0	6	0	0	0	0	0	0	0	0	0	0	0	0	0	0	0	0	0	0	0	0	0	0	0	0	0	0	0	0	0	0	0	0	0	0	0	0	0	0	0	0	0	0	0	0
UNI3375	3	2	0	0	1	0	0	1	0	0	0	0	0	0	0	0	0	0	0	5	0	0	0	0	0	0	0	0	0	1	0	1	0	0	2	0	0	0	0	0	0	0	0	0	0	0	0	0	0
UNI985	0	0	0	0	0	0	0	0	0	0	0	0	0	4	0	0	0	0	0	0	0	0	0	0	0	0	53	0	0	0	0	0	0	0	0	0	0	0	0	0	0	0	0	0	0	0	0	0	0
UNI3179	0	0	0	0	0	0	0	0	0	0	0	0	0	4	0	0	0	0	0	0	0	0	0	0	0	0	23	0	0	0	0	0	0	0	0	0	0	0	0	0	0	0	0	0	0	0	0	0	0
UNI4224	0	0	0	0	0	0	0	0	0	0	0	0	0	2	0	0	0	0	0	0	0	0	0	0	0	0	30	0	0	0	0	0	0	0	0	0	0	0	0	0	0	0	0	0	0	0	0	0	0
UNI4265	0	0	0	0	34	0	0	0	0	0	0	0	0	0	0	0	0	0	0	20	0	0	0	0	0	0	0	0	0	0	0	0	0	39	0	0	0	1	0	0	0	0	0	0	0	0	0	0	0
UNI2318	0	0	0	0	1	0	0	0	0	0	0	0	0	0	0	0	0	0	0	20	0	0	0	0	0	0	0	0	0	0	0	0	0	6	0	0	0	0	0	0	0	0	0	0	0	0	0	0	0
UNI966	0	0	0	0	0	0	0	0	0	0	0	0	0	0	0	0	0	0	0	0	0	0	0	0	0	0	0	0	0	1	0	0	0	0	0	0	0	0	0	0	0	0	0	0	0	0	0	0	0
UNI2340	0	0	0	0	0	0	0	0	0	0	0	0	0	0	0	0	0	0	0	0	0	0	0	0	0	0	0	0	0	0	0	0	0	0	0	0	0	0	0	0	0	0	0	0	0	0	0	0	0
UNI2545	0	0	0	0	0	0	0	0	0	1	0	0	0	0	0	0	0	0	0	0	0	0	0	0	0	0	0	0	0	0	0	0	0	0	0	0	0	0	0	0	0	0	0	0	0	0	0	0	0
UNI2829	0	0	0	0	0	0	0	0	0	0	0	0	0	0	0	0	0	0	0	0	0	0	0	0	0	0	0	0	0	107	0	0	0	1	0	0	0	0	0	0	0	0	0	0	0	0	0	0	0
UNI1565	0	0	0	0	0	0	0	0	0	0	0	0	0	0	0	0	0	0	0	0	0	0	0	0	0	0	0	0	0	0	0	0	0	0	0	0	0	0	0	0	0	0	0	0	0	0	0	0	0
UNI1619	0	0	0	0	0	0	0	0	0	0	0	0	0	0	0	0	0	0	0	0	0	0	0	0	0	0	0	0	0	0	0	0	0	0	0	0	0	0	0	0	0	0	0	0	0	0	0	0	0
UNI2668	0	0	0	0	0	0	0	0	0	1	0	0	0	0	0	0	0	0	0	0	0	0	0	0	0	0	0	0	0	0	0	0	0	0	0	0	0	0	0	0	0	0	0	0	0	0	0	0	0
UNI1	328	137	1368	21	3499	2056	350	478	344	695	968	8	14	3501	35609	10	22605	6645	49075	9	1131	796	398	175	954	2	2979	11494	7648	811	1005	18	2489	1414	100	4717	448	1488	1162	3545	3172	8560	1541	3144	1386	11	703	266	78
UNI2	221	70	1453	8	4502	935	142	257	155	360	377	4	6	1669	21933	7	11540	3210	30577	8	823	314	521	74	839	1	1627	4912	3491	488	492	12	1011	846	58	2729	199	766	631	1659	1813	4363	1927	1503	557	9	356	139	42
UNI1443	11	13	7	0	46	4	0	30	16	15	0	2	1	18	3	0	5	6	160	0	37	1	7	0	24	0	90	10	9	33	8	0	13	81	1	193	0	0	5	6	6	56	4	2	28	0	38	10	5
UNI1828	16	7	1	0	73	0	0	21	3	15	0	0	0	4	0	0	0	4	110	0	18	0	12	0	24	0	49	4	2	19	4	2	6	40	0	130	0	0	0	5	4	25	8	1	12	0	13	8	7
UNI2978	0	0	1	0	0	3	0	0	2	0	1	0	0	12	0	0	3	26	10	0	3	0	0	1	2	0	8	147	74	5	3	0	6	1	0	30	2	3	6	2	29	58	3	22	3	0	1	0	0
UNI3316	0	1	0	0	8	0	0	3	3	3	0	0	0	3	0	0	0	1	18	0	4	0	2	0	2	0	23	0	0	1	2	0	4	17	0	30	0	0	0	1	1	7	2	0	4	0	2	1	0
UNI2748	0	0	3	1	2	1	0	0	0	0	0	0	0	9	0	0	0	28	13	0	3	1	0	0	13	0	3	8	12	4	1	0	1	3	0	12	1	0	4	7	11	11	5	0	2	0	1	0	0
UNI3883	1	3	1	0	5	0	0	5	5	2	0	0	0	2	2	0	2	2	98	0	2	0	0	0	4	0	7	1	1	3	0	0	6	9	0	41	0	0	1	0	2	13	1	0	4	0	7	3	2
UNI3055	1	1	2	0	30	1	0	2	3	4	0	0	0	2	4	0	1	4	71	0	4	0	2	0	9	0	23	0	2	19	1	0	2	23	0	50	0	0	0	1	0	15	1	0	5	0	6	3	2
UNI2168	0	0	1	1	1	0	1	0	0	0	0	0	0	4	3	0	1	8	35	0	1	0	0	0	2	0	3	142	40	2	1	0	0	8	0	1	0	0	0	2	2	69	1	0	0	0	2	0	0
UNI1897	0	0	4	0	0	1	2	0	0	0	2	0	0	13	0	0	3	53	23	0	1	0	0	0	5	0	5	22	34	1	4	0	5	4	0	21	1	2	6	4	14	22	2	6	0	0	0	0	1
UNI4342	1	0	0	0	1	0	1	2	0	0	0	0	0	1	0	1	0	1	8	0	1	0	0	0	1	0	2	1	0	0	0	0	1	1	0	6	0	0	0	1	0	1	0	1	1	0	0	0	0
UNI1308	4	0	9	0	6	69	6	2	3	10	18	0	0	57	4	0	0	108	14	0	1	13	2	5	13	0	40	180	135	5	24	0	114	7	0	49	10	11	8	7	28	86	8	11	8	0	3	1	2
UNI1745	3	1	15	0	5	34	2	1	1	10	3	1	0	44	3	0	0	62	15	0	1	6	0	0	11	0	12	108	93	3	18	0	41	3	0	40	7	8	8	7	54	72	17	7	5	0	1	2	0
UNI3443	0	0	5	0	0	17	0	0	0	2	2	0	0	30	0	0	0	41	0	0	0	6	0	0	2	0	12	77	49	3	9	0	23	2	0	8	1	0	4	2	16	47	5	14	1	0	0	0	0
UNI1782	0	0	0	0	0	4	0	0	0	0	3	0	0	3	0	0	0	23	0	0	0	1	0	0	1	0	1	82	38	2	0	0	0	0	0	10	2	0	1	1	45	16	0	8	1	0	0	0	0
UNI2928	0	0	2	0	0	12	0	0	0	2	0	0	0	2	5	0	0	35	6	0	0	6	0	2	0	0	4	194	44	34	0	0	1	4	0	56	2	4	5	7	3	175	4	67	0	0	0	0	0
UNI3065	0	0	0	0	1	7	0	0	0	0	0	0	0	2	0	0	0	0	0	0	0	1	1	0	0	0	0	1	0	1	1	0	0	1	0	31	5	33	0	9	1	88	0	3	0	0	0	0	0
UNI3561	0	0	1	0	0	0	0	0	0	0	1	0	0	0	0	0	0	0	0	0	0	0	0	0	0	0	0	109	1	1	5	0	5	0	0	16	4	0	0	0	31	23	34	3	0	0	1	0	0
UNI4001	0	0	0	0	0	2	0	0	0	0	0	0	0	3	0	0	0	17	0	0	0	1	0	0	0	0	4	99	19	14	0	0	0	0	0	36	0	2	1	2	0	90	1	45	0	0	0	0	0
UNI3885	0	0	0	0	0	5	0	0	0	3	0	0	0	9	0	0	0	36	1	0	0	2	0	2	1	0	4	29	27	0	1	0	5	0	0	5	0	0	0	1	0	11	1	5	1	0	0	0	0
UNI2411	0	0	0	0	0	0	0	0	0	0	2	0	0	1	0	0	0	20	0	0	0	0	0	0	0	0	4	12	92	0	1	0	3	2	0	6	1	3	0	0	49	12	2	3	0	0	0	0	0
UNI2836	0	0	0	0	0	0	0	0	0	0	1	0	0	0	0	0	0	15	0	0	0	0	0	0	0	0	2	10	42	0	0	0	1	0	0	3	0	0	1	0	15	3	0	0	0	0	0	0	0
UNI3653	0	0	0	0	0	0	0	0	0	0	0	0	0	1	0	0	0	10	0	0	0	0	0	0	3	0	1	0	9	0	0	0	0	0	0	3	0	0	0	0	2	2	3	0	0	0	0	0	0
UNI3099	0	0	1	0	1	66	4	0	0	4	2	1	0	56	0	0	0	62	0	0	0	3	0	1	2	0	2	7	5	0	1	0	2	0	0	1	0	0	0	0	0	5	2	1	0	0	0	0	0
UNI2031	0	0	5	0	0	92	7	0	1	3	0	1	0	94	0	0	0	117	0	0	0	2	0	1	4	0	1	10	14	0	1	0	2	0	0	4	1	0	0	0	1	9	0	3	0	0	0	0	0
UNI3837	0	0	0	0	0	21	1	0	0	2	0	0	0	12	0	0	0	20	0	0	0	1	0	1	1	0	0	0	6	0	0	0	0	0	0	1	0	0	0	0	0	0	0	0	0	0	0	0	0
UNI518	1	0	0	3	0	121	98	0	0	321	4	0	0	94	0	0	0	33	0	0	0	0	0	0	0	0	0	1	0	0	0	0	0	0	0	0	0	0	0	0	0	0	0	0	0	0	0	0	0
UNI997	0	0	0	2	0	51	32	0	0	176	0	0	0	45	0	0	0	19	0	0	0	0	0	0	0	0	0	0	0	1	0	0	0	0	0	0	0	0	0	0	0	0	0	0	0	0	0	0	0
UNI4223	0	0	0	1	19	0	2	0	0	0	0	0	0	0	0	0	0	0	0	0	0	0	0	0	0	0	0	0	0	0	0	0	0	0	0	0	0	7	0	0	0	0	0	0	0	0	0	0	0
UNI1518	0	0	0	0	0	2	8	0	0	0	3	0	0	0	0	0	0	0	0	0	0	2	0	0	0	0	0	3	66	0	0	0	0	0	0	0	0	0	0	0	0	9	0	0	0	0	0	0	0
UNI3717	0	0	0	0	0	2	2	0	0	0	0	0	0	0	0	0	0	0	0	0	0	0	0	0	0	0	0	1	31	0	0	0	0	0	0	0	0	0	1	0	0	9	0	0	0	0	0	0	0
UNI817	0	0	0	0	0	2	3	0	0	52	3	0	0	6	1	0	0	6	0	0	0	0	0	5	3	0	6	92	1	0	16	0	27	19	0	0	0	0	38	111	8	49	5	42	0	0	0	0	0
UNI1354	0	0	0	0	0	0	4	0	0	29	1	0	0	2	0	0	0	2	0	0	0	0	0	1	3	0	1	36	0	0	9	0	5	15	0	0	0	0	22	58	4	17	8	18	0	0	0	0	0
UNI3386	0	0	0	0	0	0	0	0	0	0	0	0	0	0	0	0	0	0	0	0	0	0	0	0	0	0	0	4	0	0	0	0	0	0	0	0	0	0	0	3	0	0	0	0	0	0	0	0	18
UNI4148	0	0	0	0	0	0	0	0	0	0	0	0	0	0	0	0	0	0	0	0	0	0	0	0	0	0	0	2	0	0	0	0	0	0	0	0	0	0	0	1	0	0	0	0	0	0	0	0	27
UNI3748	0	1	0	0	0	0	0	0	0	0	0	0	0	0	0	0	0	0	0	0	1	0	0	0	0	0	0	0	0	0	0	0	0	0	0	0	0	0	0	0	0	0	0	0	0	224	0	0	0
UNI117	0	0	0	0	0	1	0	0	0	0	0	0	0	0	0	1	0	1	1	0	1	0	0	0	0	0	0	1	0	0	0	0	0	0	0	0	0	0	0	0	0	0	0	0	0	7635	0	0	0
UNI174	0	0	0	0	0	1	0	0	0	0	0	1	0	0	0	0	0	0	2	0	1	0	0	0	0	0	0	0	0	0	0	0	0	0	0	0	0	0	0	0	0	0	0	0	0	4674	0	0	0
UNI3124	0	0	1	0	0	0	0	0	0	0	0	0	0	0	0	0	0	0	0	0	0	0	0	0	0	0	0	0	0	0	0	0	0	0	0	0	0	0	0	0	0	0	0	0	0	491	0	0	0
UNI754	0	0	0	0	0	0	0	0	0	0	0	0	0	0	0	0	0	0	0	0	0	0	0	0	0	0	0	0	0	0	0	0	0	0	0	0	0	0	0	0	0	0	0	0	0	686	0	0	0
UNI1304	0	0	0	0	0	0	0	0	0	0	0	0	0	0	0	0	0	0	0	0	0	0	0	0	0	0	0	0	0	0	0	0	0	0	0	0	0	0	0	0	0	0	0	0	0	480	0	0	0
UNI2270	0	0	0	0	0	0	0	0	0	0	0	0	0	0	0	0	0	0	0	0	0	0	0	0	0	0	0	0	0	0	0	0	0	0	0	0	0	0	0	0	0	0	0	0	0	128	0	0	0
UNI2590	0	0	0	0	0	0	0	0	0	0	0	0	0	0	0	0	0	0	0	0	0	0	0	0	0	0	0	0	0	0	0	0	0	0	0	0	0	0	0	0	0	0	0	0	0	360	0	0	0
UNI2884	0	0	0	0	0	0	0	0	0	0	0	0	0	0	0	0	0	0	0	0	0	0	0	0	0	0	0	0	0	0	0	0	0	0	0	0	0	0	0	0	0	0	0	0	0	91	0	0	0
UNI3491	0	0	0	0	0	0	0	0	0	0	0	0	0	0	0	0	0	0	0	0	0	0	0	0	0	0	0	0	0	0	0	0	0	0	0	0	0	0	0	0	0	0	0	0	0	94	0	0	0
UNI4070	0	0	0	0	0	0	0	0	0	0	0	0	0	0	0	0	0	0	0	0	0	0	0	0	0	0	0	0	0	0	0	0	0	0	0	0	0	0	0	0	0	0	0	0	0	25	0	0	0
UNI64	0	1	0	0	0	1	0	0	0	0	0	0	0	52	9702	0	1	85	0	0	0	4	0	0	0	0	2	0	0	0	0	0	3	0	0	2	1	0	18	0	0	2	0	0	1	0	0	0	0
UNI1232	0	0	0	0	0	0	0	0	0	0	0	0	0	0	594	0	0	1	0	0	0	0	0	0	0	0	0	0	0	0	0	0	0	0	0	0	0	0	0	0	0	0	0	0	0	0	0	0	0
UNI100	0	2	0	0	0	1	0	0	0	0	2	0	0	26	6077	0	0	37	0	0	0	1	0	0	0	0	1	0	0	0	0	0	1	0	1	2	0	0	6	0	0	3	0	1	0	0	1	0	0
UNI653	0	0	0	0	0	0	0	0	0	0	0	0	0	1	778	0	0	8	0	0	0	1	0	0	0	0	1	0	0	0	0	0	0	0	0	0	0	0	0	0	0	1	0	0	0	0	0	0	0
UNI1081	0	0	19	0	0	49	0	0	0	0	0	2	0	5	0	0	0	3	0	0	46	106	0	28	0	0	0	0	0	0	0	0	0	0	0	0	0	0	0	0	0	0	0	0	0	0	0	0	0
UNI2054	0	0	16	0	0	18	0	0	0	0	0	1	0	1	0	0	0	3	0	0	35	39	0	8	0	0	0	0	0	0	0	0	0	0	0	0	0	0	0	0	0	0	0	0	0	0	0	0	0
UNI4239	0	0	9	0	1	31	3	0	0	52	2	0	0	5	0	0	0	34	0	0	1	32	2	5	5	0	47	10	11	199	8	0	5	15	0	1	1	5	15	2	0	42	14	215	2	0	0	1	0
UNI17	2	2	376	3	0	546	117	0	0	1015	134	2	0	98	0	3	0	267	0	1	1	530	1	84	175	1	736	119	170	1745	165	1	109	507	0	4	22	373	966	46	34	268	807	233	1	1	0	9	0
UNI44	2	1	163	2	0	294	51	0	1	439	31	3	0	92	0	1	0	258	0	0	2	310	2	111	92	1	373	229	166	1402	163	0	72	99	0	4	19	97	709	23	58	291	226	429	6	1	1	6	0
UNI78	0	0	205	0	0	178	28	0	0	245	19	3	0	46	0	0	0	152	0	0	0	182	0	44	92	1	246	137	101	947	87	0	32	78	0	3	9	35	377	7	27	177	284	245	1	0	3	3	0
UNI97	0	0	115	0	0	243	24	0	0	308	14	3	0	32	0	0	0	53	0	1	0	147	0	15	121	0	331	37	75	556	64	0	31	147	0	1	1	30	170	3	4	103	206	50	1	1	2	5	1
UNI27	1	1	378	1	0	205	24	0	1	493	53	3	0	31	0	0	0	109	0	1	0	205	0	18	163	0	394	29	76	1038	93	1	37	261	0	1	11	202	444	27	5	104	957	95	1	0	0	7	0
UNI4401	1	0	9	0	0	9	1	0	0	18	3	1	0	2	0	0	0	4	0	0	0	16	0	4	3	0	13	39	19	72	24	0	1	24	0	1	1	4	83	0	9	24	4	44	1	0	0	1	0
UNI61	0	0	108	1	1	445	103	1	0	569	38	1	1	61	1	0	0	127	0	1	0	352	1	36	119	0	456	96	150	881	152	2	97	207	0	9	8	88	324	13	20	176	171	97	1	2	0	9	2
UNI2131	0	0	2	0	0	1	0	0	0	59	0	0	0	0	0	0	0	0	0	0	0	1	0	0	9	0	67	0	0	217	1	0	4	43	0	2	0	0	3	0	0	5	1	1	1	0	0	0	0
UNI4178	0	0	27	1	0	74	7	0	0	88	4	0	0	30	0	0	0	30	0	0	0	43	0	22	11	0	37	56	46	115	29	1	10	11	0	0	1	17	112	2	18	79	21	75	0	0	0	1	1
UNI2791	0	0	13	0	0	65	1	0	0	60	5	0	0	9	0	0	0	11	0	0	0	36	0	8	17	0	38	11	18	32	27	0	18	6	0	1	0	8	31	0	0	8	20	7	0	0	0	1	0
UNI672	0	0	5	0	0	0	0	0	0	0	3	0	0	0	0	0	0	0	0	0	0	0	0	0	0	0	2	2	6	68	2	0	0	0	0	0	4	0	2	0	3	2	2	0	0	0	0	0	0
UNI3846	0	0	2	0	0	17	1	0	0	16	0	0	0	4	0	0	0	8	0	0	0	21	0	1	8	0	28	1	3	77	3	0	1	22	0	0	0	0	2	0	1	5	2	1	0	0	0	1	0
UNI4064	0	0	1	0	0	0	0	0	0	13	0	0	0	1	0	0	0	1	0	0	0	5	0	0	3	0	7	5	2	18	1	0	1	1	0	1	1	2	8	0	0	4	2	5	0	0	0	0	0
UNI3306	0	0	1	0	0	0	1	0	0	30	0	0	0	1	0	0	0	0	0	0	0	0	0	0	11	0	24	0	1	108	4	0	1	24	0	1	0	2	4	0	0	1	3	0	0	0	0	1	0
UNI3980	0	0	0	0	0	0	0	0	0	7	0	0	0	0	0	0	0	0	0	0	0	0	0	0	1	0	5	0	0	10	0	0	0	5	0	0	0	0	0	0	0	0	0	0	0	0	0	0	0
UNI2757	0	0	0	0	0	0	0	0	0	0	0	0	0	0	0	0	0	0	0	0	0	0	0	0	0	0	0	0	0	0	0	0	0	0	0	0	0	0	0	0	0	0	51	0	0	0	0	0	0
UNI3096	0	0	0	0	0	0	0	0	0	0	0	0	0	0	0	0	0	0	0	0	0	0	0	0	0	0	0	0	0	0	0	0	0	0	0	0	0	0	0	0	0	0	64	0	0	0	0	0	0
UNI893	0	0	4	0	0	5	0	0	0	19	1	0	0	19	0	0	0	1	0	0	0	2	0	1	0	0	0	233	17	7	8	0	2	2	2	16	0	5	75	23	13	34	0	58	8	0	0	0	0
UNI1887	0	0	2	0	0	1	0	0	0	8	1	0	0	9	0	0	0	8	0	0	0	0	0	0	0	0	1	13	6	1	3	0	1	1	0	0	0	2	2	7	38	13	0	2	29	0	0	0	0
UNI1751	0	0	4	0	0	1	0	0	0	12	1	0	0	6	0	0	0	1	0	0	0	3	0	1	0	0	0	115	4	3	8	0	0	0	0	6	0	2	43	9	10	27	0	38	3	0	0	0	0
UNI4093	0	0	5	0	0	8	0	0	0	1	0	0	0	6	0	0	0	3	0	0	0	3	0	1	1	0	0	20	40	129	0	0	0	0	0	0	2	0	37	1	30	5	1	0	15	0	0	0	0
UNI1558	0	1	18	0	0	21	5	0	0	28	0	0	0	108	0	0	0	16	0	0	0	2	2	46	4	0	0	190	2	0	1	1	0	0	0	6	0	2	45	19	0	49	0	34	4	0	0	1	0
UNI1615	0	0	3	0	0	6	0	0	0	9	0	0	0	8	0	0	0	2	0	0	0	2	0	2	0	0	0	425	3	5	2	0	1	0	0	27	1	2	162	46	4	44	0	98	2	0	0	0	0
UNI3290	0	0	0	0	0	2	0	0	0	1	0	0	0	4	0	0	0	1	0	0	0	0	0	1	0	0	0	64	1	1	1	0	0	0	0	0	0	1	0	0	0	14	0	15	1	0	0	0	0
UNI32	1	0	0	0	2	3	0	2	0	3	0	0	0	2	1	0	0	37	1	3	0	4	9	61	1	1	0	2291	0	0	0	0	2	0	0	1380	0	6	12889	1826	6	332	0	1896	0	0	0	3896	0
UNI286	0	0	0	0	0	0	0	0	0	0	0	0	0	0	0	0	0	2	0	2	0	1	1	4	0	0	0	185	0	0	0	0	0	0	0	300	0	0	1168	91	2	49	0	107	0	0	0	1064	0
UNI76	0	0	0	0	1	0	0	0	0	0	0	0	0	0	1	1	0	17	0	1	0	0	2	25	0	1	0	840	0	0	0	0	0	1	0	649	0	0	6113	747	1	144	0	831	0	0	0	2211	0
UNI1930	0	0	6	0	0	6	0	0	0	40	0	0	0	84	0	0	0	3	0	0	0	2	1	53	0	0	0	5	0	0	2	0	1	1	0	0	0	6	2	1	1	3	0	1	0	0	0	0	0
UNI175	0	0	1	0	0	0	0	0	0	0	0	1	0	1	0	0	0	13	0	1	0	0	0	10	0	0	0	464	0	0	0	0	0	0	0	518	0	1	2139	116	2	86	0	176	0	0	0	1632	0
UNI4380	0	0	0	0	0	0	0	0	0	0	0	0	0	0	0	0	0	0	0	0	0	0	0	0	0	0	0	112	0	0	0	0	0	0	0	12	0	0	147	1	0	7	0	21	0	0	0	0	0
UNI4400	0	0	0	0	0	2	1	0	0	12	0	0	0	16	0	0	0	0	0	0	0	0	0	12	0	0	0	1	0	0	0	0	0	0	0	0	0	0	1	0	0	0	0	0	0	0	0	0	0
UNI3479	0	0	0	0	0	0	0	0	0	0	0	0	0	0	0	0	0	0	0	0	0	0	0	3	0	0	0	21	0	0	0	0	0	0	0	16	0	0	84	4	0	1	0	17	0	0	0	25	0
UNI2434	0	0	0	0	0	3	0	0	0	3	0	0	0	7	0	0	0	1	0	0	0	0	0	10	0	0	0	79	0	0	0	0	0	0	0	18	0	0	56	11	0	8	0	35	0	0	0	16	0
UNI753	0	0	0	0	0	0	0	0	0	0	0	0	0	0	0	0	0	0	0	0	0	0	0	0	0	0	0	3	0	0	0	0	0	0	0	93	0	1	16	5	0	2	0	4	0	0	0	701	0
UNI1288	0	0	0	0	0	0	0	0	0	0	0	0	0	0	0	0	0	0	0	0	0	0	0	0	0	0	0	3	0	0	0	0	0	1	0	116	0	0	25	6	0	3	0	8	0	0	0	458	0
UNI1770	0	0	2	0	0	1	1	0	0	0	1	0	0	1	0	0	0	0	0	0	0	2	0	0	0	0	3	26	78	88	3	0	0	2	0	0	6	2	17	2	34	9	3	1	15	0	0	0	0
UNI1305	0	0	0	0	0	0	0	0	0	0	8	0	0	0	0	1	0	39	0	1	0	0	0	0	0	0	0	144	4	0	0	0	0	0	0	0	0	2	4	0	86	112	1	0	0	0	0	0	0
UNI2831	0	0	0	0	0	0	0	0	0	0	4	0	0	0	0	0	0	17	0	0	0	0	0	0	0	0	0	46	2	0	0	0	0	0	0	0	0	2	1	0	45	42	1	0	0	0	0	0	0
UNI2322	0	0	0	0	0	0	0	0	0	0	0	0	0	0	0	0	0	6	0	0	0	0	0	0	0	0	0	17	0	0	0	0	0	0	0	0	0	0	0	0	0	1	15	0	0	0	0	0	0
UNI3366	0	0	0	0	0	0	0	0	0	0	0	0	0	0	0	0	0	4	0	0	0	0	0	0	0	0	0	12	0	0	0	0	0	0	0	0	0	0	0	0	0	0	23	0	0	0	0	0	0
UNI2447	0	0	0	0	0	1	0	0	0	3	0	0	0	5	0	0	0	18	0	0	0	0	0	0	0	0	0	2	2	0	0	0	0	0	0	0	0	0	0	0	0	1	0	0	0	0	0	0	0
UNI2399	0	0	0	0	0	0	0	0	0	0	0	0	0	4	0	0	0	23	0	0	0	1	0	0	0	0	0	0	1	0	0	0	0	0	0	0	0	2	0	0	0	0	6	0	0	0	0	0	0
UNI1683	0	0	0	0	0	1	0	0	0	0	0	0	0	4	0	0	0	12	0	0	0	2	0	0	0	0	0	3	1	0	0	0	0	0	0	0	0	9	0	0	0	0	0	0	0	0	0	0	0
UNI2231	0	0	0	0	0	3	0	0	0	86	0	0	0	0	0	0	0	2	0	0	0	0	0	0	0	0	0	0	0	0	0	0	0	0	0	0	0	0	0	0	0	0	0	0	0	0	0	0	0
UNI3247	0	0	0	0	0	0	0	0	0	51	0	0	0	0	0	0	0	0	0	0	0	0	0	0	0	0	0	0	0	0	0	0	0	0	0	0	0	0	0	0	0	0	0	0	0	0	0	0	0
UNI1385	3	1	59	0	1	81	9	0	0	215	2	0	0	288	0	0	0	69	0	0	14	16	2	99	39	0	1	260	2	4	29	0	9	1	0	17	0	13	31	22	9	127	3	79	3	0	0	1	0
UNI855	6	0	69	1	0	126	25	0	0	245	1	0	0	436	0	0	0	160	0	0	3	12	9	180	37	0	15	382	10	6	29	0	13	1	0	5	5	13	33	33	18	192	1	100	15	0	0	0	0
UNI2422	0	0	6	0	0	3	3	0	0	17	0	0	0	26	0	0	0	7	0	0	1	2	0	5	4	0	1	15	0	0	1	0	0	0	0	2	0	0	2	2	0	16	0	2	0	0	0	0	0
UNI1456	0	0	8	0	0	3	3	0	0	43	1	1	1	36	0	0	0	6	0	1	2	1	0	15	5	0	0	122	5	1	15	0	9	0	0	6	0	0	22	12	11	33	3	34	7	0	0	0	0
UNI4083	0	0	3	0	0	9	2	0	0	15	0	0	0	69	0	0	0	16	0	0	0	1	0	33	0	0	0	13	0	0	0	0	0	0	0	1	0	1	0	1	0	12	1	1	3	0	0	0	0
UNI3759	0	0	4	0	0	4	0	0	0	8	0	0	0	57	0	1	0	13	0	0	0	0	1	13	0	0	0	9	0	0	1	0	1	0	0	0	0	0	0	2	0	7	0	0	0	0	0	0	0
UNI1986	0	0	1	0	0	4	0	0	0	3	0	0	0	7	0	0	0	16	0	0	0	1	0	9	0	0	1	264	0	0	0	0	0	0	0	15	0	0	64	22	1	84	0	106	0	0	0	0	0
UNI950	0	0	0	0	0	1	27	0	0	0	0	0	0	0	0	0	0	0	0	0	0	0	0	0	0	0	0	6	0	0	37	0	49	0	0	0	0	0	0	0	0	0	1	0	0	0	0	0	0
UNI3639	0	0	0	0	0	0	4	0	0	0	0	0	0	0	0	0	0	0	0	0	0	0	0	0	0	0	0	0	0	0	7	0	6	0	0	0	0	0	0	0	0	0	1	0	0	0	0	0	0
UNI1235	0	0	0	0	0	0	11	0	0	0	0	0	0	0	0	0	0	0	0	0	0	0	0	0	0	0	0	2	0	0	17	0	13	0	0	0	0	0	0	0	0	0	1	0	0	0	0	0	0
UNI8	54	1	3624	24	21	1826	867	30	2	3982	379	3	1	4153	0	3	0	8641	2	190	259	387	1408	1121	522	2	3001	5411	700	301	192	0	192	268	3	133	67	723	630	2142	2334	5316	191	918	3959	3	202	21	61
UNI20	29	4	3995	8	40	822	332	17	4	1994	125	3	1	1875	2	1	0	4002	3	79	189	146	1843	439	440	3	1391	2113	252	192	84	1	75	139	1	58	19	349	332	1000	1143	2511	220	403	1666	0	89	9	42
UNI63	17	0	541	11	9	819	407	17	1	1308	63	1	1	1113	1	0	0	2064	6	45	130	122	114	196	151	0	1027	1265	210	82	69	1	82	74	0	54	14	90	122	177	431	1456	29	115	1185	2	84	9	38
UNI104	10	2	680	3	9	373	118	5	0	695	35	1	3	533	0	0	0	958	3	36	104	54	216	88	171	2	613	517	97	40	25	2	31	47	0	34	7	53	60	80	206	787	20	40	558	0	48	1	33
UNI1028	2	0	21	0	0	3	6	1	0	178	0	0	1	17	0	0	0	12	0	27	15	0	46	7	30	0	147	2	0	13	3	0	3	23	0	5	0	1	1	4	6	41	1	0	78	0	22	0	11
UNI1985	0	0	8	0	1	10	7	0	0	40	0	0	0	94	0	0	0	123	0	3	2	4	7	4	5	0	26	30	5	0	1	0	3	5	0	0	3	3	1	7	6	31	0	3	15	0	4	0	1
UNI1812	1	0	19	0	0	65	6	0	0	64	3	0	0	64	0	0	0	71	0	1	1	7	5	19	10	0	28	29	8	2	6	0	10	1	0	1	0	3	4	2	11	35	0	4	10	0	0	0	0
UNI2760	0	0	2	1	0	2	2	1	0	40	0	0	0	4	0	0	0	4	0	7	6	1	5	3	2	0	39	2	0	2	0	0	0	6	0	1	0	0	0	0	1	16	0	0	19	0	5	0	0
UNI3074	0	0	13	0	0	7	6	0	0	16	1	0	0	31	0	0	0	67	0	0	1	3	1	4	1	0	17	21	8	1	3	0	1	0	0	1	0	0	0	3	6	34	0	17	18	0	1	0	0
UNI2221	0	0	12	0	0	52	1	0	0	57	1	0	0	42	0	0	0	41	0	1	1	3	7	9	3	0	13	14	2	0	0	0	2	3	0	0	0	0	1	0	4	17	0	1	5	0	0	0	0
UNI465	2	0	154	0	1	110	8	0	0	212	4	0	0	235	0	0	0	167	0	1	0	42	1	36	0	0	137	1291	306	43	33	0	26	18	1	10	8	12	24	64	738	678	3	120	1088	0	8	0	0
UNI775	1	1	119	1	0	25	5	0	0	103	2	0	0	75	0	0	0	78	0	0	0	19	0	17	3	0	52	436	90	23	26	0	6	12	0	15	4	10	6	24	285	257	6	40	345	0	3	1	0
UNI1040	1	0	32	0	0	25	0	0	0	50	0	0	0	48	0	0	0	57	0	0	0	12	0	12	0	0	33	245	58	9	10	0	5	6	0	1	2	7	2	8	213	160	1	24	212	0	1	0	0
UNI1251	1	0	51	0	0	10	0	0	0	51	0	0	0	29	0	0	0	11	0	0	0	3	1	6	1	0	20	197	42	6	9	0	2	3	0	1	1	7	3	12	172	106	2	19	166	0	2	0	0
UNI1732	0	0	39	1	0	13	2	0	0	37	1	0	0	24	0	0	0	39	0	0	0	6	0	4	1	0	20	133	35	9	3	0	2	4	0	2	0	3	2	4	114	87	0	16	117	0	1	0	0
UNI3282	0	0	26	0	0	14	0	0	0	39	2	0	0	35	0	0	0	17	0	0	0	7	1	7	1	0	21	155	43	6	13	0	1	3	0	2	2	3	6	20	128	96	0	14	149	0	0	0	0
UNI1252	0	0	1	0	0	40	17	0	0	54	0	0	0	124	0	0	0	264	0	0	0	15	0	26	6	0	24	98	15	0	3	0	1	1	0	0	0	1	0	4	0	74	1	7	33	0	2	0	0
UNI3866	0	0	7	0	0	25	12	1	0	3	1	0	0	29	0	0	0	221	0	2	0	5	2	1	4	0	8	389	25	32	1	0	3	0	0	4	1	4	9	11	18	26	2	39	50	0	0	2	0
UNI1731	1	0	53	0	0	76	15	0	0	122	0	0	0	392	0	0	0	105	0	1	0	9	14	145	2	0	0	60	2	0	4	0	1	0	0	0	1	4	0	17	0	69	0	2	19	0	0	1	0
UNI2970	0	0	2	1	0	37	16	0	0	35	0	0	0	78	0	0	0	170	0	0	0	10	0	18	3	0	11	58	5	2	0	0	0	0	0	0	0	1	0	2	0	42	0	7	15	0	0	0	0
UNI4500	0	0	1	0	0	0	1	0	0	7	0	0	0	1	0	0	0	0	0	0	0	0	0	1	0	0	4	6	1	1	0	0	0	0	0	1	0	0	0	0	3	14	0	2	28	0	0	0	0
UNI1698	0	0	13	0	0	9	3	0	0	19	1	0	0	49	0	0	0	149	0	0	0	0	3	4	4	0	23	23	1	4	0	0	1	0	0	1	0	5	0	5	4	58	1	47	15	0	0	0	0
UNI3278	0	0	0	0	0	15	2	0	0	19	0	0	0	36	0	0	0	30	0	0	0	6	0	13	2	0	2	74	10	0	2	0	1	1	0	1	0	0	1	1	1	26	0	9	22	0	0	0	0
UNI1276	0	0	6	0	0	7	2	0	0	13	1	0	0	50	0	0	0	138	0	0	0	9	0	8	5	0	22	37	5	1	2	0	0	1	0	1	0	0	0	5	7	60	0	80	9	0	0	0	0
UNI3720	0	1	14	0	0	7	0	0	0	17	0	0	0	31	0	0	0	17	0	0	0	1	0	6	0	0	7	36	4	0	1	0	0	0	0	0	0	0	0	1	16	56	0	3	30	0	0	0	0
UNI3795	0	0	9	0	0	3	9	0	0	0	0	0	0	6	0	0	0	115	0	0	0	0	0	1	7	0	1	2	1	1	0	0	0	0	0	0	1	0	2	2	11	12	2	0	9	0	0	0	0
UNI2275	0	0	1	0	0	8	1	0	0	5	0	0	0	17	0	0	0	48	0	0	0	1	0	2	1	0	3	12	0	0	0	0	1	0	0	0	0	1	0	1	1	14	1	45	5	0	0	0	0
UNI4488	0	0	0	0	0	0	0	0	0	9	0	0	0	0	0	0	0	1	0	0	0	0	1	1	2	0	11	0	0	1	0	0	0	1	0	0	0	0	0	0	1	2	0	0	4	0	0	0	0
UNI3277	0	0	14	0	0	10	1	0	0	15	1	0	1	29	0	0	0	58	0	0	0	2	5	3	2	0	17	5	0	1	2	0	1	3	0	2	0	1	0	7	5	19	1	2	9	0	2	0	0
UNI3299	0	0	0	0	0	2	7	0	0	13	0	0	0	13	0	0	0	17	0	0	0	0	0	4	1	0	2	12	0	0	0	0	0	0	0	0	0	0	0	0	0	9	0	1	4	0	0	0	0
UNI1673	0	0	6	0	0	2	0	0	0	4	0	0	0	5	0	0	0	50	0	0	0	2	1	17	0	0	10	101	3	10	0	1	0	1	0	1	0	1	3	5	5	105	0	16	0	0	0	0	0
UNI2646	0	0	0	0	0	2	0	0	0	2	0	0	0	0	0	0	0	15	0	0	0	0	0	5	0	0	1	20	1	3	0	0	0	0	0	1	0	0	0	6	0	21	0	4	0	0	0	0	0
UNI4126	0	0	0	0	0	0	1	0	0	0	0	0	0	2	0	0	0	11	0	1	0	0	0	0	0	0	1	13	1	3	0	0	0	0	0	0	0	2	0	0	1	11	0	3	0	0	0	0	0
UNI2947	0	0	1	0	0	2	2	0	0	42	0	0	0	4	0	0	0	2	0	0	0	0	0	2	0	0	2	3	0	0	3	0	1	0	0	0	0	0	0	0	1	2	0	1	0	0	0	0	0
UNI4425	0	0	4	0	0	7	1	0	0	4	4	0	0	3	0	0	0	13	0	0	0	2	0	1	0	0	2	9	1	3	1	0	1	1	0	0	0	3	6	5	1	9	2	2	0	0	0	0	0
UNI3936	0	0	0	0	0	2	0	0	0	1	0	0	0	0	0	0	0	12	0	0	0	0	0	3	0	0	0	10	2	6	0	0	0	0	0	0	0	1	0	1	0	16	1	3	0	0	0	0	0
UNI4471	0	0	1	0	0	5	0	0	0	0	1	0	0	5	0	0	0	12	0	0	0	0	0	1	1	0	0	2	1	0	0	0	0	0	0	0	0	0	0	1	0	29	1	2	0	0	0	0	0
UNI1417	0	0	62	0	13	0	1	0	0	0	0	0	0	0	0	0	0	0	0	0	0	0	0	0	0	0	0	0	0	0	4	0	0	0	0	2	0	0	0	83	0	0	0	0	0	0	0	0	0
UNI1123	0	0	27	0	4	0	1	0	0	0	0	0	0	0	0	0	0	0	0	0	0	0	0	0	0	0	0	1	0	0	10	0	0	0	0	1	0	0	0	119	0	0	0	0	0	0	0	0	0
UNI3223	0	0	9	0	1	0	0	0	0	0	0	0	0	0	0	0	0	1	0	0	0	0	0	0	0	0	0	1	0	0	3	0	0	0	0	0	0	0	0	14	0	0	0	0	0	0	0	0	0
UNI155	2	0	82	0	1	6	7	0	1	314	32	0	0	50	0	0	0	0	0	0	84	27	0	32	29	0	0	59	29	0	443	0	89	0	0	33	38	38	24	0	19	4	319	17	0	1	0	2	0
UNI217	1	0	110	0	5	7	3	0	0	135	9	0	0	22	0	0	0	0	0	0	48	20	1	8	26	0	0	24	16	0	176	1	24	0	0	14	20	19	6	1	3	2	409	6	0	0	0	0	0
UNI540	0	0	12	0	0	5	3	0	0	133	7	0	0	19	0	0	0	0	0	0	61	10	0	4	7	0	0	10	12	0	156	0	38	0	0	17	12	8	7	0	0	0	48	2	0	0	0	1	0
UNI824	0	0	16	0	1	0	0	0	0	69	1	0	0	12	0	0	0	0	0	0	49	8	0	3	9	0	0	5	7	0	71	0	13	0	0	5	2	3	1	0	0	1	62	2	0	0	0	0	0
UNI2022	0	0	21	0	0	6	5	0	0	93	3	0	0	29	0	0	0	0	0	0	10	8	0	14	6	0	0	24	6	0	59	0	7	0	0	1	5	5	0	0	5	1	14	3	1	0	0	0	0
UNI1718	0	0	2	0	0	0	0	0	0	26	0	0	0	13	0	0	0	0	0	0	1	0	0	3	1	0	0	4	0	0	33	0	2	0	0	2	0	2	0	0	0	1	3	3	0	0	0	0	0
UNI1889	1	0	11	0	0	1	0	0	0	51	2	0	0	17	0	0	0	0	0	0	5	3	0	4	2	0	0	19	6	0	15	0	3	0	0	2	0	2	1	0	1	1	1	4	0	0	0	0	0
UNI2964	0	0	7	0	0	1	0	0	0	28	0	0	0	2	0	0	0	0	0	0	2	1	0	1	1	0	0	9	3	0	8	0	1	0	0	0	0	0	0	0	2	0	0	0	0	0	0	0	0
UNI2335	0	0	7	0	0	1	0	0	0	31	0	0	0	6	0	0	0	0	0	0	0	8	0	2	0	0	0	34	27	0	132	0	15	0	0	3	7	2	2	0	21	2	12	6	0	0	1	0	0
UNI3979	0	0	6	0	1	0	1	0	0	17	0	0	0	2	0	0	0	0	0	0	0	4	0	1	0	0	0	12	16	0	51	0	6	0	0	1	5	0	0	0	3	0	11	2	0	0	0	0	0
UNI3576	0	0	0	0	0	0	0	0	0	19	0	0	0	8	0	0	0	0	0	0	0	0	0	5	0	0	0	1	0	0	8	0	1	0	0	2	0	0	2	0	0	0	0	1	0	0	0	0	0
UNI363	0	0	106	0	0	77	10	0	0	182	0	0	0	404	0	0	0	42	0	0	1	14	27	234	7	0	0	158	11	0	38	0	1	0	0	51	0	15	26	39	0	76	1	19	26	0	0	2	0
UNI452	523	0	23	0	0	24	10	0	0	130	1	0	0	46	0	0	0	3	0	0	1	2	16	24	59	0	0	7	8	8	4	0	7	0	19	0	3	39	5	11	5	9	0	3	0	0	0	0	0
UNI79	1780	0	186	0	0	137	45	0	1	687	7	2	0	450	1	0	0	53	0	0	1	16	128	263	155	0	1	87	37	83	29	0	62	2	183	1	15	598	63	227	45	99	7	37	1	0	0	3	0
UNI110	1283	0	175	1	0	66	20	0	0	290	1	1	0	153	0	0	0	24	0	0	1	3	127	111	142	0	0	34	9	45	5	0	15	1	108	0	5	307	25	83	16	33	9	16	1	0	1	3	0
UNI56	3	0	329	0	0	339	70	1	0	1025	8	2	0	1475	0	0	0	199	0	0	1	81	453	981	17	0	1	269	23	2	111	0	9	1	0	193	2	225	84	465	1	181	1	46	95	0	5	7	1
UNI246	0	1	71	0	0	107	17	0	0	197	0	0	0	537	0	0	1	72	0	0	0	24	16	409	4	0	0	268	7	0	54	0	3	0	0	38	1	15	37	67	0	82	1	15	22	0	0	6	0
UNI82	0	0	321	0	0	173	23	0	0	588	3	0	0	712	0	0	0	93	0	0	0	41	557	416	10	0	0	88	7	0	37	0	2	2	1	96	0	115	42	207	1	72	3	24	31	0	1	2	0
UNI1105	0	0	22	0	0	46	8	0	0	90	1	0	0	255	0	0	0	29	0	0	0	10	3	107	0	0	0	146	16	0	13	0	0	0	0	9	0	5	3	27	0	43	0	7	29	0	2	0	0
UNI2492	0	0	7	0	0	30	3	0	0	48	0	0	0	88	0	0	0	13	0	0	0	3	0	26	0	0	0	44	3	0	4	0	2	0	0	3	0	3	0	1	0	25	0	1	16	0	0	0	0
UNI590	0	0	20	0	0	74	5	0	0	88	0	0	0	164	0	0	0	27	0	0	0	11	5	99	2	0	0	82	5	0	15	0	6	0	0	35	1	3	11	4	0	34	0	6	16	0	0	1	0
UNI1792	0	0	25	0	0	20	4	0	0	41	1	0	0	129	0	0	0	22	0	0	0	6	3	45	0	0	0	60	5	0	3	0	0	0	0	5	0	1	2	15	0	24	0	6	9	0	0	0	0
UNI2415	0	0	2	0	0	0	0	0	0	21	0	0	0	12	0	0	0	0	0	0	0	0	7	1	1	0	0	0	0	0	3	0	0	0	0	5	0	0	0	3	0	2	0	0	6	0	0	0	0
UNI606	0	0	11	0	0	14	6	0	0	25	0	0	0	80	0	0	0	14	0	0	0	5	3	69	2	0	0	25	2	0	6	0	0	0	0	15	0	2	4	15	0	10	0	4	4	0	0	0	0
UNI4084	0	0	18	0	0	48	7	0	0	91	0	0	0	164	0	0	0	15	0	0	0	6	10	65	1	0	0	38	7	0	7	0	0	0	0	18	0	5	2	2	0	27	0	3	12	0	0	0	0
UNI3300	0	0	4	0	0	10	2	0	0	17	0	0	0	45	0	0	0	8	0	0	0	1	0	14	0	0	0	24	3	0	7	0	0	0	0	3	0	0	0	1	0	8	0	1	5	1	0	0	0
UNI1468	0	0	14	0	0	33	10	0	0	63	0	0	0	74	0	0	0	12	0	0	0	3	2	34	2	0	0	11	3	0	6	0	0	0	0	20	0	4	4	4	0	10	0	3	3	0	0	0	0
UNI1660	0	0	6	0	0	34	0	0	0	48	1	0	0	45	0	0	0	2	0	0	0	3	1	63	2	0	0	8	0	0	15	0	0	0	0	3	0	2	1	1	0	6	0	1	1	0	0	1	0
UNI2438	0	0	2	0	0	1	1	0	0	69	0	0	0	11	0	0	0	1	0	0	0	0	26	9	0	0	0	2	0	0	2	0	0	1	0	15	0	0	0	2	0	1	0	0	0	0	0	0	0
UNI320	548	1	22	0	0	53	23	0	0	215	1	0	0	97	0	0	0	7	0	0	0	9	11	59	47	0	0	28	5	23	6	0	31	1	35	0	2	90	13	15	9	18	2	1	0	0	1	0	0
UNI2788	12	0	38	0	0	66	21	0	0	143	0	0	0	201	0	0	0	33	0	0	0	5	8	83	32	0	0	29	2	5	0	0	7	1	0	0	0	18	3	5	15	37	1	2	0	0	0	0	0
UNI2237	159	0	2	0	0	0	0	0	0	10	0	0	0	1	0	0	0	1	0	0	0	0	2	1	9	0	0	0	0	4	0	0	1	0	4	0	0	1	0	1	0	1	0	0	0	0	0	0	0
UNI1356	19	0	9	0	0	13	0	0	0	56	0	0	0	80	0	0	0	1	0	0	0	1	2	73	3	0	0	2	1	0	0	0	0	0	1	0	0	13	1	2	0	2	0	4	0	0	0	0	0
UNI2409	153	0	2	1	0	0	0	0	0	36	0	0	0	4	0	0	0	0	0	0	0	0	4	0	12	0	0	0	0	5	0	0	0	0	6	0	0	0	0	0	0	2	0	0	0	0	0	0	0
UNI3721	22	0	0	0	0	1	0	0	0	21	0	0	0	11	0	0	0	0	0	0	0	1	1	11	1	0	0	2	2	0	0	0	0	0	0	0	0	1	1	1	1	2	0	0	0	0	0	0	0
UNI2911	0	0	3	0	0	3	0	0	0	8	0	0	0	31	0	0	0	0	0	0	0	0	1	22	0	0	0	1	0	0	0	0	0	0	0	0	0	0	0	1	0	0	0	0	0	0	0	0	0
UNI3042	1	0	14	0	0	8	0	0	0	44	0	0	0	21	0	0	0	0	0	0	0	0	0	6	2	0	0	25	16	10	7	0	4	0	0	0	0	19	1	5	18	10	1	1	0	0	0	0	0
UNI2640	1	0	0	0	0	0	1	0	0	0	0	0	0	1	0	0	0	1	0	0	0	1	0	0	0	0	0	139	1	0	0	0	0	0	0	188	0	0	275	32	0	25	0	83	0	0	0	509	0
UNI3362	0	0	0	0	0	0	0	0	0	0	0	0	0	0	0	0	0	0	0	0	0	0	0	0	0	0	0	7	0	0	0	0	0	0	0	6	0	0	5	1	0	2	0	122	0	0	0	2	0
UNI3941	0	0	3	0	0	5	0	0	0	10	0	0	0	41	0	0	0	0	0	0	0	1	0	15	0	0	0	2	0	0	0	0	0	0	0	0	0	1	0	0	0	2	0	0	0	0	0	0	0
UNI3326	0	0	0	0	0	5	2	0	0	5	0	0	0	19	0	0	0	3	0	0	0	1	0	6	0	0	0	1	2	0	1	0	0	0	0	1	0	1	0	0	0	0	0	0	0	0	0	0	0
UNI2762	0	0	0	0	0	0	0	0	0	0	0	0	0	0	0	1	0	1	0	0	0	0	0	0	0	0	0	50	0	0	0	0	0	0	0	29	0	0	73	18	0	11	0	540	0	0	0	13	0
UNI2771	0	0	0	0	0	0	0	0	0	0	0	0	0	0	0	0	0	1	0	0	0	0	0	9	0	0	0	65	0	0	0	0	0	0	0	53	0	0	42	39	0	9	0	31	0	0	0	8	0
UNI4186	0	0	0	0	0	0	0	0	0	1	0	0	0	0	0	0	0	0	0	0	0	0	0	0	0	0	0	1	0	0	0	0	0	0	0	28	0	0	3	1	0	0	0	2	0	0	0	152	0
UNI3925	0	0	0	0	0	0	0	0	0	0	0	0	0	0	0	0	0	0	0	0	0	0	0	0	0	0	0	8	0	0	0	0	0	0	0	8	0	0	4	0	0	1	0	41	0	0	0	2	0
UNI450	0	0	37	0	0	4	24	0	0	77	4	0	0	27	0	0	0	24	0	0	1	0	150	3	53	0	0	14	1	372	0	0	17	0	0	0	0	0	25	0	4	16	0	4	1	0	0	0	0
UNI2067	0	0	7	0	0	2	6	0	0	35	0	0	0	23	0	0	0	21	0	0	0	0	3	3	18	0	0	18	0	158	1	0	11	0	0	0	0	0	11	0	2	22	0	13	0	0	0	0	0
UNI332	1	0	29	0	0	10	51	0	0	143	13	0	0	58	0	0	0	60	0	0	0	0	121	8	62	0	0	25	0	543	3	0	47	0	0	0	2	2	71	1	1	34	0	8	0	0	0	0	0
UNI959	0	0	14	0	0	9	23	0	0	91	1	0	0	22	0	0	0	12	0	0	0	0	25	1	36	0	0	9	0	183	1	0	19	0	0	0	0	0	11	0	0	9	0	4	0	0	1	0	0
UNI1184	0	0	13	0	0	6	8	0	0	42	1	0	0	8	0	0	0	6	0	0	0	0	28	1	33	0	0	3	1	129	1	0	13	0	0	0	0	0	10	0	0	8	0	1	0	0	0	0	0
UNI2842	0	0	0	0	0	0	1	0	0	19	0	0	0	1	0	0	0	0	0	0	0	0	6	0	8	0	0	0	0	77	0	0	0	0	0	0	0	0	0	0	0	1	0	0	0	0	0	0	0
UNI2750	0	0	8	0	0	3	4	0	0	18	0	0	0	16	0	0	0	24	0	0	0	0	4	4	24	0	0	6	0	136	2	0	3	0	0	0	1	0	5	0	0	14	0	2	0	0	0	0	0
UNI4091	0	0	0	0	0	0	72	0	0	0	0	0	0	0	0	0	0	0	0	0	0	0	0	0	0	0	0	0	0	0	0	0	0	0	0	0	0	0	0	0	0	0	0	0	0	0	0	0	0
UNI238	464	0	15	0	0	0	0	0	0	0	7	0	0	6	0	0	0	78	0	0	1	0	836	0	1	0	159	2	3	0	0	0	16	12	0	0	0	1	20	16	255	0	0	0	69	0	1	0	0
UNI278	377	0	16	0	0	0	0	0	0	0	2	0	0	1	0	0	0	26	0	0	0	0	872	0	0	0	72	0	1	0	0	0	2	9	0	0	0	1	11	6	146	1	1	0	26	0	3	0	0
UNI626	332	0	2	0	0	0	0	0	0	0	1	0	0	0	0	0	0	34	0	0	0	0	196	0	0	0	108	0	2	0	0	0	8	5	0	0	0	0	6	1	80	0	0	0	27	0	0	0	0
UNI2163	28	0	2	0	0	0	0	0	0	0	2	0	0	2	0	0	0	20	0	0	0	0	24	0	0	0	43	1	1	0	0	0	1	2	0	0	0	0	2	1	50	0	1	0	9	0	0	0	0
UNI858	304	0	4	0	0	0	0	0	0	0	2	0	0	3	0	0	0	14	0	0	0	0	218	0	0	0	65	0	0	0	0	0	2	1	0	0	0	0	5	2	44	1	0	0	14	0	1	0	0
UNI3921	39	0	1	0	0	0	0	0	0	0	0	0	0	2	0	0	0	38	0	0	0	0	6	0	1	0	33	0	3	0	0	0	4	0	0	0	0	0	4	2	113	0	0	0	10	0	0	0	0
UNI2439	47	0	0	0	0	0	0	0	0	0	0	0	0	0	0	0	0	0	0	0	0	0	14	0	0	0	12	0	0	0	0	0	0	1	0	0	0	0	0	0	2	0	0	0	3	0	0	0	0
UNI4219	14	0	1	0	0	0	0	0	0	0	1	0	0	0	0	0	0	7	0	0	0	0	10	0	0	0	9	0	0	0	0	0	0	0	0	0	0	0	1	0	52	0	0	0	8	0	0	0	0
UNI2496	38	0	0	0	0	0	0	0	0	0	0	0	0	0	0	0	0	0	0	0	0	0	23	0	0	0	3	0	0	0	0	0	0	1	0	0	0	0	0	0	2	0	0	0	1	0	0	0	0
UNI1000	21	0	2	0	0	0	0	0	0	0	0	0	0	0	0	0	0	2	0	0	0	0	136	0	0	0	5	0	0	0	0	0	0	1	0	0	0	0	0	0	5	0	0	0	0	0	0	0	0
UNI1087	1	0	81	0	0	138	75	4	0	164	3	0	0	175	0	0	0	272	0	7	25	19	13	30	12	0	130	148	19	5	3	0	9	3	0	9	1	8	2	11	33	207	3	20	132	0	14	0	4
UNI3954	2	0	16	2	2	0	3	1	0	88	0	0	0	21	0	0	0	18	0	9	23	0	9	7	14	0	85	6	0	2	1	0	1	2	1	4	0	0	0	3	7	36	0	1	158	0	10	0	2
UNI1681	0	0	98	1	0	76	27	1	0	92	0	0	1	153	0	0	0	172	1	5	19	15	16	14	13	0	88	117	21	9	2	0	6	0	0	7	1	1	2	19	27	155	4	16	79	0	13	0	7
UNI3740	0	0	16	0	0	32	8	0	0	21	1	0	0	56	0	0	0	100	0	0	0	4	0	8	2	0	24	62	4	4	3	0	2	0	0	0	0	0	0	1	19	46	3	9	21	0	0	0	0
UNI3564	0	0	3	0	0	3	1	0	0	3	0	0	0	4	0	0	0	6	0	0	0	0	0	0	1	0	5	61	3	0	0	0	0	1	0	0	0	1	0	0	1	23	2	0	3	0	0	0	0
UNI4433	0	0	1	0	0	10	7	0	0	8	0	0	0	21	0	0	0	40	0	0	0	3	0	2	0	0	6	16	2	1	0	0	1	0	0	0	0	0	0	0	0	11	0	2	1	0	0	0	0
UNI3772	0	0	0	0	0	0	0	0	0	2	0	0	0	0	0	0	0	5	0	0	0	0	0	0	2	0	1	48	1	0	0	0	0	1	0	0	0	0	0	0	0	10	0	0	2	0	0	0	1
UNI2669	0	0	29	0	0	1	0	0	0	0	0	0	0	0	0	0	0	1	0	0	0	0	0	0	1	0	17	23	2	2	3	0	0	0	0	0	0	1	0	1	10	16	1	2	0	0	0	0	0
UNI3570	0	0	0	0	0	0	0	0	0	0	0	0	0	0	0	0	0	0	0	74	0	0	0	0	0	0	0	0	0	0	0	0	0	0	0	0	0	0	0	0	0	0	0	0	0	0	0	0	0
UNI813	0	0	0	0	0	11	0	0	0	0	2	0	0	0	0	0	0	3	0	0	0	0	0	7	0	0	0	46	89	67	0	0	0	0	0	0	0	5	0	0	6	3	5	0	0	0	0	0	0
UNI2647	0	0	0	0	0	0	0	0	0	0	0	0	0	0	0	0	0	0	0	0	0	0	0	0	0	0	0	22	17	23	0	0	0	0	0	0	0	0	0	0	2	9	1	0	0	0	0	0	0
UNI1651	0	0	0	0	0	1	0	0	0	0	0	0	0	0	0	0	0	1	0	0	0	0	0	3	0	0	1	44	40	35	0	0	0	0	0	0	0	0	0	0	6	3	0	0	0	0	0	0	0
UNI2585	0	0	0	0	0	1	0	0	0	0	0	0	0	0	0	0	0	0	0	0	0	0	0	3	0	0	0	22	55	30	0	0	0	0	0	0	0	3	0	0	3	11	0	0	0	0	0	0	0
UNI3238	0	0	0	0	0	3	0	0	0	0	1	0	0	0	0	0	0	1	0	0	0	0	0	3	0	0	0	36	40	25	0	0	0	0	0	0	0	2	0	0	5	33	1	0	0	0	0	0	0
UNI1647	0	0	0	0	0	3	0	0	0	0	0	0	0	0	0	0	0	3	0	0	0	0	0	4	0	0	0	15	33	53	0	0	0	0	0	0	0	6	0	0	5	3	3	0	0	0	0	0	0
UNI4248	0	0	0	0	0	0	0	0	0	0	0	0	0	0	0	0	0	0	0	0	0	0	0	1	0	0	0	15	28	18	0	0	0	0	0	0	0	0	0	0	1	7	0	0	0	0	0	0	0
UNI4015	0	0	0	0	0	3	0	0	0	0	0	0	0	0	0	0	0	1	0	0	0	0	0	1	0	0	0	14	21	10	0	0	0	0	0	0	0	0	0	0	4	18	0	0	0	0	0	0	0
UNI3615	0	0	0	0	0	0	0	0	0	0	0	0	0	0	0	0	0	0	0	0	0	0	0	0	0	0	0	0	0	1	0	0	0	0	0	0	0	0	0	0	0	95	0	0	0	0	0	0	0
UNI2512	0	0	0	0	0	0	1	0	0	0	2	0	0	0	0	0	0	0	0	0	0	0	0	0	0	0	0	4	4	125	0	0	0	0	0	0	0	0	1	0	0	0	0	0	1	0	0	0	0
UNI223	0	0	0	0	0	0	0	0	1	0	0	0	0	1	0	0	0	0	0	0	0	0	64	1	0	0	1	281	0	0	0	0	0	0	0	176	334	0	0	37	1	0	2049	9	1	0	0	0	0
UNI208	0	0	3	0	0	0	0	0	0	0	0	2	0	0	0	0	0	0	0	0	0	0	62	0	0	0	0	87	0	0	0	0	0	0	0	83	114	0	0	21	0	0	2630	3	0	0	0	3	0
UNI3944	0	0	0	0	0	0	0	0	0	0	0	0	0	0	0	0	0	0	0	0	0	0	3	0	0	0	0	150	0	0	0	0	0	0	0	48	58	0	0	4	0	0	190	5	0	0	0	0	0
UNI3637	0	0	0	0	0	8	1	0	0	0	0	0	0	7	0	0	0	16	0	0	0	5	0	1	0	0	0	52	25	39	0	0	0	0	0	40	3	0	5	13	0	2	0	1	0	0	0	0	0
UNI3103	0	0	0	0	0	3	3	0	0	0	0	0	0	3	0	0	0	13	0	0	0	4	0	0	0	0	0	21	8	26	0	0	0	0	0	30	0	1	1	7	0	2	0	2	0	0	0	1	0
UNI555	0	0	4	0	0	9	70	0	0	0	2	0	0	0	0	0	0	6	0	0	0	30	0	1	92	0	0	24	9	0	6	0	1	0	0	0	0	18	3	2	0	6	15	16	8	0	0	0	0
UNI1508	0	0	0	0	0	6	37	0	0	0	2	0	0	0	0	0	0	2	0	0	0	14	0	0	26	0	0	10	3	0	4	0	1	0	0	0	0	2	13	1	0	5	3	1	4	0	0	0	0
UNI713	0	0	4	0	0	1	18	0	0	0	3	0	0	0	0	0	0	1	0	0	0	14	0	0	69	0	0	19	4	0	2	0	1	0	0	0	0	13	17	1	0	7	11	11	2	0	0	0	0
UNI1017	0	0	1	0	0	1	13	0	0	11	1	0	0	0	0	0	0	0	0	0	0	3	0	0	3	0	0	0	10	44	1	0	1	0	0	0	0	11	0	0	1	0	4	0	0	0	0	0	2
UNI687	0	0	1	0	0	1	48	0	0	20	5	0	0	1	0	0	0	0	0	0	0	19	0	0	0	0	0	1	13	85	3	0	4	0	0	0	0	20	0	0	2	0	3	0	0	0	0	0	6
UNI2594	0	0	1	0	0	0	10	0	0	0	1	0	0	0	0	0	0	1	0	0	0	2	0	0	29	0	0	2	1	0	2	0	0	0	0	0	0	0	1	0	0	1	4	0	0	0	0	0	0
UNI1850	0	0	0	0	0	0	1	0	0	0	0	0	0	0	0	0	0	3	0	0	0	0	0	0	1	0	0	0	0	0	0	0	0	0	0	0	0	5	37	0	0	0	1	0	0	0	0	0	0
UNI1079	5	0	6	0	0	0	5	0	0	0	2	0	0	11	0	0	0	14	0	0	0	1	1	0	10	0	17	1	4	0	7	0	4	0	0	0	0	6	7	27	0	0	3	0	0	0	0	0	0
UNI1784	2	0	8	0	0	1	4	0	0	0	0	0	0	8	0	0	0	5	0	0	0	0	0	0	10	0	8	0	3	0	4	0	0	0	0	0	0	3	1	20	0	0	6	0	0	0	0	0	0
UNI4502	1	0	3	0	0	0	4	0	0	0	0	0	0	6	0	0	0	0	0	0	0	0	0	0	5	0	8	0	0	0	1	0	0	0	0	0	1	1	0	5	0	0	0	0	0	0	0	0	0
UNI2515	0	0	0	0	0	0	0	0	0	0	0	0	0	0	0	0	0	0	0	0	0	1	0	2	0	0	0	34	0	0	0	0	11	0	0	0	0	1	4	2	0	0	0	0	50	0	0	0	0
UNI4301	0	0	0	0	0	0	0	0	0	0	0	0	0	0	0	0	0	0	0	0	0	0	0	0	0	0	0	10	0	0	1	0	0	0	0	0	0	0	2	0	0	0	0	0	15	0	0	0	0
UNI1725	0	0	0	0	0	0	0	0	0	0	0	0	0	0	0	0	0	1	0	0	0	0	0	0	0	0	0	152	123	150	3	0	3	0	0	6	2	0	18	3	23	2	0	39	30	0	0	0	0
UNI1258	0	0	0	0	0	2	0	0	0	0	0	0	0	3	0	0	0	5	0	0	0	0	0	1	0	0	2	185	31	100	0	0	0	0	0	34	0	0	11	13	3	7	0	11	3	0	0	0	0
UNI4050	0	0	0	0	0	0	0	0	0	0	0	0	0	0	0	0	0	0	0	0	0	0	0	0	0	0	0	55	0	0	0	0	0	0	0	0	0	0	0	0	0	0	0	1	2	0	0	0	0
UNI2995	0	0	0	0	0	0	0	0	0	0	0	0	0	0	0	0	0	8	0	0	0	0	0	0	0	0	1	53	14	42	0	0	0	0	0	26	0	0	2	3	1	0	0	1	1	0	0	0	0
UNI3214	0	0	0	0	0	2	0	0	0	0	0	0	0	2	0	0	0	1	0	0	0	0	0	0	0	0	0	40	5	10	2	0	1	0	0	4	1	0	30	3	0	2	1	46	0	0	0	1	0
UNI766	0	0	0	0	0	1	0	0	0	0	0	0	0	11	0	0	0	1	0	0	0	1	0	2	0	0	0	0	0	0	0	0	0	0	0	0	0	3	0	0	0	0	0	0	0	0	0	0	0
UNI1825	0	0	2	0	0	7	5	0	0	0	0	0	0	15	0	0	0	1	0	0	0	0	0	0	0	0	0	5	0	0	0	0	0	0	0	0	0	2	0	0	0	0	0	6	0	0	0	0	0
UNI1939	0	0	2	0	0	3	0	0	0	0	0	0	0	1	0	0	0	0	0	0	0	0	0	0	0	0	0	1	0	0	0	0	0	0	0	0	0	1	0	0	0	0	0	1	0	0	0	0	0
UNI2488	0	0	0	0	0	2	0	0	0	0	0	0	0	0	0	0	0	4	0	0	0	0	0	0	0	0	2	98	21	113	0	0	0	0	0	20	2	0	13	5	0	2	1	8	0	0	0	0	0
UNI2453	0	0	0	0	0	4	0	0	0	0	0	0	0	2	0	0	0	2	0	0	0	0	0	0	0	0	0	86	4	20	1	0	1	0	0	20	0	0	57	10	0	0	0	45	0	0	0	0	0
UNI811	0	0	0	0	0	2	0	0	0	0	0	0	0	13	0	0	0	5	0	0	0	6	0	2	0	0	0	0	0	0	2	1	0	0	0	0	2	6	0	0	0	0	0	1	0	0	0	0	0
UNI3356	0	0	0	0	0	0	0	0	0	0	0	0	0	0	0	0	0	1	0	0	0	0	0	0	0	0	0	0	0	0	0	0	0	0	0	0	0	0	0	0	0	0	0	0	0	0	0	0	0
UNI4187	0	0	0	0	0	0	0	0	0	0	0	0	0	0	0	0	0	0	0	0	0	0	0	0	0	0	0	0	0	0	0	0	0	0	0	0	50	3	0	0	0	0	0	0	0	0	0	0	0
UNI1210	0	0	0	0	0	0	0	0	0	0	1	0	0	0	0	0	0	0	0	0	0	0	0	0	0	0	0	0	0	1	0	0	0	0	0	0	0	0	160	0	0	0	14	0	1	0	0	0	0
UNI722	0	0	0	0	0	0	0	0	0	0	5	0	0	1	0	0	0	0	0	0	0	0	1	0	0	0	0	0	0	5	0	0	0	0	0	0	1	0	337	0	0	0	11	0	0	0	0	0	0
UNI2144	0	0	0	0	0	0	0	0	0	0	8	1	0	0	0	0	0	2	0	0	0	0	0	0	0	0	0	13	1	34	0	0	0	0	0	0	0	0	19	0	6	2	4	0	0	0	1	0	0
UNI390	0	0	3	0	0	4	1	0	0	0	24	0	0	0	0	0	0	2	0	0	0	1	0	0	0	0	0	51	35	386	0	0	0	0	0	0	0	2	5	0	2	0	30	0	0	0	0	1	0
UNI575	0	0	0	0	0	1	1	0	0	0	13	0	0	0	0	0	0	1	0	0	0	0	0	0	0	0	0	18	9	202	0	0	0	0	0	0	0	1	3	0	0	0	31	0	0	0	0	0	0
UNI319	0	0	20	0	0	2	0	0	0	1	3	0	0	1	1	0	0	11	0	0	0	1	3	2	0	0	86	562	72	225	0	0	0	0	0	137	0	17	128	193	2	11	0	16	22	0	0	2	0
UNI803	12	0	10	0	2	5	8	23	0	0	3	0	0	3	0	0	0	13	0	29	0	2	0	0	0	0	0	3	10	1	1	0	0	0	0	0	0	15	9	1	0	0	0	1	27	0	0	0	14
UNI1195	0	0	3	0	0	0	1	0	0	0	5	0	0	1	0	0	0	3	0	0	0	0	0	0	0	0	35	121	39	57	0	0	0	0	0	59	0	3	21	17	0	1	0	0	17	0	0	1	0
UNI1124	5	0	10	0	6	3	4	13	0	0	3	0	0	1	0	0	0	5	0	16	0	1	0	0	0	0	0	1	1	0	0	0	0	0	0	0	0	7	6	1	0	0	1	3	10	0	0	0	10
UNI550	0	0	23	0	0	4	0	0	0	0	1	1	0	0	0	0	0	8	0	0	0	0	2	0	0	0	45	222	32	135	0	0	0	0	0	66	1	7	52	90	0	6	0	6	7	0	0	3	0
UNI3077	3	0	1	0	0	0	1	10	0	0	0	0	0	0	0	0	0	3	0	8	0	0	0	0	0	0	0	0	3	0	0	0	0	0	0	1	0	5	2	0	0	0	1	0	6	0	0	0	8
UNI2263	0	0	0	0	0	10	0	0	0	0	0	0	0	4	0	0	0	41	0	0	0	0	0	0	0	0	1	127	16	46	0	0	1	0	0	2	2	0	6	6	4	1	0	31	6	0	0	0	0
UNI1833	0	0	2	0	0	1	0	0	0	0	9	0	0	1	0	0	0	96	0	0	0	0	0	4	0	0	7	106	10	64	0	0	0	5	0	198	5	4	17	19	6	14	1	19	2	0	0	0	0
UNI1915	0	0	5	0	0	0	0	0	0	0	1	0	0	0	0	0	0	1	0	0	0	1	0	0	0	0	17	56	17	24	0	0	0	0	0	22	0	2	8	12	0	2	0	1	3	0	0	2	0
UNI3994	0	0	1	0	0	0	0	0	0	0	0	0	0	0	0	0	0	1	0	0	0	0	0	0	0	0	0	74	11	64	0	0	0	0	0	8	1	0	4	1	0	0	0	2	0	0	0	0	0
UNI1294	177	0	0	0	0	3	0	0	0	0	0	0	0	0	0	0	0	0	0	0	0	1	0	0	0	0	0	0	22	88	0	0	0	0	0	0	0	0	0	0	0	0	0	0	0	0	0	0	0
UNI1420	122	0	0	0	0	6	0	0	1	0	0	0	0	0	0	0	0	0	0	0	0	0	0	0	0	0	0	0	8	60	0	0	0	0	0	0	0	0	0	0	1	0	0	0	0	0	0	0	0
UNI3987	92	0	0	0	0	0	0	0	0	0	0	0	0	0	0	0	0	0	0	0	0	0	0	0	0	0	0	0	0	21	0	0	0	0	0	0	0	0	0	0	0	0	0	0	0	0	0	0	0
UNI3856	84	0	0	0	0	0	0	0	0	0	0	0	0	0	0	0	0	0	0	0	0	0	0	0	0	0	0	0	0	14	0	0	0	0	0	0	0	0	0	0	0	0	0	0	0	0	0	0	0
UNI1989	0	0	0	0	0	0	0	0	0	0	0	0	0	0	0	0	0	0	0	0	0	0	0	0	0	0	0	0	0	0	0	0	0	0	0	0	107	9	1	0	0	0	2	0	0	0	0	0	0
UNI3463	0	0	0	0	0	0	0	0	0	0	0	0	0	2	0	0	0	0	0	0	0	0	0	0	0	0	0	1	0	0	0	0	0	0	0	0	0	0	0	0	0	1	0	0	0	0	0	0	1
UNI3489	0	0	0	0	0	0	0	0	0	0	0	0	0	1	0	0	0	3	0	0	0	0	0	0	0	0	0	0	0	0	0	0	0	0	0	0	0	0	0	1	0	0	0	0	0	0	0	1	0
UNI1450	0	0	0	0	0	0	1	0	0	0	0	0	0	0	0	0	0	0	0	0	0	0	0	0	0	0	0	0	143	0	0	0	0	0	0	0	0	2	0	0	0	0	0	0	0	0	0	0	0
UNI4128	0	0	0	0	0	0	1	0	0	0	0	0	0	0	0	0	0	0	0	0	0	0	0	0	0	0	0	2	79	0	0	0	0	0	0	0	0	0	0	0	0	0	0	0	0	0	0	0	0
UNI3961	0	0	0	0	0	0	0	0	0	0	0	0	0	0	0	0	0	0	0	0	0	0	0	0	0	0	0	3	50	0	0	0	0	0	0	0	0	0	0	0	0	0	0	0	0	0	0	0	0
UNI298	3	1	34	2	1	3	15	0	0	23	7	1	0	72	0	0	0	82	0	0	0	10	12	3	4	0	0	21	27	0	16	0	29	0	0	0	3	77	6	225	5	91	6	27	37	98	0	0	148
UNI408	4	0	51	1	0	2	7	0	0	10	2	0	0	31	0	0	0	36	0	0	0	6	17	1	1	0	0	3	11	0	10	1	11	0	0	0	1	48	5	98	2	44	8	12	14	50	0	0	95
UNI2468	0	0	8	0	0	2	1	0	0	1	0	0	0	24	0	0	0	35	0	0	0	1	0	1	0	0	0	5	12	0	4	0	9	0	0	0	0	7	3	18	3	35	0	5	6	9	0	0	10
UNI196	3	0	11	0	0	42	14	0	0	143	0	0	0	79	0	0	0	76	0	0	0	51	8	5	58	0	0	23	7	0	10	0	1	83	158	0	0	63	15	68	0	20	0	15	0	0	0	1	0
UNI282	4	0	14	1	0	15	4	0	0	94	0	0	0	34	0	0	0	29	0	0	0	27	8	3	34	0	0	8	3	0	2	0	0	40	83	0	0	31	1	41	0	5	1	5	0	0	0	0	0
UNI3767	2	0	1	0	0	0	0	0	0	21	0	0	0	0	0	0	0	1	0	1	0	0	6	0	2	0	0	0	0	0	0	0	0	12	10	0	0	0	1	2	0	0	0	0	0	0	0	0	7
UNI665	0	0	3	0	0	13	1	0	0	33	0	0	0	20	0	0	0	34	0	0	0	12	1	1	12	0	1	19	5	0	3	0	1	6	3	0	0	7	2	4	1	10	2	14	0	0	0	0	0
UNI593	0	0	2	0	0	13	6	0	0	63	3	0	0	21	0	0	0	15	0	0	0	22	1	0	18	0	0	13	5	0	4	0	0	15	22	0	2	9	2	7	1	4	0	4	0	0	0	0	0
UNI4174	1	0	2	0	0	0	0	0	0	7	0	0	0	0	0	0	0	0	0	0	0	0	1	0	5	0	0	0	0	0	0	0	0	5	10	0	0	0	0	3	0	1	0	0	0	0	0	0	1
UNI1976	4	0	4	0	0	10	6	0	0	66	0	0	0	32	0	0	0	52	0	0	0	20	0	4	26	0	0	25	6	0	2	0	1	20	6	0	2	3	5	8	0	8	0	5	0	0	0	0	0
UNI973	1	0	3	0	0	4	1	0	0	33	0	0	0	10	0	0	0	14	0	0	0	13	0	0	19	0	0	3	0	0	0	0	0	19	16	0	0	7	0	4	0	0	0	2	0	0	0	0	0
UNI4176	0	0	3	0	0	11	0	0	0	21	0	0	0	32	0	0	0	23	0	0	0	3	0	0	3	0	0	11	7	0	2	0	1	3	0	0	0	3	0	6	1	11	1	5	0	0	0	0	0
UNI1051	0	0	2	0	0	2	3	0	0	14	0	0	0	21	0	0	0	17	0	0	0	9	0	4	8	0	0	5	0	1	2	0	0	6	2	0	0	4	1	12	0	4	0	8	0	0	0	0	0
UNI227	0	0	16	0	0	28	9	0	0	129	5	0	0	34	0	0	0	74	0	0	1	9	58	2	5	0	2	33	14	0	2	0	1	0	315	1	12	66	11	70	0	67	1	2	0	0	1	0	21
UNI52	2	1	147	0	0	37	10	0	82	105	1300	1	3	17	0	0	1	1740	1	1	0	4	32	155	19	1	333	993	109	592	117	0	109	647	0	1994	55	309	900	775	1094	239	637	1116	114	0	2	3	0
UNI245	0	0	18	0	0	12	4	0	40	28	193	1	1	8	1	0	0	361	0	0	0	0	1	27	9	0	104	220	30	122	29	0	37	140	0	747	11	61	168	47	166	65	84	135	32	0	0	0	0
UNI1868	0	0	1	0	0	0	0	0	3	4	1	0	0	0	0	0	0	3	0	0	0	0	1	0	2	0	16	2	0	9	0	0	1	24	0	102	0	0	1	2	1	2	2	1	6	0	0	0	0
UNI3433	0	0	0	0	0	0	0	0	0	8	0	0	0	0	0	0	0	0	0	0	0	1	0	0	2	0	2	54	36	45	3	0	0	1	0	0	0	3	2	0	35	26	0	2	21	0	0	0	0
UNI2041	0	0	9	0	0	1	5	0	11	10	25	0	0	2	0	0	0	119	0	0	0	0	0	10	4	0	37	68	9	27	5	0	5	38	0	260	1	3	29	14	65	28	35	55	13	0	0	1	0
UNI1575	0	0	2	0	0	0	0	0	2	10	1	0	0	0	0	0	0	3	0	0	0	0	1	2	0	0	13	0	0	38	3	0	2	59	0	173	0	2	2	3	1	2	1	1	3	0	0	0	0
UNI3303	0	0	3	0	0	1	1	0	2	4	18	0	0	2	1	0	0	23	0	0	0	0	0	4	0	0	8	3	0	3	4	0	7	6	0	38	1	0	12	1	11	3	3	6	2	0	0	0	0
UNI331	0	0	12	0	0	9	4	0	0	59	2	0	0	9	0	0	0	42	0	0	0	3	60	0	4	0	0	5	4	0	0	0	0	2	158	0	3	35	4	35	0	22	4	6	0	0	0	0	9
UNI700	0	0	6	0	0	2	0	0	0	21	1	0	0	11	0	0	0	31	0	0	0	1	4	2	1	0	0	16	3	0	1	0	0	0	4	0	2	6	1	8	0	31	2	7	0	0	0	0	1
UNI1031	0	0	3	0	0	6	3	0	0	37	1	0	0	3	0	0	0	10	0	0	0	0	8	0	2	0	0	6	3	0	1	0	1	0	16	0	3	6	2	3	2	11	1	1	0	0	0	0	1
UNI704	0	0	4	0	0	10	6	0	0	38	0	0	0	16	0	0	0	9	0	0	0	2	4	0	2	0	0	13	0	0	1	0	0	2	35	0	3	12	1	8	1	32	0	1	0	0	0	0	9
UNI3295	0	0	8	0	0	12	2	0	0	38	1	0	0	23	1	0	0	48	0	0	0	5	3	0	4	0	0	29	5	0	2	0	0	0	12	0	0	13	2	9	1	51	0	3	0	0	0	0	3
UNI1178	0	0	5	0	0	3	1	0	0	11	0	0	0	11	0	0	0	15	0	1	0	0	3	0	0	0	0	12	1	0	1	0	1	0	6	0	0	2	1	11	0	17	1	1	0	0	0	0	2
UNI505	0	0	2	0	0	1	0	0	0	0	1	0	0	8	0	0	0	8	0	0	0	3	0	1	0	0	0	2	26	0	2	0	4	0	0	0	0	50	17	6	1	0	2	0	0	0	0	0	0
UNI686	0	0	2	0	0	0	1	0	0	0	1	0	0	7	0	0	0	2	0	0	0	1	0	1	0	0	0	0	15	0	1	0	2	0	0	0	0	24	5	2	0	0	2	0	0	0	0	0	0
UNI1552	0	0	1	0	0	2	0	0	0	0	0	0	0	3	1	0	0	4	0	0	0	1	0	0	0	0	0	9	28	0	1	0	0	0	0	0	0	5	11	1	0	0	1	0	0	0	0	0	0
UNI2524	0	0	0	0	0	0	0	0	0	0	0	0	0	3	0	0	0	3	0	0	0	0	0	0	0	0	0	1	5	0	1	0	2	0	0	0	0	4	3	0	0	0	1	0	0	0	0	0	0
UNI2132	0	0	1	0	0	3	0	0	0	6	0	0	0	2	0	0	0	7	0	0	0	1	0	0	0	0	0	4	1	0	0	0	0	0	0	0	1	0	0	1	0	9	0	0	0	0	0	0	1
UNI3048	0	0	1	0	0	2	0	0	0	0	0	0	0	1	0	0	0	0	0	0	0	1	0	0	0	0	0	3	11	0	0	0	1	0	0	0	0	3	0	0	0	0	0	0	0	0	0	0	0
UNI3460	0	0	0	0	0	0	0	0	0	0	0	0	0	0	0	0	0	6	0	0	0	0	0	0	0	0	0	19	0	34	0	0	0	1	0	39	0	1	3	2	4	4	0	19	0	0	0	0	0
UNI4122	0	0	1	0	0	0	0	0	2	1	3	0	0	1	0	0	0	20	0	0	0	0	0	0	1	0	5	4	0	5	0	0	0	13	0	30	1	0	0	4	8	0	1	5	0	0	0	0	0
UNI1807	0	0	0	0	0	2	1	0	0	0	1	0	0	4	0	0	0	3	0	0	0	0	0	0	0	0	0	5	22	0	0	0	4	0	0	0	0	8	2	0	0	0	0	0	0	0	0	0	0
UNI952	0	0	0	0	0	0	4	0	0	0	0	0	0	0	0	0	0	6	0	0	0	1	0	0	0	0	0	0	0	47	1	0	0	0	0	0	0	1	0	9	0	0	0	1	0	0	0	0	0
UNI727	0	0	0	0	0	1	4	0	0	0	0	0	0	0	0	0	0	10	0	0	0	2	0	0	0	0	0	0	0	74	4	0	1	0	0	0	0	0	0	16	0	0	0	3	0	0	0	0	0
UNI2989	0	0	0	0	0	0	0	0	0	0	0	0	0	0	0	0	0	100	0	0	0	0	0	0	0	0	0	0	0	0	0	0	0	0	0	0	0	0	0	0	0	9	0	0	0	0	0	0	0
UNI763	0	0	0	0	0	0	0	0	0	0	0	0	0	0	0	0	0	0	0	0	0	0	0	0	0	0	0	0	0	0	0	0	0	0	0	0	0	0	1	0	0	0	0	0	0	0	0	0	0
UNI2768	0	0	0	0	0	0	0	0	0	0	0	0	0	0	0	0	0	0	0	0	0	0	0	0	0	0	0	0	0	0	0	0	0	0	0	0	0	0	0	0	0	0	0	0	0	0	0	0	0
UNI1345	0	0	0	0	0	0	0	0	0	0	0	0	0	0	0	0	0	0	0	0	0	0	0	0	0	0	0	0	0	0	0	0	0	0	0	0	0	0	0	0	0	0	0	0	0	0	0	0	0
UNI3889	0	0	0	0	0	0	0	0	0	0	0	0	0	0	0	0	0	0	0	0	0	0	0	0	0	0	0	0	0	0	0	0	0	0	0	0	0	0	0	0	0	0	0	0	0	0	0	0	0
UNI2572	0	0	0	0	0	0	0	0	0	0	0	0	0	0	0	0	0	0	0	0	0	0	0	0	0	0	0	4	0	0	0	0	0	0	0	4	0	0	2	2	0	2	0	263	1	0	0	0	0
UNI1940	0	0	1	0	0	0	0	0	0	0	0	0	0	0	0	0	0	2	0	1	0	0	0	0	0	0	0	9	0	0	0	0	0	0	0	2	0	0	6	3	0	5	0	265	1	0	0	0	0
UNI4268	0	0	0	0	0	0	0	0	0	0	0	0	0	0	0	0	0	0	0	0	0	0	0	0	0	0	0	4	0	0	0	0	0	0	0	2	0	0	8	1	0	2	0	132	0	0	0	0	0
UNI3539	0	0	0	0	0	0	0	0	0	0	0	0	0	0	0	0	0	0	0	0	0	0	0	0	0	0	0	5	0	0	0	0	0	0	0	2	0	0	1	0	0	0	0	111	0	0	0	0	0
UNI73	0	0	1	0	0	2	0	0	0	0	20	0	0	1	0	0	0	27	0	1	0	0	1	0	0	0	188	120	5	81	3	1	0	0	0	29	0	0	0	85	33	26	0	12037	212	0	0	0	0
UNI133	2	0	0	0	0	0	0	0	0	0	3	0	0	0	0	1	0	13	0	2	0	0	0	0	0	0	91	57	1	39	0	1	0	0	0	3	0	1	0	30	17	19	0	5568	95	0	0	0	0
UNI284	0	0	0	0	0	0	0	0	0	1	1	0	0	0	0	0	0	6	0	1	0	0	0	0	0	0	23	47	3	23	1	0	0	0	0	7	0	0	0	4	10	12	0	2646	37	0	0	0	0
UNI449	0	0	0	0	0	0	0	0	0	0	4	0	0	0	0	0	0	8	0	0	0	0	0	0	0	0	17	15	4	19	0	0	0	0	0	3	0	0	0	3	2	7	0	1621	28	0	0	0	0
UNI1937	0	0	0	0	0	1	0	0	0	0	0	0	0	0	0	0	0	1	0	0	0	0	0	0	0	0	13	6	0	1	0	0	0	1	0	1	0	0	0	0	3	3	0	462	13	0	0	0	0
UNI2487	0	0	0	0	0	0	0	0	0	0	0	0	0	0	0	0	0	3	0	0	0	0	0	0	0	0	8	5	0	1	0	1	0	0	0	0	0	0	0	0	0	0	0	271	5	0	0	0	0
UNI1023	0	0	1	0	0	0	0	0	0	0	1	0	0	0	0	0	0	5	0	0	0	0	0	0	0	0	18	9	0	5	0	0	0	0	0	1	0	0	0	1	4	5	0	442	13	0	0	0	0
UNI3783	0	0	1	0	0	1	0	0	0	0	0	0	0	0	0	0	0	7	0	2	0	0	0	0	1	0	5	39	2	8	0	0	0	0	0	12	1	0	7	6	10	9	0	1809	28	0	0	0	0
UNI4404	0	0	0	0	0	0	0	0	0	0	0	0	0	0	0	0	0	0	0	0	0	0	0	0	0	0	0	0	0	0	0	0	0	0	0	0	0	0	0	0	0	0	0	0	0	0	0	0	0
UNI256	0	0	10	0	0	66	0	0	0	0	7	0	0	8	0	0	0	554	0	0	0	0	9	0	5	0	140	21	13	715	6	0	1	0	0	146	36	3	64	47	1	210	29	25	0	0	0	0	0
UNI401	0	0	6	0	0	23	0	0	0	0	4	0	0	4	0	0	0	237	0	0	0	0	14	0	5	0	69	10	7	430	1	0	0	0	0	52	10	4	35	17	0	89	35	6	0	0	0	0	0
UNI3085	0	0	1	0	0	9	0	0	0	0	0	0	0	0	0	0	0	151	0	0	0	0	0	0	0	0	21	10	4	149	1	0	0	0	0	22	6	0	16	1	0	40	2	9	0	0	0	0	0
UNI3950	0	0	1	0	0	6	0	0	0	0	0	0	0	1	0	0	0	78	0	0	0	0	0	0	1	0	11	1	0	103	1	0	0	0	0	10	2	0	4	0	0	20	1	2	0	0	0	0	0
UNI2806	0	0	0	0	0	0	0	0	0	0	0	0	0	0	0	0	0	0	0	0	0	0	0	0	0	0	0	0	0	0	2	0	2	0	0	0	0	0	0	0	0	0	0	0	0	0	0	0	0
UNI2014	0	0	0	0	0	0	0	0	0	0	0	0	0	0	0	0	0	0	0	0	0	0	0	0	0	0	0	0	0	0	0	0	5	0	0	0	0	0	0	0	0	0	0	0	0	0	0	0	0
UNI1275	0	0	0	1	0	1	0	0	0	10	0	1	0	7	0	0	0	205	0	0	0	1	0	0	0	0	0	1	0	0	0	0	0	1	0	0	0	3	0	2	0	5	1	0	0	0	0	0	0
UNI384	0	0	0	0	0	1	0	0	0	25	0	1	0	30	0	0	0	580	0	0	0	0	0	3	0	0	0	2	0	0	0	0	0	1	0	0	0	2	0	10	0	12	2	0	0	0	0	1	0
UNI507	0	0	0	0	0	1	0	0	0	14	0	0	0	7	0	1	0	289	0	0	0	2	0	2	0	0	0	1	0	0	0	0	0	1	0	0	0	3	0	4	0	6	0	0	0	0	0	0	0
UNI2007	0	0	0	0	0	1	0	0	0	2	0	0	0	7	0	0	0	161	0	0	0	0	0	0	0	0	0	0	0	0	0	0	0	0	0	0	0	1	0	0	0	9	0	0	0	0	0	0	0
UNI3118	0	0	0	0	0	0	0	0	0	0	0	0	0	0	0	0	0	0	0	0	0	0	0	0	0	0	0	0	0	0	0	0	0	0	0	0	0	5	0	0	0	0	0	0	0	0	0	0	0
UNI4039	0	0	0	0	0	0	0	0	0	0	0	0	0	0	0	0	0	0	0	0	0	0	0	0	0	0	0	0	0	0	0	0	0	0	0	0	0	3	0	0	0	0	0	0	0	0	0	0	0
UNI2758	0	0	0	0	0	0	0	0	0	0	0	0	0	0	0	0	0	1	0	0	0	0	0	0	0	0	0	1	0	0	0	0	0	0	0	62	0	0	0	0	0	0	0	1	0	0	0	0	0
UNI1686	0	0	0	0	0	0	0	0	0	0	0	0	0	0	0	0	0	3	0	0	0	0	0	0	0	0	0	0	0	0	0	0	0	0	0	118	0	1	0	0	0	0	0	4	0	0	0	0	0
UNI1978	0	0	0	0	0	0	4	0	0	0	0	0	0	0	0	0	0	0	0	0	0	1	0	0	0	0	0	0	0	0	22	0	17	0	0	0	0	7	0	0	0	0	11	0	0	0	1	0	0
UNI2245	0	0	0	0	0	0	0	0	0	0	0	0	0	0	0	0	0	1	0	0	0	0	0	0	0	0	0	0	1	0	0	0	0	0	0	0	0	2	0	0	0	0	3	0	0	0	0	0	0
UNI1730	0	0	0	0	0	0	0	0	0	0	0	0	0	0	0	0	0	0	0	0	0	0	0	0	0	0	0	0	4	0	1	0	0	0	0	0	0	1	0	0	0	0	4	0	0	0	0	0	0
UNI2756	0	0	0	0	0	1	0	0	0	0	1	0	0	0	0	0	0	0	0	0	0	1	0	0	0	0	0	0	0	0	4	0	5	0	0	0	0	2	0	0	0	0	10	0	0	0	0	0	0
UNI3958	0	0	31	0	0	0	0	0	0	0	0	0	0	0	0	0	0	0	0	0	1	0	0	0	0	0	0	0	0	0	0	0	0	0	0	0	0	0	0	0	0	0	0	0	0	0	0	0	0
UNI2491	0	0	12	0	0	8	15	0	0	1	2	0	0	6	0	0	0	99	0	0	1	1	1	0	4	0	16	80	18	0	2	0	0	2	0	2	1	1	1	1	65	59	0	6	22	0	2	0	0
UNI751	0	0	55	0	0	0	0	0	0	0	35	0	1	0	0	0	1	15	0	0	1	0	0	0	0	0	0	0	0	0	0	0	0	0	0	15	0	0	0	33	52	30	0	0	0	0	0	0	0
UNI118	0	0	49	0	0	38	20	0	0	12	32	0	0	11	0	0	0	1	0	0	0	40	0	0	36	0	0	33	91	1447	26	0	5	0	0	0	3	47	277	13	36	16	27	4	58	0	0	0	0
UNI302	0	0	19	0	0	16	8	0	0	5	4	0	0	9	0	0	0	3	0	0	0	18	1	4	23	0	0	62	105	1067	14	0	4	0	0	0	2	6	154	7	77	19	8	0	43	0	0	0	0
UNI451	0	0	29	0	0	13	2	0	0	4	3	2	0	3	1	0	0	2	0	0	0	17	0	0	16	0	0	31	49	857	13	0	1	0	0	0	0	4	99	0	40	8	16	1	21	0	0	0	0
UNI427	0	0	9	0	0	23	13	0	1	8	4	0	0	5	0	0	0	2	0	2	0	18	0	2	15	0	0	21	105	760	15	0	4	0	0	0	1	6	84	1	21	5	5	1	33	0	0	0	0
UNI2871	0	0	2	0	0	0	9	0	0	0	0	0	0	0	0	0	0	20	0	0	0	0	0	0	1	0	3	21	3	0	0	0	0	0	0	0	0	1	0	0	7	9	0	0	2	0	1	0	0
UNI1201	0	0	4	0	0	2	1	0	0	0	0	0	0	0	0	0	0	6	0	0	0	0	1	0	0	0	0	0	108	0	4	0	3	0	0	0	1	0	0	0	0	0	3	0	0	0	1	0	0
UNI3073	0	0	3	0	0	0	0	0	0	0	0	0	0	2	0	0	0	0	0	0	0	0	0	0	0	0	0	5	0	0	0	0	0	0	0	0	0	0	0	0	0	0	0	0	0	0	1	0	0
UNI457	0	0	13	0	0	2	0	0	0	0	0	1	0	0	0	0	0	16	0	0	0	0	0	0	0	0	0	0	181	0	10	0	4	0	0	1	0	1	0	0	0	0	11	0	0	0	0	0	0
UNI2815	0	0	3	0	0	0	0	0	0	0	0	0	0	0	0	0	0	0	0	0	0	0	0	0	0	0	0	0	8	0	0	0	0	0	0	0	0	9	0	0	0	0	0	4	0	0	0	0	0
UNI473	0	0	4	0	0	0	1	0	0	0	0	0	0	1	0	0	0	20	0	0	0	0	0	4	0	0	0	0	1	0	0	0	0	0	0	1	0	1	6	0	0	0	1	2	0	0	0	0	0
UNI1364	0	0	2	0	0	1	0	0	0	0	0	0	0	0	0	0	0	4	0	0	0	0	0	0	0	0	0	0	0	0	0	0	0	0	0	0	0	0	1	0	0	0	0	0	0	0	0	0	0
UNI3196	0	0	8	0	0	0	0	0	0	0	0	0	0	5	0	0	0	0	0	0	0	0	0	0	0	0	0	2	13	0	2	0	0	0	0	0	0	1	0	0	0	0	0	4	0	0	0	0	0
UNI581	0	0	7	0	0	0	0	0	0	0	0	0	0	1	0	0	0	15	0	0	0	0	0	0	0	0	0	0	0	0	0	0	0	0	0	0	0	3	3	0	0	0	1	1	0	0	0	0	0
UNI752	0	0	2	0	0	8	2	0	0	3	0	0	0	0	0	0	0	0	0	0	0	8	0	1	3	0	0	1	8	243	1	1	2	0	0	0	0	1	16	0	4	0	1	0	0	0	0	0	0
UNI2222	0	0	0	0	0	0	0	0	0	2	0	0	0	3	0	0	0	0	0	0	0	1	0	2	0	0	0	169	0	3	0	0	0	0	1	12	0	1	57	11	9	18	0	35	0	0	0	0	0
UNI632	0	0	15	0	0	2	0	0	0	0	0	0	0	0	0	0	0	1	0	0	0	0	0	0	0	0	0	0	85	0	4	0	3	0	0	0	3	0	0	0	0	0	14	0	0	0	0	0	0
UNI856	0	0	0	0	1	1	0	0	0	0	0	0	0	0	0	0	0	2	0	0	0	0	0	3	0	0	0	1057	0	0	0	0	0	0	0	144	0	0	335	87	5	100	0	345	0	0	0	13	0
UNI1507	0	0	2	0	0	1	0	0	0	3	0	0	0	6	0	0	0	5	0	0	0	0	0	13	0	0	0	209	0	0	0	0	0	0	0	11	0	0	56	17	0	52	0	76	0	0	0	0	0
UNI1762	0	0	10	0	0	0	1	0	0	0	0	0	0	0	0	0	0	3	0	0	0	0	0	0	0	0	0	0	43	0	5	0	3	0	0	0	0	0	0	0	0	0	1	0	0	0	0	0	0
UNI868	0	0	1	0	0	7	0	0	0	6	0	0	0	25	0	0	0	18	0	0	0	1	0	27	0	0	0	429	0	0	0	0	1	0	0	25	0	0	119	29	0	102	0	148	0	0	0	3	0
UNI1776	0	0	0	0	0	0	0	0	0	0	0	0	0	1	0	0	0	3	0	0	0	0	0	1	0	0	0	0	0	0	0	0	0	0	0	0	0	0	3	0	0	0	0	0	0	0	0	0	0
UNI3929	0	0	6	0	0	0	0	0	0	0	1	0	0	0	0	0	0	1	0	0	0	0	0	0	0	0	0	0	0	0	0	0	0	0	0	1	0	0	0	1	2	9	0	0	0	0	0	0	0
UNI2854	0	0	3	0	0	0	0	0	0	0	0	0	0	0	0	0	0	0	0	0	0	0	0	0	0	0	0	0	5	0	0	0	0	0	0	0	0	9	0	0	0	0	0	0	0	0	0	0	0
UNI1322	1	0	0	0	0	0	0	0	0	0	0	0	0	0	0	0	0	0	0	0	0	0	0	0	0	0	0	315	7	39	0	0	0	0	0	0	0	0	7	0	0	0	0	2	0	0	0	0	0
UNI1118	0	0	42	0	0	0	0	0	0	0	13	0	0	0	0	0	0	5	0	0	0	0	0	0	0	0	0	0	0	0	0	0	0	0	0	8	0	0	0	10	18	21	0	0	0	0	0	0	0
UNI628	0	0	16	0	0	1	1	0	0	0	0	0	0	0	0	0	0	0	0	0	0	0	0	0	0	0	0	451	29	42	0	0	0	0	0	0	0	0	43	11	2	0	0	15	0	0	0	0	0
UNI1832	0	0	4	0	0	0	0	0	0	0	9	0	0	0	0	0	0	3	0	0	0	0	0	0	0	0	0	0	0	0	0	0	0	0	0	5	0	0	0	4	12	19	0	0	0	0	0	0	0
UNI3952	0	0	3	0	0	0	0	0	0	0	0	0	0	0	0	0	0	0	0	0	0	0	0	0	0	0	0	95	1	22	0	0	0	0	0	0	0	0	12	0	1	0	0	1	0	0	0	0	0
UNI2149	0	0	5	0	0	1	0	0	0	0	0	0	0	0	0	0	0	0	0	0	0	0	0	0	0	0	0	140	19	12	0	0	0	0	0	0	0	0	9	1	0	0	0	1	0	0	0	0	0
UNI1224	0	0	1	0	0	2	0	0	0	0	0	0	0	0	0	0	0	0	0	0	0	0	0	0	0	0	0	195	21	35	0	0	0	0	0	0	0	0	15	3	0	0	0	11	0	0	0	0	0
UNI2968	0	0	8	0	0	0	0	0	0	0	0	0	0	0	0	0	0	0	0	0	0	0	0	0	0	0	0	80	5	15	0	0	0	0	0	0	0	0	11	1	0	0	0	1	0	0	0	0	0
UNI1893	0	0	5	0	0	0	0	0	0	0	0	0	0	0	0	0	0	0	0	0	0	0	0	0	0	0	0	148	7	17	0	0	0	0	0	0	0	0	9	6	0	0	0	6	0	0	0	0	0
UNI1736	0	0	4	0	0	0	0	0	0	0	0	0	0	0	0	0	0	0	0	0	0	0	0	0	0	0	0	208	6	26	0	0	0	0	0	0	0	0	4	1	0	0	0	1	0	0	0	1	0
UNI3483	0	0	3	0	0	0	0	0	0	0	0	0	0	0	0	0	0	0	0	0	0	0	0	0	0	0	0	52	1	7	0	0	0	0	0	0	0	0	5	2	0	0	0	0	0	0	0	0	0
UNI1899	0	0	1	0	0	0	0	0	0	0	0	0	0	0	0	0	0	0	0	0	0	0	0	0	0	0	0	0	0	0	0	0	0	0	0	0	142	4	0	0	0	0	0	0	0	0	0	0	0
UNI3514	0	0	0	0	0	2	0	0	0	0	0	0	0	0	0	0	0	0	0	0	0	0	0	0	0	0	0	0	1	0	0	0	0	0	0	0	0	0	0	0	0	62	0	0	0	0	0	0	0
UNI2489	0	0	0	0	0	0	1	0	0	0	0	0	0	0	0	0	0	0	0	0	0	0	0	0	0	0	0	134	8	16	0	0	0	0	0	0	0	0	2	0	0	0	0	1	0	0	0	0	0
UNI2220	0	0	0	0	0	1	0	0	0	0	0	0	0	0	0	0	0	0	0	0	0	1	0	0	0	0	0	0	1	0	0	0	0	0	0	0	0	0	2	0	0	130	0	0	0	0	0	0	0
UNI2258	0	0	0	0	0	0	0	0	0	0	0	0	0	1	0	0	0	0	0	0	0	0	0	0	0	0	0	0	2	0	0	0	0	0	0	0	0	2	0	4	0	0	1	0	0	0	0	0	0
UNI1547	0	0	0	0	0	0	0	0	0	0	0	0	0	0	0	0	0	0	0	0	0	0	0	0	0	0	0	242	3	20	0	0	0	0	0	0	0	0	1	0	0	0	0	4	0	0	0	0	0
UNI3004	0	0	0	0	0	0	0	0	0	0	0	0	0	3	0	0	0	0	0	0	0	0	0	0	0	0	0	0	1	0	0	0	0	0	0	0	0	5	0	2	0	0	0	0	0	0	0	0	0
UNI3557	0	0	0	0	0	0	0	0	0	0	0	0	0	0	0	0	0	0	0	0	0	0	0	0	0	0	0	0	0	0	0	0	0	0	0	0	75	1	0	0	0	0	0	0	0	0	0	0	0
UNI1522	0	0	0	0	0	2	0	0	0	0	0	0	0	0	0	0	0	0	0	0	0	3	0	0	0	0	0	0	0	0	0	0	0	0	0	0	0	0	2	0	0	167	0	0	0	0	0	0	0
UNI3523	0	0	0	0	0	0	0	0	0	0	0	0	0	0	0	0	0	0	0	0	0	0	0	0	0	0	0	119	0	10	0	0	0	0	0	0	0	0	1	0	0	0	0	1	0	0	0	0	0
UNI945	0	358	0	0	0	4	0	0	0	0	0	0	0	0	0	0	0	0	0	0	0	0	0	0	0	0	0	0	0	0	0	0	0	0	0	0	0	0	0	0	0	0	0	0	0	0	0	0	0
UNI1455	0	105	0	0	0	1	0	0	0	0	0	0	0	0	0	0	0	0	0	0	0	0	0	0	0	0	0	0	0	0	0	0	0	0	0	0	0	0	0	0	0	0	0	0	0	0	0	0	0
UNI3080	0	110	0	0	0	0	0	0	0	0	0	0	0	0	0	0	0	0	0	0	0	0	0	0	0	0	0	0	0	0	0	0	0	0	0	0	0	0	0	0	0	0	0	0	0	0	0	0	0
UNI4068	0	80	0	0	0	0	0	0	0	0	0	0	0	0	0	0	0	0	0	0	0	0	0	0	0	0	0	0	0	0	0	0	0	0	0	0	0	0	0	0	0	0	0	0	0	0	0	0	0
UNI1054	0	0	21	0	0	1	0	0	0	25	0	0	0	9	0	0	0	0	0	0	1	7	0	1	1	0	0	538	15	10	48	0	6	0	1	39	1	7	196	74	27	86	6	162	6	0	0	2	0
UNI2696	0	0	0	0	0	0	0	0	0	0	0	0	0	0	0	0	0	0	0	0	0	0	0	0	0	0	0	0	0	0	0	0	0	0	0	0	0	0	0	0	0	0	0	0	107	0	0	0	0
UNI2123	0	0	18	0	0	15	0	0	0	65	0	0	0	52	0	0	0	3	0	0	0	12	0	19	1	0	0	93	20	1	35	0	1	0	0	5	0	10	0	41	1	43	0	49	35	0	0	0	0
UNI1447	0	0	5	0	0	3	0	0	0	15	0	0	0	2	0	0	0	2	0	0	0	1	1	2	0	0	0	154	5	1	7	0	0	0	0	8	0	2	62	22	7	19	0	46	2	0	0	0	0
UNI3142	0	0	1	0	0	3	2	0	0	8	2	0	0	4	0	0	0	27	0	0	0	0	0	2	63	0	6	35	16	49	2	0	2	2	0	0	2	16	0	2	16	28	2	3	14	0	0	0	0
UNI2137	0	0	1	0	0	1	1	0	0	8	0	0	0	6	0	0	0	1	0	0	0	1	0	0	0	0	0	71	2	2	3	0	0	0	0	9	0	2	31	10	5	20	0	28	1	0	0	0	0
UNI2482	0	0	0	0	0	1	0	0	0	0	0	0	0	1	0	0	0	0	0	0	0	0	0	2	0	0	0	70	0	0	0	0	1	0	0	7	0	0	51	4	0	6	0	47	1	0	0	1	0
UNI1579	0	0	0	0	0	0	0	0	0	0	5	0	1	0	0	0	0	0	0	0	0	0	0	0	0	0	0	1	23	0	0	0	0	0	0	0	0	0	0	0	7	0	0	0	0	0	176	0	0
UNI4226	0	0	0	0	0	0	0	0	0	1	0	0	0	0	0	0	0	2	0	0	0	0	0	0	0	0	12	144	16	7	7	0	0	0	0	4	1	3	4	1	32	60	3	6	0	0	0	0	0
UNI3060	0	0	0	0	0	2	0	0	0	2	0	0	0	2	0	0	0	0	0	0	0	0	0	2	0	0	0	66	0	0	1	0	0	0	0	5	0	0	19	2	0	4	0	36	0	0	0	0	0
UNI3928	0	0	0	0	0	0	0	0	0	1	0	0	0	0	0	0	0	0	0	0	0	0	0	0	0	0	0	40	0	0	0	0	0	0	0	4	0	0	23	3	0	2	0	21	0	0	0	0	0
UNI360	0	0	0	0	0	168	29	0	0	0	0	0	0	13	0	0	0	146	0	0	1	54	0	1	0	0	12	0	0	583	0	0	0	0	0	122	0	6	0	0	0	13	0	0	0	0	0	0	0
UNI234	0	0	1	0	0	374	80	0	0	0	0	0	0	28	0	0	0	333	0	0	0	107	0	3	0	0	47	0	0	935	0	0	0	0	0	233	1	11	0	0	0	34	1	0	0	0	0	0	0
UNI902	0	0	0	0	0	77	12	0	0	0	0	0	0	6	0	0	0	28	0	0	0	17	0	0	0	0	10	0	0	161	0	0	0	0	0	63	0	1	0	0	0	1	0	0	0	0	0	0	0
UNI647	0	0	0	0	0	152	28	0	0	0	0	0	0	8	0	0	0	59	0	0	0	40	0	0	0	0	13	0	0	234	0	0	0	0	0	97	0	1	0	0	0	7	0	0	0	0	0	0	0
UNI3239	0	0	0	0	0	149	11	0	0	0	0	0	0	27	0	0	0	250	0	0	0	26	0	5	0	0	10	3	0	161	0	0	0	0	0	54	0	1	0	0	0	25	0	0	0	1	0	0	0
UNI1505	0	0	0	0	0	35	2	0	0	0	0	0	0	1	0	0	0	42	0	0	0	13	0	0	0	0	1	0	0	137	0	0	0	0	0	23	0	0	0	0	0	1	0	0	0	0	0	0	0
UNI3644	0	0	0	0	0	68	19	0	0	0	0	0	0	7	0	0	0	39	0	0	0	9	0	0	0	0	3	1	0	71	0	0	0	0	0	46	0	0	0	0	0	2	0	0	0	0	0	0	0
UNI3591	0	0	0	0	0	55	2	0	0	0	0	0	0	3	0	0	0	16	0	0	0	5	0	0	0	0	6	0	0	15	0	0	0	0	0	3	0	0	0	0	0	0	0	0	0	0	0	0	0
UNI3276	0	0	0	0	0	17	2	0	0	0	0	0	0	4	0	0	0	42	0	0	0	8	0	0	0	0	3	0	0	105	0	0	0	0	0	19	0	1	0	0	0	4	0	0	0	0	0	0	0
UNI986	0	0	0	0	0	40	2	0	0	0	0	0	0	0	0	0	0	51	0	0	0	17	0	0	0	0	7	0	0	110	0	0	0	0	0	22	0	0	0	0	0	2	0	0	0	0	0	0	0
UNI3397	0	0	0	0	0	10	1	0	0	0	0	0	0	0	0	0	0	17	0	0	0	5	0	0	0	0	2	0	0	30	0	0	0	0	0	0	0	0	0	0	0	2	0	0	0	0	0	0	0
UNI3643	0	0	0	0	0	0	2	0	0	0	0	0	0	0	0	0	0	1	0	0	0	0	0	1	0	0	4	0	0	115	0	0	0	0	0	26	0	0	0	0	0	0	0	0	0	0	0	0	0
UNI1895	0	0	0	0	0	34	2	0	0	0	0	0	0	1	0	0	0	13	0	0	0	5	0	0	0	0	6	0	0	47	0	0	0	0	0	17	0	0	0	0	0	0	0	0	0	0	0	0	0
UNI1002	0	0	0	0	0	0	0	0	0	0	0	0	0	8	0	0	0	0	0	0	0	1	0	0	0	0	0	0	0	0	0	0	0	0	0	0	0	0	0	0	0	0	0	0	0	0	0	0	0
UNI3617	0	0	0	0	0	0	0	0	0	0	0	0	0	1	0	0	0	0	0	0	0	1	0	0	0	0	0	0	0	0	0	0	0	0	0	0	0	0	0	0	0	0	0	0	0	0	0	0	0
UNI1353	0	0	0	0	0	0	0	0	0	0	0	0	0	3	0	0	0	0	0	0	0	0	0	0	0	0	0	0	0	0	0	0	0	0	0	0	0	0	0	0	0	0	0	0	0	0	0	0	0
UNI1460	0	0	0	0	0	0	0	0	0	0	0	0	0	0	0	0	0	0	0	0	0	0	0	0	0	0	0	0	0	0	0	0	0	0	0	0	0	0	0	0	0	0	0	0	0	0	0	0	0
UNI2598	0	0	0	0	0	0	0	0	0	0	0	0	0	0	0	0	0	0	0	0	0	0	0	0	0	0	0	0	0	0	0	0	0	0	0	0	0	0	0	0	0	0	0	0	0	0	0	0	0
UNI761	0	0	0	0	0	0	2	0	0	0	3	0	0	1	0	0	0	42	0	0	0	1	0	0	0	0	0	59	19	0	2	0	2	0	0	0	2	3	2	8	8	6	99	2	0	0	0	0	0
UNI1432	0	0	0	0	0	0	0	0	0	0	1	0	0	0	0	0	0	9	0	0	0	0	0	0	0	0	0	18	12	0	1	0	0	0	0	0	1	3	0	5	2	4	105	0	0	0	0	0	0
UNI4125	0	0	0	0	0	2	5	0	0	0	0	0	0	0	0	0	0	25	0	0	0	0	0	0	0	0	0	49	20	0	0	0	2	0	0	0	3	0	0	2	9	6	34	0	0	0	0	0	0
UNI968	0	0	0	0	0	0	0	0	0	0	0	0	0	0	0	0	0	0	0	0	0	0	0	0	0	0	0	1	2	0	0	0	0	0	0	0	1	0	0	0	0	0	3	0	0	0	0	0	0
UNI869	0	0	0	0	0	0	0	0	0	0	1	0	0	0	0	0	0	0	0	0	0	2	0	0	0	0	0	0	9	0	0	0	0	1	0	0	0	0	0	0	0	0	2	0	0	0	0	0	0
UNI716	0	0	0	0	0	0	0	0	0	0	0	0	0	0	0	0	0	0	0	0	0	1	0	0	0	0	0	0	0	1	0	0	0	0	0	0	0	0	0	0	0	0	0	0	0	0	0	0	0
UNI3115	0	0	0	0	0	0	0	0	0	0	0	0	0	0	0	0	0	0	0	0	0	0	0	0	0	0	0	0	0	0	0	0	0	0	0	0	0	0	0	0	0	0	0	0	0	0	0	0	0
UNI729	0	0	0	0	0	0	0	0	0	0	0	0	0	0	0	0	0	0	0	0	0	0	0	0	0	0	0	0	0	0	0	0	0	0	0	0	0	0	0	0	0	0	0	0	0	0	0	0	0
UNI757	0	0	7	0	0	0	0	0	0	0	11	0	0	0	0	0	0	9	0	0	1	0	0	0	0	0	0	2	17	0	1	0	0	166	0	0	0	0	8	0	7	0	2	0	0	0	0	0	0
UNI1279	0	0	8	0	0	0	0	0	0	0	9	0	0	0	0	0	0	0	0	0	0	0	0	0	0	0	0	1	9	0	0	0	0	77	0	0	0	0	2	0	7	0	6	0	0	0	0	0	0
UNI2246	0	0	11	0	0	0	0	0	0	0	0	0	0	0	0	0	0	0	0	0	0	0	0	0	0	0	52	0	0	0	0	0	0	0	0	0	0	0	0	0	0	0	0	0	0	0	0	0	0
UNI2033	0	0	0	0	0	0	0	0	0	0	0	0	0	0	0	0	0	0	0	0	0	0	0	0	0	0	0	0	0	0	0	0	0	0	0	0	0	0	0	0	0	0	0	0	0	0	0	0	38
UNI2342	0	0	0	0	0	0	0	0	0	0	0	0	0	0	0	0	0	0	0	0	0	0	0	0	0	0	0	0	0	0	0	0	0	0	0	0	0	0	0	0	0	0	0	0	0	0	0	0	35
UNI3036	0	0	10	0	0	0	0	0	0	0	0	0	0	0	0	0	0	0	0	0	0	0	0	0	0	0	24	0	0	0	0	0	0	0	0	0	0	0	0	0	0	0	0	0	0	0	0	0	0
UNI2505	0	0	0	0	0	0	0	0	0	0	0	0	0	0	0	0	0	0	0	0	0	0	0	0	0	0	0	0	0	0	0	0	0	0	0	0	0	0	0	0	0	0	0	0	0	0	0	192	0
UNI2844	0	0	0	0	0	0	0	0	0	0	0	0	0	0	0	0	0	0	0	0	0	0	0	0	0	0	0	0	0	0	0	0	0	0	0	0	0	0	0	0	0	0	0	0	0	0	0	112	0
UNI2176	0	0	0	0	0	0	0	0	0	0	0	0	0	0	0	0	0	0	0	0	0	0	0	0	0	191	0	0	0	0	0	0	0	0	0	0	0	0	0	0	0	0	0	0	0	0	0	0	0
UNI1597	0	0	0	0	1	0	0	0	0	0	0	0	0	0	0	0	0	0	0	4	0	0	0	0	0	338	0	0	0	0	0	0	0	0	0	0	0	0	0	0	0	0	0	0	0	0	0	0	0
UNI2630	0	0	0	0	0	0	0	0	0	0	0	0	0	0	0	0	0	0	0	3	0	0	0	0	0	194	0	0	0	0	0	0	0	0	0	0	0	0	0	0	0	0	0	0	0	0	0	0	0
UNI4352	0	0	0	0	0	0	0	0	0	0	0	0	0	0	0	0	0	0	0	0	0	0	0	0	0	189	0	0	0	0	0	0	0	0	0	0	0	0	0	0	0	0	0	0	0	0	0	0	0
UNI3481	0	0	0	0	0	0	0	0	1	0	0	277	0	0	0	0	0	0	0	0	0	0	0	0	0	0	0	0	0	0	0	0	0	0	0	0	0	0	0	0	0	0	0	0	0	0	0	0	4
UNI4264	0	0	2	0	8	0	0	0	0	0	0	0	0	0	0	0	0	0	0	0	0	0	0	0	0	0	0	0	0	0	0	0	0	0	0	0	0	0	0	0	0	0	0	0	0	0	0	0	0
UNI1653	0	0	0	0	0	0	0	0	0	0	0	0	0	0	0	0	0	0	0	0	0	0	0	0	0	0	0	0	0	0	0	0	0	0	0	0	0	0	0	0	0	0	0	0	199	0	0	0	0
UNI3800	0	0	0	0	0	0	0	0	0	0	0	0	0	0	0	0	0	0	0	0	0	0	0	0	0	0	0	0	0	0	0	0	0	0	0	0	0	0	0	0	0	0	0	0	88	0	0	0	0
UNI98	724	181	13	260	99	6	19	277	2	480	1	933	212	18	0	228	0	2	4	154	1174	0	226	10	232	10	325	2	0	133	4	216	1	921	331	607	0	11	1	28	1	15	1	0	329	94	1540	144	573
UNI148	516	73	23	145	116	1	8	115	0	247	1	428	110	12	0	115	0	0	3	46	847	0	245	1	182	6	148	1	0	76	2	119	0	504	202	300	0	4	0	6	1	4	3	3	113	60	738	73	399
UNI237	288	49	2	130	7	4	28	118	0	172	0	349	39	14	0	3	0	0	10	55	680	1	19	0	68	109	126	5	0	36	2	64	2	198	18	237	0	1	0	0	1	7	0	3	147	123	626	42	276
UNI268	146	63	0	104	2	0	5	40	0	77	0	266	36	6	0	7	0	0	0	39	627	0	9	0	42	211	65	1	0	14	0	57	1	83	13	115	0	1	0	0	0	1	0	3	114	150	831	34	190
UNI195	239	89	3	203	22	2	10	140	2	348	1	592	101	9	0	16	0	0	5	168	735	0	45	4	113	34	204	1	2	91	0	117	1	349	60	317	0	1	2	2	3	12	1	2	239	63	1111	95	403
UNI307	277	60	12	78	15	4	13	95	0	138	0	244	32	6	1	3	0	0	7	49	656	0	32	1	149	77	116	0	0	74	6	37	0	150	18	259	0	0	1	0	0	6	0	2	132	110	528	44	317
UNI618	31	22	0	34	5	0	0	11	0	14	0	73	11	0	0	0	0	0	0	6	407	0	0	2	7	9	10	0	0	3	0	12	0	7	3	30	0	0	0	0	0	0	0	0	13	12	109	3	25
UNI362	108	25	0	49	4	0	1	44	0	41	0	139	18	2	0	3	0	0	0	25	446	0	10	0	25	114	16	0	0	3	0	26	0	45	8	72	0	0	0	0	0	0	0	1	34	72	381	23	118
UNI386	82	21	0	74	1	0	2	31	0	43	0	192	17	0	0	2	0	0	0	18	343	0	4	0	14	21	20	0	0	9	0	34	0	29	6	74	0	0	0	0	0	0	0	0	62	125	280	14	53
UNI852	24	20	0	23	9	0	0	14	0	15	0	61	6	0	0	0	0	0	0	8	384	0	1	1	11	10	6	0	0	4	0	10	0	6	1	32	0	0	0	0	0	1	0	0	5	8	100	0	23
UNI273	201	40	8	93	21	0	4	55	0	170	0	262	47	5	0	13	1	0	0	78	467	0	50	0	75	13	117	0	0	50	2	64	0	233	36	169	0	3	0	1	1	4	0	0	111	27	503	41	284
UNI113	64	527	4	26	42	2	3	51	210	5	1	132	133	4	0	51	0	0	2	149	170	0	88	1	119	157	113	1	2	121	4	46	0	14	177	110	0	3	2	6	0	13	1	2	186	131	762	229	369
UNI418	59	25	0	76	4	0	1	22	1	37	0	111	20	0	0	7	0	0	0	41	220	0	9	0	16	3	24	0	0	9	0	31	0	59	5	57	0	0	0	0	0	1	0	0	39	13	613	33	75
UNI529	58	10	0	46	1	0	2	21	0	30	0	126	5	0	0	1	0	0	0	14	314	0	5	0	14	18	20	0	0	5	0	21	0	20	6	44	0	0	0	0	0	0	0	0	31	82	208	7	43
UNI244	35	408	4	61	5	7	15	94	113	52	0	156	58	7	0	11	0	0	14	93	334	1	8	3	283	286	84	1	2	259	8	38	1	356	10	217	0	2	0	10	0	33	0	8	251	147	627	300	349
UNI1091	129	10	0	68	2	1	4	18	1	126	0	100	15	0	0	4	0	0	0	7	316	0	4	0	10	20	19	0	0	0	1	26	0	45	12	53	0	0	0	0	0	0	0	0	32	11	297	25	76
UNI189	53	255	4	6	63	0	0	18	64	2	0	58	55	0	0	29	0	0	0	57	123	3	113	0	86	73	48	0	0	65	2	17	0	8	99	36	0	3	0	2	1	4	1	1	65	65	369	113	249
UNI3332	62	9	0	21	0	0	2	3	0	57	0	44	1	0	0	1	0	0	0	4	167	0	2	0	4	2	12	0	0	2	0	9	0	23	1	18	0	0	0	0	0	0	0	0	6	3	126	9	33
UNI258	10	211	0	34	1	1	0	27	48	73	0	136	43	0	0	87	0	0	0	57	114	0	2	0	68	49	16	0	0	164	0	21	0	42	7	129	0	0	0	0	0	1	0	0	53	41	266	105	119
UNI643	42	10	0	34	5	0	0	19	0	25	0	49	20	0	0	1	0	0	0	16	178	0	9	0	5	3	8	1	0	3	0	13	0	46	6	40	0	0	0	1	0	0	0	0	17	10	283	13	50
UNI344	18	179	3	29	7	2	7	49	39	17	1	39	25	2	0	3	0	0	3	52	102	0	9	2	162	71	45	1	0	170	4	21	1	180	6	80	0	1	0	2	0	14	1	3	60	39	199	179	226
UNI200	31	445	3	66	28	1	11	29	122	6	0	96	89	0	0	3	0	0	0	91	103	1	23	0	81	124	83	0	0	64	7	80	1	6	27	44	0	1	0	1	0	17	1	2	129	89	679	465	352
UNI357	13	153	0	33	5	0	1	10	29	30	0	104	33	0	0	49	0	0	0	34	154	0	8	0	68	48	9	0	0	98	1	16	0	18	5	64	0	0	0	0	0	0	0	0	27	30	229	91	110
UNI503	11	71	0	33	8	0	0	8	10	1	0	16	14	0	0	1	0	0	0	2	123	0	6	0	11	13	4	0	0	9	0	12	0	1	2	14	0	0	0	0	0	1	0	0	13	10	131	158	77
UNI442	10	106	0	76	2	0	0	8	18	0	0	14	15	0	0	0	0	0	0	29	131	0	4	1	10	14	14	0	0	7	0	15	0	2	4	4	0	0	0	0	0	7	0	0	23	17	137	244	92
UNI664	18	453	0	22	1	1	0	19	17	8	0	143	7	0	0	0	0	0	0	14	161	0	0	0	11	46	31	0	0	10	1	11	0	14	0	58	0	0	0	0	0	1	0	0	59	23	157	43	51
UNI299	27	280	2	53	33	1	7	13	55	5	0	65	57	3	0	2	0	0	0	64	92	0	27	1	110	90	41	0	0	44	2	49	0	8	21	48	0	0	0	4	0	8	1	1	58	44	456	264	352
UNI4406	12	9	0	7	0	0	1	7	0	8	0	45	2	0	0	0	0	0	0	0	78	0	1	0	15	5	6	0	0	0	1	7	0	4	0	14	0	0	0	0	0	0	0	0	26	5	75	8	15
UNI660	0	46	0	0	11	1	0	12	37	80	0	0	20	0	0	0	0	0	0	0	73	0	0	0	10	44	0	0	0	29	0	29	0	1	0	0	0	1	0	0	0	4	0	0	0	0	0	0	58
UNI322	13	243	0	64	0	0	0	18	27	6	0	88	26	1	0	2	0	0	0	36	167	0	5	0	47	371	11	1	0	18	2	14	0	16	5	85	0	0	0	0	0	2	0	0	96	154	313	128	74
UNI3359	69	8	0	23	0	0	0	21	0	22	0	130	8	2	0	1	0	0	0	10	229	0	1	0	99	5	34	0	0	5	0	21	0	15	1	45	0	0	0	1	0	2	0	0	49	26	121	16	44
UNI1373	33	7	0	16	0	0	2	8	0	20	0	76	4	0	0	1	0	0	0	16	124	0	1	0	1	5	15	0	0	2	0	6	2	6	2	98	0	0	0	0	0	1	0	0	92	12	96	7	63
UNI1574	14	10	0	23	2	0	0	7	0	10	0	34	6	0	0	0	0	0	0	1	104	0	0	1	12	13	4	0	0	5	0	1	0	2	0	17	0	0	0	0	0	0	0	0	8	7	60	4	14
UNI4499	11	280	0	35	0	0	4	13	15	13	0	60	6	0	0	0	0	0	0	23	85	0	3	0	36	83	19	0	0	38	0	10	6	9	1	59	0	0	0	0	0	2	1	0	36	39	166	43	63
UNI461	4	160	0	32	0	0	2	11	16	9	0	45	17	0	0	0	0	0	0	17	98	0	1	0	27	203	8	0	0	4	0	11	0	3	1	49	0	0	0	0	0	0	0	0	46	104	170	67	63
UNI1481	0	12	0	12	2	0	0	42	0	10	0	63	2	0	0	4	0	0	1	8	98	0	1	0	3	13	6	0	0	2	0	3	0	6	1	8	0	0	0	0	0	0	0	0	11	14	76	2	19
UNI836	12	214	0	11	6	0	0	5	10	9	0	54	6	0	0	0	0	0	0	5	75	1	1	0	5	40	13	0	0	6	0	7	0	3	0	21	0	0	0	0	0	0	0	0	34	23	88	38	38
UNI2143	34	19	0	25	3	0	1	39	0	24	0	99	11	0	0	1	0	0	0	27	78	0	4	0	11	40	19	0	0	8	0	14	0	38	0	32	0	0	0	0	0	0	0	0	10	44	137	9	86
UNI1797	7	10	0	9	0	0	0	2	3	4	0	10	4	0	0	0	0	0	0	3	55	0	0	0	2	87	3	0	0	0	0	4	0	2	0	11	0	0	0	0	0	0	0	0	7	4	30	5	13
UNI962	14	43	0	22	0	0	3	6	3	12	0	27	7	1	0	0	0	0	0	4	51	1	0	0	6	500	10	0	0	4	0	8	0	4	4	25	0	0	0	0	0	0	0	0	16	8	90	9	30
UNI2575	26	3	0	14	1	0	1	4	0	1	0	71	2	0	0	0	0	0	0	2	105	0	0	0	3	6	8	0	0	1	0	5	0	1	0	6	0	0	0	0	0	0	0	0	9	13	44	5	17
UNI1916	11	65	0	12	0	0	1	8	7	9	0	25	8	0	0	2	0	0	1	6	78	0	0	0	8	19	4	0	0	4	0	4	0	3	1	9	0	0	0	0	0	0	0	0	10	6	67	7	29
UNI1834	21	1	0	4	1	0	0	1	2	5	0	29	0	0	0	0	0	0	0	5	70	0	1	0	3	1	3	0	0	0	0	1	0	4	3	44	0	0	0	0	1	0	0	0	26	7	32	3	32
UNI1076	0	20	0	0	11	0	0	15	15	32	0	0	10	0	0	0	0	0	0	0	46	0	0	0	5	25	0	0	0	14	0	18	0	0	0	0	0	0	1	0	0	1	0	0	0	0	0	0	47
UNI2981	44	20	0	35	0	0	0	24	0	18	0	88	13	0	0	1	0	0	0	25	48	0	9	0	9	12	21	0	0	7	0	19	0	73	3	41	0	0	0	0	0	0	1	0	14	17	144	12	85
UNI696	17	122	0	23	1	0	0	11	29	1	0	83	11	0	0	9	0	0	0	16	87	0	1	0	23	42	9	0	0	14	0	11	0	22	4	23	0	0	0	5	0	3	0	0	34	15	186	159	100
UNI2596	0	15	0	0	4	0	0	2	10	43	0	0	3	0	0	0	0	0	1	0	59	0	0	0	6	19	0	0	0	10	0	5	1	0	0	0	0	0	0	0	0	2	0	0	0	0	0	0	18
UNI3119	38	34	0	18	24	0	0	15	7	13	0	75	6	0	0	1	0	0	0	5	174	0	1	1	14	23	14	0	0	5	0	10	3	5	1	26	0	0	0	0	0	3	4	0	33	18	122	43	41
UNI1749	1	19	0	3	0	0	0	2	0	0	0	17	0	0	0	0	0	0	0	6	8	0	0	0	2	5	0	0	0	0	0	0	0	1	0	3	0	0	0	0	0	0	0	0	0	7	31	2	7
UNI3793	29	11	0	11	1	0	0	16	0	11	0	34	4	0	0	2	0	0	0	6	28	0	2	0	5	23	8	0	0	11	0	9	0	20	1	17	0	0	0	0	0	1	0	0	7	15	73	9	55
UNI4227	22	0	0	4	0	0	0	0	0	4	0	6	1	0	0	1	0	0	0	0	22	0	1	0	0	0	1	0	0	0	0	2	0	7	0	2	0	0	0	0	0	0	0	0	4	2	15	0	39
UNI3428	0	15	0	0	1	0	0	2	6	13	0	0	3	0	0	0	0	0	0	0	21	0	0	0	1	4	0	0	0	3	0	4	0	0	0	0	0	0	0	0	0	0	0	0	0	0	0	0	13
UNI3651	0	25	0	0	0	0	0	5	15	23	0	0	16	0	0	0	0	0	0	0	45	0	0	0	3	6	0	0	0	2	0	4	0	0	0	0	0	0	0	0	0	1	0	0	0	0	0	0	18
UNI3321	3	18	0	3	0	0	0	0	1	2	0	14	0	0	0	0	0	0	0	0	19	0	0	0	3	27	0	0	0	1	0	2	0	0	2	33	0	0	0	0	0	0	0	0	6	6	20	19	12
UNI3627	0	7	0	0	1	0	0	1	7	26	0	0	2	0	0	0	0	0	0	0	30	0	0	0	5	12	0	0	0	2	0	5	0	0	0	0	0	0	0	0	0	3	0	0	0	0	0	0	16
UNI835	44	3	1	0	0	2	8	6	0	80	0	5	3	8	0	0	0	0	0	5	23	0	7	0	47	7	95	3	0	51	2	0	1	60	3	133	0	0	0	0	1	9	0	1	152	11	69	20	17
UNI4467	18	8	0	7	0	1	0	1	0	7	0	29	5	1	0	0	0	0	0	3	100	0	0	1	2	2	10	0	0	1	0	6	0	8	3	14	0	0	0	0	0	0	0	0	15	8	65	5	14
UNI2944	15	15	0	10	1	0	1	15	0	10	0	35	7	0	0	1	0	0	1	5	75	0	1	0	10	8	6	0	0	0	0	8	0	9	2	25	0	0	0	0	0	0	0	0	9	2	87	6	40
UNI2687	26	14	1	6	2	0	0	11	0	10	0	42	9	0	0	3	0	0	0	11	33	0	1	0	5	15	18	0	0	6	0	23	0	36	1	25	0	0	0	0	0	0	0	0	2	6	107	11	50
UNI862	5	92	0	19	0	0	0	9	10	1	0	26	5	0	0	0	0	0	0	13	30	0	1	0	74	132	14	0	0	12	0	8	0	3	0	38	0	0	0	0	0	1	0	0	35	59	80	95	41
UNI2481	14	2	0	12	0	0	0	4	0	3	0	38	1	0	0	1	0	0	0	4	47	0	0	0	3	5	0	0	0	1	0	8	0	9	1	15	0	0	0	0	0	0	0	0	4	6	51	5	16
UNI2563	3	1	0	11	0	0	0	0	1	2	0	9	0	0	0	0	0	0	0	0	13	0	0	0	3	1	1	0	0	1	0	0	0	2	0	0	0	0	0	0	0	0	0	0	3	1	26	9	8
UNI1835	0	52	0	6	1	0	0	12	9	1	0	15	4	0	0	2	0	0	1	23	26	0	3	0	7	69	3	0	0	3	0	3	0	3	5	4	0	0	0	0	0	0	0	0	6	24	35	22	26
UNI1821	4	108	0	4	4	0	0	6	8	2	0	31	0	0	0	0	0	0	1	3	36	0	0	0	4	23	9	0	0	5	0	3	0	3	0	21	0	0	0	0	0	0	0	0	11	13	19	14	18
UNI1033	1	47	0	6	0	0	0	5	11	3	0	37	5	0	0	0	0	0	0	5	37	0	0	0	15	20	5	0	0	5	0	4	0	3	0	13	0	0	0	0	0	3	0	0	26	17	68	49	25
UNI4262	11	42	0	10	1	0	0	5	4	5	0	16	7	0	0	1	0	0	0	10	19	0	0	0	3	13	8	0	0	10	0	3	0	21	1	15	0	0	0	0	0	1	0	0	6	22	46	17	130
UNI1585	12	0	0	4	0	0	0	2	0	7	0	15	1	0	0	0	0	0	0	2	20	0	0	0	2	0	6	0	0	2	0	2	0	2	0	16	0	0	0	0	0	0	0	0	16	4	15	1	33
UNI3068	3	9	0	4	0	0	0	8	2	8	0	167	5	0	0	1	0	0	0	2	17	0	0	0	1	4	4	0	1	4	0	1	0	5	2	6	0	0	0	1	0	0	0	0	6	1	33	5	17
UNI1281	4	11	0	2	0	0	0	0	0	2	0	8	3	0	0	0	0	0	0	0	23	0	0	0	3	202	3	0	0	4	0	3	0	2	0	2	0	0	0	0	0	0	0	0	2	1	30	10	10
UNI4485	2	11	0	9	0	0	0	4	6	6	0	21	6	1	0	0	0	0	0	18	12	0	0	0	16	4	3	0	0	1	0	1	0	9	0	9	0	0	0	0	0	0	0	0	4	10	42	18	20
UNI3455	5	2	0	1	0	0	0	3	0	2	0	13	2	0	0	0	0	0	0	4	11	0	1	0	1	8	4	0	0	1	0	3	0	12	0	10	0	0	0	0	0	0	0	0	1	5	19	2	10
UNI3461	5	18	0	4	0	0	0	0	0	3	0	6	0	0	0	0	0	0	0	1	11	0	0	0	0	127	0	0	0	1	0	0	0	0	0	6	0	0	0	0	0	0	0	0	1	5	16	2	25
UNI702	9	149	0	9	2	0	0	14	20	5	0	34	20	0	0	2	0	0	0	35	17	0	2	0	17	99	6	0	0	32	0	11	0	30	0	19	0	0	0	0	0	1	0	0	9	34	108	58	105
UNI2883	0	6	0	0	0	0	0	3	1	1	0	5	2	0	0	0	0	0	0	2	4	0	0	0	3	6	1	0	0	0	0	1	0	0	0	0	0	0	0	0	0	0	0	0	0	0	15	3	17
UNI3794	0	32	0	4	1	0	0	4	7	3	0	14	3	0	0	0	0	0	0	33	12	0	1	1	7	14	3	0	0	16	0	2	0	12	1	8	0	0	0	1	0	1	0	0	4	17	24	19	27
UNI2381	2	74	0	4	3	0	0	3	8	4	0	20	9	0	0	2	0	0	0	22	14	0	1	0	2	32	5	0	0	14	0	7	0	14	1	13	0	0	0	0	0	0	0	0	5	13	58	42	59
UNI3974	9	46	0	14	0	0	0	6	4	3	0	20	4	0	0	1	0	3	0	1	27	0	0	0	11	22	4	0	0	4	0	7	0	0	0	8	0	0	0	0	0	0	0	0	13	3	49	16	19
UNI3973	1	0	0	3	0	0	0	1	0	2	0	3	0	0	0	0	0	0	0	0	13	0	0	0	0	1	3	0	0	0	0	0	0	0	0	0	0	0	0	0	0	0	0	0	2	0	10	0	116
UNI4370	4	81	0	4	0	0	0	2	4	3	0	30	2	0	0	0	0	0	0	0	18	0	0	0	3	2	11	0	0	4	0	0	0	1	0	11	0	0	0	0	0	1	0	0	20	6	45	20	15
UNI2078	194	0	0	1	0	0	0	1	1	2	0	4	0	0	0	0	0	0	0	0	9	0	0	0	0	0	1	0	0	1	0	2	0	0	0	3	0	0	0	0	0	0	0	0	0	3	12	4	4
UNI2019	0	23	0	6	0	0	0	1	4	0	0	18	2	0	0	0	0	0	0	1	20	0	0	0	5	53	0	0	0	0	0	1	0	1	0	68	0	2	0	0	0	0	0	0	6	10	27	31	10
UNI2194	0	17	1	3	7	0	0	1	6	1	0	11	3	0	0	0	0	0	0	7	5	0	0	0	0	12	3	0	0	3	0	4	0	1	0	3	0	0	0	0	0	0	0	0	6	6	19	18	10
UNI3054	0	3	0	2	0	0	0	0	0	0	0	1	0	0	0	119	0	0	0	1	2	0	0	0	0	7	0	0	0	1	0	0	0	0	0	1	0	0	0	0	0	0	0	0	2	1	5	1	5
UNI1089	2	17	0	0	0	0	0	2	5	1	0	11	7	0	0	0	0	0	0	1	20	0	0	0	3	12	1	0	0	1	0	2	0	0	1	12	0	0	0	0	0	0	0	0	9	6	47	18	15
UNI1626	0	160	0	0	0	0	0	0	0	0	0	1	0	0	0	0	0	0	0	0	1	0	0	0	0	0	0	0	0	0	0	0	0	0	0	1	0	0	0	0	0	0	0	0	1	0	0	0	1
UNI1765	148	0	0	0	1	0	0	1	0	2	0	5	1	0	0	0	0	0	0	1	12	0	0	0	0	1	1	0	0	0	0	1	0	1	0	2	0	0	0	0	0	0	0	0	0	1	6	0	5
UNI1840	6	36	0	9	0	0	0	0	12	3	0	20	4	0	0	1	0	0	1	7	24	0	0	0	10	21	2	0	0	9	0	4	0	1	0	13	0	0	0	0	0	0	0	0	22	8	53	35	25
UNI867	5	75	0	107	1	0	0	3	13	0	0	10	13	0	0	2	0	0	0	19	8	0	1	0	6	28	4	0	0	3	0	13	0	0	1	6	0	0	0	0	0	0	0	0	2	17	79	44	69
UNI2697	3	1	0	0	0	0	0	0	0	0	0	1	0	0	0	0	0	0	0	0	6	0	0	0	0	0	176	0	0	0	0	0	0	1	0	2	0	0	0	0	0	0	0	0	0	0	2	0	3
UNI2600	0	10	0	3	0	0	0	0	0	0	0	4	4	0	0	0	0	0	0	1	7	0	0	0	1	11	1	0	0	3	0	0	0	1	0	8	0	0	0	0	0	0	0	0	1	3	10	118	8
UNI3654	1	5	0	5	0	0	0	3	1	7	0	84	2	0	0	0	0	0	0	1	13	0	0	0	1	4	3	0	0	2	0	4	0	4	0	5	0	0	0	0	0	0	0	0	2	3	15	6	4
UNI2872	0	4	0	1	0	0	0	0	0	0	0	9	0	0	0	0	0	0	0	2	8	0	0	0	4	5	0	0	0	0	0	0	0	0	0	2	0	0	0	0	0	0	0	0	3	0	26	2	4
UNI3649	1	36	0	3	0	0	0	2	8	2	0	7	5	0	0	0	0	0	0	3	6	0	1	0	7	14	4	0	0	7	0	2	0	4	3	11	0	0	0	0	0	1	0	0	2	2	44	19	28
UNI2379	0	7	0	0	0	0	0	1	0	0	0	5	0	0	0	0	0	0	0	4	1	0	0	0	3	13	0	0	0	4	0	2	0	3	0	3	0	0	0	0	0	0	0	0	1	5	10	7	11
UNI2404	1	21	0	5	1	0	0	3	2	0	0	3	3	0	0	0	0	0	0	13	5	0	0	0	0	18	0	0	0	5	0	1	0	7	0	8	0	0	0	0	0	0	0	0	4	6	33	18	15
UNI4465	2	8	0	10	1	0	0	1	7	0	0	13	7	0	0	0	0	0	0	18	8	0	1	0	5	13	0	0	0	3	0	2	0	14	0	4	0	0	0	0	0	1	0	0	3	20	29	23	21
UNI3589	1	1	0	2	1	0	0	1	0	1	0	4	1	0	0	3	0	0	0	0	5	0	0	0	1	2	0	0	0	1	0	0	0	4	1	0	0	0	0	0	0	0	0	0	104	1	3	1	1
UNI3213	1	19	0	11	1	0	0	3	4	0	0	1	1	0	0	0	0	0	0	10	2	0	0	0	1	8	2	0	0	8	0	3	0	8	1	0	0	0	0	0	0	0	0	0	1	3	21	17	20
UNI4517	0	2	0	1	0	0	0	0	0	0	0	1	1	0	0	0	0	0	0	1	5	0	0	0	0	2	0	0	0	0	0	2	0	1	0	1	0	0	0	0	0	0	0	0	0	2	3	0	2
UNI2564	3	31	0	4	0	0	0	2	2	0	0	14	3	0	0	0	0	0	0	9	3	0	1	0	5	63	2	0	0	0	0	3	0	0	0	1	0	0	0	0	0	0	0	0	1	19	20	8	14
UNI1810	1	7	0	2	0	0	0	0	3	3	0	0	19	0	0	0	0	0	0	10	2	0	0	0	0	4	1	0	1	6	0	0	0	5	0	0	0	0	0	0	0	0	0	0	1	2	152	8	16
UNI4326	0	5	0	2	0	0	0	1	1	1	0	1	1	0	0	0	0	0	0	0	0	0	0	0	1	2	0	0	0	1	0	0	0	0	0	0	0	0	0	0	0	0	0	0	1	1	4	1	12
UNI3648	0	5	0	16	0	0	0	1	3	0	0	0	2	0	0	0	0	0	0	3	0	0	0	0	0	3	0	0	0	1	0	0	0	0	1	0	0	0	0	0	0	0	0	0	0	1	12	2	7
UNI1099	0	0	4	0	40	0	0	0	0	0	0	0	0	1	0	0	0	0	0	0	0	0	28	0	0	0	0	0	0	0	0	75	0	0	0	0	0	0	0	0	3	1	0	0	0	0	0	0	52
UNI1445	0	0	0	0	33	0	0	0	0	0	0	0	0	1	0	0	0	0	0	0	0	0	35	0	0	0	0	0	0	0	0	35	0	0	0	0	0	0	0	1	0	0	0	0	0	0	0	0	24
UNI2485	0	0	3	0	5	0	0	0	0	1	0	6	0	5	0	0	0	0	0	0	0	0	13	0	0	0	0	0	0	0	0	14	0	0	0	0	0	0	0	0	1	2	0	0	0	0	0	0	26
UNI2469	0	0	1	0	4	0	1	0	0	0	0	11	0	0	0	0	0	0	0	0	0	0	7	0	0	0	0	0	0	0	0	33	0	0	0	0	0	0	0	0	1	2	0	0	0	0	0	0	34
UNI1842	0	0	0	0	6	0	0	0	1	2	0	3	0	2	0	0	0	0	0	0	0	0	11	0	0	0	0	0	0	0	0	30	0	0	0	0	0	0	0	0	0	3	0	0	0	0	0	0	33
UNI3401	0	0	0	0	4	0	0	0	0	1	0	17	0	1	0	0	0	0	0	0	0	0	2	0	0	0	0	0	0	1	0	34	0	0	0	0	0	0	0	0	0	0	0	0	0	1	4	1	133
UNI3806	0	0	0	0	2	0	0	1	0	2	0	4	0	0	0	0	0	0	0	0	0	0	2	0	0	0	0	0	0	0	0	39	0	0	0	0	0	0	0	0	0	0	0	0	0	0	0	0	11
UNI2504	0	0	0	0	3	0	1	0	0	0	0	4	0	6	0	0	0	0	0	0	0	0	2	0	0	0	0	0	0	0	0	14	0	0	0	0	0	0	0	0	0	3	0	0	0	0	0	0	11
UNI3857	0	0	0	0	1	0	0	0	0	0	0	1	0	0	0	0	0	0	0	0	0	0	2	0	0	0	0	0	0	0	0	6	0	0	0	0	0	0	0	0	0	6	0	0	0	0	0	0	19
UNI1068	0	0	0	0	3	0	0	0	0	0	0	2	0	2	0	0	0	0	0	0	0	0	2	0	0	0	0	0	1	0	0	21	0	0	0	0	0	0	0	0	0	0	0	0	0	0	0	0	21
UNI3275	0	66	0	0	0	0	0	0	0	0	0	0	0	0	0	0	0	0	0	0	0	0	0	0	0	0	0	0	0	0	0	0	0	0	0	0	0	0	0	0	0	0	0	0	0	0	0	1	1
UNI2783	0	0	0	0	0	0	0	0	0	80	0	0	0	0	0	0	0	0	0	0	0	0	0	0	0	0	0	0	0	0	0	0	0	0	0	0	0	0	0	0	0	0	0	0	0	0	0	0	0
UNI2680	127	223	0	148	2	0	6	43	11	83	0	256	30	3	0	2	0	0	1	33	705	0	7	0	49	77	43	0	0	37	0	47	0	29	7	119	0	0	0	0	0	0	2	0	43	69	475	26	139
UNI1924	11	4	0	19	0	0	1	2	0	12	0	36	2	0	0	0	0	12	1	3	82	0	1	0	1	2	6	0	0	3	0	6	0	4	2	13	0	0	0	0	0	0	0	0	17	2	56	5	12
UNI4041	2	3	0	1	0	0	0	123	0	2	0	1	0	0	0	1	0	0	0	0	4	0	0	0	0	3	2	0	0	0	0	2	0	0	0	4	0	0	0	0	0	0	0	0	2	2	14	2	4
UNI1458	0	0	0	0	0	0	0	0	0	0	0	0	0	0	0	0	0	0	0	0	0	0	0	0	100	0	0	0	0	0	0	0	0	0	0	0	0	0	0	0	0	0	0	0	0	0	0	0	49
UNI1806	0	0	0	0	0	0	0	0	0	0	0	0	0	0	0	0	0	0	0	0	0	0	0	0	93	0	0	0	0	0	0	0	0	0	0	0	0	0	0	0	0	0	0	0	0	0	0	0	42
UNI3675	8	29	1	5	1	0	0	3	3	9	0	4	2	0	0	1	0	0	0	2	22	0	3	0	3	11	3	0	0	1	0	2	1	2	4	7	0	0	0	0	0	0	0	0	3	6	8	2	5
UNI3797	20	6	0	2	1	0	1	13	10	16	0	57	5	0	0	2	0	0	0	2	63	0	0	0	0	14	8	0	0	2	0	9	0	2	3	18	0	0	0	0	0	0	0	0	17	9	47	20	73
UNI3	6456	9898	101	3508	866	12	225	2717	1749	4952	6	4011	1883	85	0	1259	3	17	107	1772	18412	14	1844	25	1395	2281	1418	11	17	1323	53	2849	25	1830	5114	4439	1	15	3	105	29	137	107	22	2325	3310	7277	823	5550
UNI10	5244	5792	124	1950	1110	7	70	1444	742	2612	0	2066	1097	37	0	675	1	9	74	921	13403	3	2243	9	1228	1479	726	10	8	792	27	1547	7	1021	2744	2638	1	6	1	61	21	56	139	2	991	2042	3945	492	3832
UNI9	5620	1912	81	745	828	17	158	1628	3973	2234	3	4511	819	56	0	2163	0	34	92	906	8371	4	1293	15	567	2133	1941	11	25	477	27	1895	19	1723	1911	2751	1	29	1	78	13	127	105	13	6126	2233	5488	2951	3545
UNI19	5662	1482	149	568	1388	15	97	1299	2737	1601	4	3584	619	34	3	1269	4	18	155	710	7829	5	1874	13	747	2066	1651	10	19	531	20	1536	14	1294	1998	2630	0	21	0	37	22	88	240	12	4390	2217	4008	2592	3996
UNI34	2100	3555	59	1386	222	5	201	1136	698	2116	2	1552	509	57	1	86	3	11	178	907	5330	4	300	26	830	1930	918	11	22	1285	42	964	19	358	453	2419	2	1	3	24	37	114	65	30	1468	1440	2965	503	2460
UNI40	978	1428	17	614	126	6	48	404	273	699	1	589	264	13	1	196	0	3	16	282	2581	0	282	5	160	330	208	2	3	168	9	449	2	292	724	607	0	0	0	25	5	12	11	4	282	463	1009	123	772
UNI55	1799	2558	67	832	290	2	63	788	359	1201	0	898	325	28	0	37	0	15	137	610	3977	5	330	17	789	1320	512	6	8	900	26	627	7	277	264	1557	0	3	0	12	22	94	95	5	721	1067	1714	310	2096
UNI74	852	908	17	316	184	3	9	248	97	341	0	273	166	3	0	112	0	3	1	152	1824	1	340	1	119	196	85	0	0	85	2	215	2	136	390	357	0	1	0	16	2	2	18	1	115	267	537	73	578
UNI57	1477	723	43	263	190	8	133	677	1534	1030	2	2203	180	34	0	218	2	21	145	369	2440	1	271	11	357	980	1197	11	15	387	16	746	20	531	1896	1749	0	5	2	10	13	151	57	21	3462	1231	1939	1531	1646
UNI661	442	370	8	136	55	0	12	151	223	154	1	825	77	1	0	10	1	1	8	90	2480	0	30	2	78	302	336	0	0	54	4	165	0	46	60	309	0	0	0	1	1	8	15	1	524	259	828	269	626
UNI437	1650	959	14	515	75	1	37	779	371	739	0	1357	276	5	0	26	1	3	17	211	3404	0	195	3	157	603	463	3	0	334	15	1131	0	99	136	758	0	7	0	1	6	40	13	0	1015	499	2268	740	880
UNI143	1160	635	3	353	58	2	12	169	107	96	1	425	82	1	0	15	0	0	2	95	1526	0	251	0	70	360	74	1	3	43	1	187	0	47	82	248	0	0	0	0	0	0	5	0	149	183	527	102	508
UNI138	238	345	0	145	29	1	8	125	82	200	1	140	81	3	0	42	0	1	1	63	699	0	86	0	44	79	53	1	0	29	0	86	0	84	214	141	1	0	0	2	2	2	2	0	69	117	265	30	204
UNI139	246	372	5	149	39	0	2	106	72	172	0	146	76	1	1	48	0	1	3	53	648	0	67	1	58	79	55	0	0	46	1	97	2	64	188	180	0	0	0	4	1	6	6	0	74	107	248	36	165
UNI202	204	216	5	78	62	1	4	53	18	115	0	65	40	0	0	37	0	0	2	29	504	0	108	1	30	40	12	0	0	24	0	61	0	21	94	81	0	0	0	0	0	2	5	0	43	77	138	24	128
UNI190	981	517	2	243	109	0	5	116	49	75	0	322	74	0	0	16	0	0	0	58	1328	1	324	0	65	323	36	0	3	46	2	143	0	43	66	226	0	0	0	0	1	0	11	0	95	135	377	79	467
UNI107	702	1158	2	237	31	0	3	239	148	207	0	311	161	1	0	27	0	0	1	311	621	0	67	0	60	539	82	0	0	175	1	252	1	121	53	263	0	0	0	0	0	0	6	0	66	343	511	65	749
UNI201	195	197	5	76	44	0	3	60	29	117	0	79	44	3	0	20	0	1	1	45	483	0	120	0	28	56	25	0	0	28	2	54	1	45	115	83	0	1	0	3	0	1	6	0	35	81	160	23	145
UNI163	309	535	8	224	34	2	25	153	104	305	0	226	73	6	0	6	0	3	24	126	710	1	43	3	102	311	127	4	4	158	8	130	6	51	56	302	0	0	0	3	4	19	5	7	201	195	447	64	335
UNI214	268	372	11	141	51	0	9	122	53	191	0	148	61	5	0	15	0	2	10	89	584	0	55	3	76	213	73	1	1	121	6	80	2	44	33	230	0	1	0	5	1	10	26	2	81	174	241	46	310
UNI146	578	814	1	136	53	1	3	149	56	113	0	182	112	0	0	10	0	0	1	171	417	1	78	0	47	352	55	1	0	122	2	153	2	82	41	165	0	0	0	0	0	5	6	0	31	215	322	49	594
UNI306	455	121	2	61	106	0	7	65	225	39	0	484	27	0	0	47	0	0	2	25	732	0	37	0	27	274	114	1	0	16	1	168	1	74	60	145	0	0	0	0	0	0	4	0	357	132	369	401	263
UNI1211	69	78	1	41	7	0	1	32	51	36	0	329	5	0	0	4	0	0	7	6	462	0	4	0	17	119	24	0	0	3	0	29	0	6	12	58	0	1	0	0	0	1	9	0	71	33	112	23	50
UNI325	140	229	3	91	14	0	4	63	29	110	0	88	43	1	0	24	0	0	3	28	416	0	43	0	21	50	33	2	0	26	0	80	0	52	86	114	0	1	0	0	1	2	2	0	43	96	162	17	103
UNI756	63	46	0	18	24	0	0	17	17	29	0	113	11	0	0	5	0	0	3	6	359	0	5	0	9	53	13	0	1	8	0	31	0	9	13	44	0	1	0	0	0	0	5	0	51	37	81	19	59
UNI378	199	59	2	23	49	0	1	43	116	19	0	303	15	0	0	25	0	0	7	102	390	0	29	0	4	99	37	0	0	2	0	112	1	32	29	96	0	0	0	0	0	1	2	0	179	55	194	173	328
UNI417	85	148	4	62	8	0	5	56	23	85	0	60	20	2	0	11	0	0	8	28	201	0	10	0	36	70	36	0	1	41	2	44	1	10	14	91	0	0	0	6	0	2	7	1	45	53	130	22	102
UNI257	412	227	1	57	59	1	3	167	327	172	1	450	66	2	0	45	0	0	4	156	256	0	83	0	31	455	142	1	0	44	0	268	0	154	43	214	0	0	0	1	0	2	1	0	165	232	472	257	625
UNI468	83	109	0	32	25	0	0	25	9	48	0	43	20	1	0	10	0	0	0	22	250	0	55	0	21	22	15	0	1	17	0	32	0	22	40	44	0	0	0	0	0	3	2	0	19	43	85	4	76
UNI3422	75	115	8	31	1	0	2	66	60	85	0	146	39	0	0	15	0	0	3	28	234	0	1	0	14	206	56	0	0	23	5	73	0	31	40	124	0	0	0	0	1	10	5	0	174	40	188	102	177
UNI443	75	148	1	63	8	0	11	57	21	95	0	72	19	0	0	6	0	1	6	35	174	0	19	3	28	84	34	1	4	51	2	42	0	13	21	87	0	0	0	0	0	5	1	0	65	57	121	15	111
UNI1958	13	10	0	5	0	0	0	9	9	8	0	38	0	0	0	0	0	0	3	1	182	0	0	0	1	12	9	0	0	2	0	14	0	4	1	10	0	0	0	0	0	0	0	0	40	8	26	14	5
UNI697	0	166	1	27	3	0	1	58	14	20	0	61	12	0	0	6	0	0	0	28	167	1	4	0	10	172	15	0	0	10	0	22	0	3	14	16	0	0	0	0	0	1	1	0	10	179	52	3	68
UNI708	40	51	0	14	15	0	0	21	5	13	0	30	23	0	0	9	0	0	0	5	258	0	6	0	5	21	3	0	0	1	0	13	0	9	16	23	0	0	0	0	0	10	0	0	8	16	57	4	131
UNI919	97	355	0	106	3	0	6	65	15	49	0	193	35	0	0	129	0	0	1	52	423	0	35	0	46	43	44	1	0	33	0	73	0	18	25	89	0	0	0	0	0	2	0	0	66	46	388	37	135
UNI2223	22	11	0	9	1	0	0	10	6	7	0	30	7	0	0	0	0	0	1	2	154	0	0	0	1	7	4	0	0	1	0	16	0	7	0	6	0	0	0	0	0	0	5	0	19	6	28	14	6
UNI553	92	112	3	36	15	1	2	26	11	32	0	32	13	0	0	2	0	0	2	26	160	1	22	0	21	50	20	0	0	18	0	16	0	2	12	53	0	0	0	0	0	2	3	0	33	49	63	9	76
UNI2119	95	76	0	36	5	0	1	19	14	5	0	50	5	0	0	7	0	0	0	13	179	0	64	0	4	30	3	0	0	2	0	25	1	5	11	29	0	0	0	0	0	0	1	0	16	15	53	7	50
UNI608	80	88	2	40	9	1	3	37	17	44	0	34	11	0	0	3	0	0	2	21	132	0	18	1	19	55	17	0	0	33	3	19	1	16	8	58	0	0	0	0	2	1	6	0	24	32	69	14	87
UNI2428	9	7	0	0	0	0	0	4	7	6	0	33	2	0	0	0	0	0	1	2	120	0	0	0	0	13	5	0	0	4	0	7	0	1	0	10	0	0	0	0	0	0	0	0	33	3	10	6	13
UNI376	130	280	0	64	6	0	0	58	27	41	0	75	28	0	0	3	0	0	1	96	143	0	11	0	14	113	21	1	0	37	0	66	0	17	13	70	0	0	0	0	0	1	1	0	31	92	140	17	168
UNI1313	101	272	0	91	3	0	1	48	14	58	0	95	33	0	0	80	0	0	0	40	342	0	66	0	31	47	28	0	0	41	0	43	0	21	11	50	0	0	0	0	0	0	0	2	33	36	242	24	134
UNI915	1	102	0	14	18	0	1	50	12	19	0	31	3	0	0	5	0	0	1	14	145	0	8	0	12	109	7	0	0	6	0	13	0	4	12	5	1	0	0	0	0	1	0	0	7	85	31	1	40
UNI508	32	28	0	21	6	0	0	18	19	24	0	53	10	0	0	2	0	0	9	6	175	0	1	0	6	18	13	0	0	2	0	22	0	3	15	31	0	0	0	0	0	1	0	0	42	18	80	15	45
UNI4121	0	64	0	11	10	0	0	34	5	11	0	24	7	0	0	3	0	0	0	6	75	0	0	0	2	26	4	0	0	1	0	8	0	3	2	7	0	0	0	0	0	2	0	0	9	17	18	4	16
UNI2716	2	5	0	0	0	0	0	5	0	2	0	7	1	0	0	0	0	0	0	1	234	0	0	0	0	2	2	0	0	0	0	1	0	1	0	3	0	0	0	0	0	0	0	0	3	3	13	3	3
UNI2016	110	218	0	38	8	0	0	54	23	259	0	54	44	1	0	10	0	0	1	37	126	0	13	0	14	76	21	0	0	15	0	55	0	38	16	67	0	0	0	0	0	1	0	0	12	73	118	11	157
UNI520	83	159	0	37	4	0	0	34	16	25	0	43	12	1	0	1	0	0	0	41	91	0	4	0	15	63	12	0	0	20	0	41	0	14	6	34	0	0	0	0	0	0	1	0	14	68	73	7	131
UNI2888	45	102	0	59	1	0	3	28	10	38	0	61	21	0	0	2	0	1	0	11	186	0	4	0	9	39	13	0	1	10	0	34	0	7	16	44	0	0	0	0	0	2	2	0	18	21	95	15	80
UNI2606	10	62	0	22	14	0	1	23	5	7	0	18	16	0	0	2	0	0	0	138	52	0	10	0	19	35	2	0	0	10	0	12	0	19	4	17	0	0	0	0	0	0	0	0	0	62	43	11	145
UNI3200	19	19	0	10	0	0	0	13	16	16	0	49	6	0	0	0	0	0	0	5	201	0	0	0	4	17	8	0	0	1	0	14	0	6	0	15	0	0	0	0	0	1	1	0	31	12	64	14	15
UNI1907	61	24	0	15	7	0	0	14	19	7	0	111	3	0	0	0	0	0	0	8	215	0	2	0	3	26	16	0	0	2	0	19	0	5	2	13	0	0	0	0	0	0	0	0	36	13	60	38	42
UNI730	20	29	0	12	0	0	0	6	3	6	0	46	0	0	0	0	0	0	0	4	137	0	132	0	7	495	1	0	0	6	0	4	0	0	1	14	0	0	0	0	0	0	0	0	6	14	16	3	13
UNI2992	33	171	0	39	0	0	6	42	13	60	0	98	11	1	0	3	1	2	32	15	134	0	4	3	41	40	34	1	0	86	2	23	0	11	10	75	0	0	0	0	0	13	0	0	39	52	200	14	103
UNI1444	15	21	0	5	3	0	0	9	4	1	0	12	5	0	0	2	0	0	0	4	54	0	0	0	2	19	4	0	0	0	0	4	0	0	0	6	0	0	0	0	0	4	0	0	4	10	17	4	33
UNI3432	1	1	0	0	0	0	0	3	0	0	0	6	0	0	0	0	0	0	1	0	148	0	0	0	0	1	1	0	0	0	0	1	0	0	0	1	0	0	0	0	0	0	0	0	2	0	9	3	2
UNI1409	35	42	0	17	2	0	2	9	4	16	0	52	7	1	0	0	0	0	0	5	140	0	0	0	5	31	6	0	0	1	0	14	0	7	3	18	0	0	0	0	0	4	2	0	29	15	44	12	24
UNI4049	41	119	0	19	1	0	0	21	9	26	0	35	13	0	0	3	0	0	0	10	136	0	2	0	4	36	4	0	0	9	0	16	0	10	16	24	0	1	0	0	2	0	0	0	13	21	52	6	74
UNI627	75	206	0	44	5	0	0	43	20	36	0	48	29	1	0	7	0	0	0	52	70	0	5	0	8	116	19	0	0	28	0	38	0	19	16	51	0	0	0	0	0	0	2	0	3	47	100	15	109
UNI1052	1	25	0	3	2	0	0	58	38	9	0	98	5	1	0	7	0	0	3	15	109	0	3	0	5	117	16	0	0	2	0	14	0	5	16	15	0	0	0	0	0	0	0	0	51	39	50	19	69
UNI1380	99	30	0	8	6	0	2	21	44	15	0	90	18	0	0	15	0	12	0	16	131	0	2	0	4	52	37	0	0	7	2	38	0	22	16	44	0	0	0	0	0	2	0	0	56	29	91	66	126
UNI1179	48	58	1	14	5	0	2	20	12	25	0	22	11	0	0	4	0	0	2	18	87	0	9	0	12	42	19	0	0	17	1	10	0	3	1	39	0	0	0	0	0	0	4	0	12	26	44	9	44
UNI1514	27	20	0	12	2	0	1	8	3	10	0	8	4	1	0	4	0	0	0	5	70	0	7	0	4	5	2	0	0	4	0	7	0	3	7	15	0	0	0	1	0	0	2	0	3	11	18	1	18
UNI1259	1	20	1	2	3	0	2	38	23	11	0	57	2	0	0	6	0	0	2	8	74	0	9	0	7	101	7	0	0	5	1	7	0	2	13	9	0	0	0	0	0	1	0	0	26	33	25	14	46
UNI3147	15	32	0	2	0	0	0	9	5	0	0	71	2	1	0	0	0	0	0	4	145	0	0	0	6	5	7	0	0	3	0	5	0	1	0	11	0	1	0	0	0	0	0	0	30	6	33	12	8
UNI2941	15	59	0	26	0	0	0	5	3	11	0	30	2	0	0	2	0	0	0	6	102	0	2	0	0	13	4	0	0	1	0	4	0	2	1	6	0	0	0	0	0	0	0	0	8	4	56	3	16
UNI4165	41	38	0	4	5	0	0	21	18	12	0	71	4	0	1	2	0	0	0	11	60	0	0	0	1	38	21	0	0	5	0	19	0	0	3	15	0	0	0	0	0	0	0	0	9	25	63	15	71
UNI572	12	42	0	14	0	0	1	10	9	9	0	71	3	0	0	0	0	0	0	1	169	0	133	0	11	743	2	0	0	2	0	7	0	0	0	28	0	0	0	0	0	0	0	0	10	21	27	1	17
UNI2004	22	32	0	7	0	0	0	3	6	9	0	27	3	0	0	0	0	0	1	9	92	0	0	0	0	9	1	0	0	5	0	6	0	16	0	12	0	0	0	0	0	1	0	0	11	14	14	2	16
UNI3426	9	1	0	6	0	0	0	1	1	0	0	20	0	0	0	0	0	0	0	0	45	0	0	0	0	18	0	0	0	0	0	3	0	0	0	3	0	0	0	0	0	0	1	0	8	2	4	4	2
UNI1161	22	0	0	1	0	0	0	5	1	0	0	9	2	0	0	0	0	0	0	2	43	0	2	1	0	5	0	0	0	0	0	13	0	0	1	1	0	0	0	0	0	0	0	0	2	1	23	1	8
UNI3421	256	111	17	23	1	1	20	15	7	301	0	1	3	15	0	1	0	6	0	44	143	4	33	4	174	81	186	6	6	442	10	0	5	79	6	491	0	1	1	11	19	39	13	7	272	15	91	72	20
UNI1268	38	12	0	68	1	0	16	2	19	153	0	97	0	4	0	0	0	2	0	9	85	0	1	2	30	9	17	0	0	8	2	11	0	3	5	42	0	0	1	1	0	5	0	0	25	15	63	3	24
UNI961	19	13	0	4	3	0	0	10	14	10	0	23	3	0	0	1	0	0	0	7	13	0	8	0	2	18	11	0	0	3	0	11	0	8	4	11	0	0	0	0	0	0	0	0	5	10	14	14	24
UNI657	81	77	0	10	3	0	0	47	106	51	0	97	15	0	0	12	0	0	0	57	72	0	12	0	4	102	36	0	0	8	0	70	0	42	9	55	0	0	0	0	0	1	1	0	75	97	127	94	138
UNI2338	35	63	1	19	1	0	0	19	4	43	0	18	11	0	0	0	0	0	0	15	62	0	2	0	20	51	10	0	0	11	0	28	0	7	2	35	0	0	0	0	0	1	0	0	4	16	24	3	79
UNI1134	47	67	0	22	7	0	0	21	15	36	0	28	11	0	0	3	0	1	3	15	106	0	5	1	10	31	16	0	0	28	0	16	0	11	8	45	0	0	0	2	0	0	1	1	17	29	55	4	42
UNI3434	47	24	0	14	7	0	1	27	50	19	0	121	26	0	0	5	0	3	16	9	119	0	20	0	7	38	24	0	0	2	0	29	2	7	18	44	0	0	0	0	0	0	1	0	314	26	106	58	79
UNI4292	12	31	0	5	0	0	2	5	4	12	0	28	1	0	0	0	0	0	1	14	27	0	0	0	3	22	1	0	0	4	0	5	0	7	0	9	0	0	0	0	0	0	1	0	5	13	21	2	25
UNI3448	17	59	0	29	1	0	0	10	2	8	0	24	11	0	0	25	0	0	0	7	69	0	3	0	5	10	6	0	0	4	0	13	0	2	2	12	0	0	0	0	0	2	0	0	14	9	85	3	24
UNI2619	22	52	0	17	0	0	0	9	5	9	0	22	2	0	0	0	0	0	2	5	98	0	0	0	4	13	4	0	0	4	0	6	0	0	3	16	0	0	0	0	0	0	0	0	5	14	29	2	11
UNI4054	7	29	0	2	1	0	0	15	0	9	0	11	0	0	0	0	0	0	2	7	43	0	0	0	0	32	8	0	0	10	0	4	0	2	3	10	0	0	0	0	0	0	0	0	4	41	20	2	18
UNI1636	63	226	0	46	1	0	0	50	14	31	0	72	29	1	0	4	0	0	4	60	150	0	2	0	12	78	10	0	0	34	0	50	0	24	739	98	0	0	0	0	0	1	1	0	11	56	129	12	103
UNI4034	7	13	0	6	4	0	0	18	20	5	0	36	8	0	0	2	0	0	0	65	35	0	5	0	4	18	7	0	0	7	0	12	0	25	5	21	0	0	0	0	0	0	0	0	4	66	30	55	83
UNI1425	36	110	0	18	0	0	0	18	11	13	0	25	17	0	0	2	0	0	0	22	39	0	5	0	1	49	6	0	0	9	0	15	0	9	1	20	0	0	0	0	0	0	0	0	0	16	52	5	57
UNI2948	14	9	0	1	0	0	0	0	8	10	0	60	1	0	0	1	0	0	1	2	61	0	0	0	1	11	4	0	0	0	0	5	0	1	0	9	0	1	0	0	0	0	0	0	31	3	25	5	11
UNI1947	43	73	0	23	0	0	0	54	14	16	0	124	10	0	0	2	0	0	0	15	144	0	1	0	8	18	18	0	0	35	0	51	0	3	1	41	0	0	0	1	2	1	0	0	66	34	207	32	37
UNI789	45	24	0	5	4	0	0	26	32	10	0	48	5	1	0	2	0	0	0	18	40	0	8	0	6	49	19	0	0	4	0	26	0	9	2	24	0	0	0	0	0	0	0	0	30	30	43	46	84
UNI2974	45	11	0	66	42	0	22	0	18	148	0	82	2	9	0	0	0	0	0	3	48	0	0	2	23	8	25	0	1	5	1	9	1	2	4	42	0	0	0	1	0	3	0	2	35	4	49	1	11
UNI3789	61	21	3	9	0	0	6	20	58	33	0	58	9	0	0	1	0	0	1	13	81	0	3	0	21	26	33	0	1	26	2	27	1	15	4	90	0	0	0	3	1	2	6	0	106	21	58	73	66
UNI801	34	69	0	8	0	0	0	10	5	8	0	15	11	0	0	0	0	0	0	5	27	0	2	0	2	15	4	0	0	8	0	12	1	4	5	8	0	0	0	0	0	1	0	0	3	11	23	3	25
UNI3283	0	36	0	3	3	0	0	10	0	3	0	12	2	0	0	2	0	0	1	6	38	0	0	0	2	40	4	0	0	0	0	1	0	0	1	3	0	0	0	0	0	0	0	0	2	5	17	0	9
UNI4294	34	88	0	22	0	0	1	17	5	29	0	29	10	0	0	1	0	0	0	23	94	0	1	1	5	31	5	0	0	13	0	13	0	8	4	32	0	0	0	0	1	1	0	0	3	33	49	6	47
UNI2167	2	13	0	3	0	0	0	4	2	2	0	3	1	0	0	0	0	0	0	4	5	0	1	0	0	6	0	0	0	0	0	4	0	0	0	2	0	0	0	0	0	0	0	0	1	5	7	0	8
UNI2343	17	34	0	2	2	0	0	10	4	9	0	5	3	0	0	0	0	0	0	9	20	0	1	0	0	6	1	0	0	2	0	3	0	2	2	11	0	0	0	0	0	0	0	0	1	4	8	0	23
UNI4234	8	5	1	2	0	0	0	1	0	7	0	58	1	0	0	0	0	0	0	1	44	0	1	0	1	15	7	0	0	2	0	1	0	0	0	5	0	0	0	0	0	0	0	0	9	9	24	3	11
UNI3220	18	23	0	3	2	0	0	12	3	4	0	43	3	0	0	0	0	0	1	2	30	0	0	0	2	29	2	0	0	3	0	7	0	0	0	10	0	0	0	0	0	0	0	0	4	15	21	7	21
UNI2209	108	51	1	16	4	0	1	23	79	22	0	95	17	0	0	20	0	0	0	39	58	0	8	0	10	101	36	0	0	11	0	45	0	37	12	46	0	0	0	0	0	2	8	0	33	70	118	73	151
UNI2173	63	58	0	15	1	0	0	27	3	4	0	10	10	0	0	0	0	0	0	36	52	0	8	0	3	12	3	0	0	19	0	4	0	17	11	19	0	0	0	0	0	1	0	0	0	9	19	3	21
UNI1616	25	37	1	18	1	0	8	1	5	8	0	13	1	0	0	3	0	1	0	12	26	0	0	0	37	0	183	0	2	184	1	16	1	9	0	100	0	0	0	1	2	1	5	0	25	10	28	19	51
UNI2081	19	25	0	6	1	0	0	7	1	3	0	7	7	0	0	1	0	0	0	8	16	0	3	0	1	11	0	0	0	3	1	2	0	3	0	1	0	0	0	0	0	0	0	0	0	3	4	3	16
UNI2045	22	38	0	6	0	0	0	10	8	4	0	9	7	0	0	0	0	0	0	9	21	0	1	0	0	25	5	0	0	8	0	7	0	7	0	9	0	0	0	0	0	0	0	0	3	14	16	4	21
UNI2802	0	26	0	2	3	0	0	17	1	4	0	8	2	0	0	1	0	0	0	7	33	0	0	0	3	30	2	0	0	3	0	4	0	1	3	2	0	0	0	0	0	0	0	0	2	16	15	0	11
UNI2104	8	86	0	36	7	0	0	50	8	15	0	16	15	2	0	2	0	0	1	2	60	0	4	0	17	12	6	0	0	2	0	24	0	16	19	17	0	0	0	0	0	1	0	0	6	15	44	5	37
UNI3579	1	22	0	4	0	0	0	16	5	2	0	26	2	0	0	0	0	0	0	6	56	0	1	0	0	38	5	0	0	3	0	5	0	0	2	6	0	0	0	0	0	0	0	0	10	26	22	9	7
UNI3870	16	58	0	2	1	0	0	17	3	7	0	13	8	0	0	3	0	0	0	16	47	0	1	0	0	33	0	0	0	3	0	4	0	3	7	13	0	0	0	0	0	0	0	0	3	3	19	2	7
UNI3855	13	9	0	7	2	0	0	6	11	9	0	18	5	2	0	0	0	0	0	5	56	0	1	0	1	8	4	0	0	1	0	5	0	5	3	18	0	0	0	0	0	0	0	0	21	4	27	9	22
UNI4487	51	43	0	21	3	0	2	10	34	183	0	16	3	7	0	1	0	0	0	14	29	0	7	0	26	50	37	0	0	9	4	17	1	8	1	48	0	0	0	0	1	2	0	0	14	10	10	6	55
UNI1699	94	127	2	44	28	0	4	22	19	56	0	44	20	1	0	4	1	1	0	14	88	1	3	1	36	65	45	3	2	62	0	20	1	23	16	144	0	0	0	1	3	1	11	6	20	179	54	1	88
UNI1854	39	156	0	28	1	0	0	27	5	15	0	41	6	0	0	1	0	0	0	30	75	0	2	0	12	52	8	0	0	20	0	24	0	10	402	46	0	1	0	0	0	1	1	0	6	50	48	7	88
UNI1693	8	47	0	11	0	0	0	8	7	8	0	10	9	0	0	3	0	0	0	3	23	0	1	0	2	16	4	0	0	10	0	11	0	6	1	13	0	0	0	0	0	0	0	0	3	6	21	3	32
UNI2940	33	95	0	24	11	0	1	20	7	32	0	22	13	0	0	5	0	0	0	17	49	0	2	0	15	37	11	0	1	19	0	21	0	13	22	68	0	0	0	0	0	2	0	0	7	37	43	5	43
UNI2463	103	15	8	2	1	1	0	5	14	43	0	22	0	1	0	5	0	5	0	12	43	1	11	0	28	9	105	1	2	53	0	5	0	29	4	144	0	0	1	0	0	13	17	4	220	29	31	118	35
UNI3155	4	2	0	0	0	0	0	1	3	2	0	10	1	0	0	0	0	0	0	1	6	0	1	0	2	5	3	0	0	1	0	5	0	2	1	2	0	0	0	0	0	0	0	0	1	4	4	5	14
UNI3544	6	10	1	7	5	0	0	6	4	0	0	5	3	0	0	2	0	0	0	3	13	0	1	0	2	7	1	0	0	1	0	10	0	12	1	11	0	0	0	0	0	0	0	0	5	11	25	17	13
UNI3284	10	34	0	11	2	0	0	7	2	7	0	8	11	0	0	1	0	0	0	5	15	0	1	0	0	15	0	0	0	3	0	7	0	3	1	9	0	0	0	0	0	0	0	0	1	9	23	0	21
UNI3109	15	52	0	13	1	0	3	12	5	24	0	26	7	1	0	0	0	1	2	4	72	0	0	0	4	15	12	0	0	10	0	5	0	13	5	35	0	0	0	0	4	3	0	0	31	14	45	7	38
UNI2145	29	58	0	12	0	0	0	13	4	10	0	15	2	0	0	0	0	0	1	16	21	0	2	1	2	18	3	0	0	2	0	12	0	2	2	17	0	0	0	0	0	0	0	0	4	14	25	2	30
UNI2279	9	20	0	1	0	0	0	2	2	1	0	3	1	0	0	0	0	0	0	5	12	0	0	0	2	6	1	0	0	1	0	3	0	1	0	2	0	0	0	0	0	0	0	0	2	5	3	2	14
UNI1984	19	18	0	6	1	0	0	20	15	10	0	34	8	0	0	7	0	0	1	14	14	0	1	0	7	32	12	0	0	3	0	21	0	16	19	24	0	0	0	0	0	0	0	0	22	30	37	20	29
UNI1729	30	2	0	12	0	0	4	0	32	51	0	98	0	3	0	0	0	3	0	0	20	0	1	0	10	4	33	0	0	2	1	6	1	2	1	31	0	0	0	0	0	2	0	0	113	5	26	8	12
UNI2994	14	17	0	7	1	1	1	6	5	4	0	38	4	0	0	0	0	0	0	1	40	0	0	0	2	4	5	0	0	6	0	10	0	2	1	4	0	1	0	0	0	1	0	0	17	3	41	3	11
UNI2454	3	7	0	1	0	0	0	2	0	1	0	9	0	0	0	0	0	0	0	1	25	0	43	0	0	109	1	1	0	1	0	1	0	0	0	1	0	0	0	0	0	0	0	0	1	2	3	0	1
UNI3178	5	19	0	4	0	0	0	5	2	7	0	9	3	0	0	2	0	0	2	6	22	0	1	0	1	9	3	1	0	5	0	9	0	2	0	13	0	0	0	0	0	0	0	0	7	4	14	1	11
UNI1164	21	32	0	5	1	0	0	2	3	7	0	6	4	0	0	0	0	0	0	7	13	0	1	0	2	11	5	1	0	4	0	10	0	0	3	9	0	0	0	0	0	1	0	0	2	12	11	1	19
UNI3034	16	4	0	11	4	1	8	11	36	40	0	66	3	1	0	1	0	3	0	17	22	1	1	1	12	13	22	1	2	7	2	11	2	9	18	29	0	0	0	0	0	5	0	0	63	14	42	30	52
UNI3861	7	0	0	0	5	0	0	1	0	0	0	6	0	0	0	0	0	0	0	1	16	0	0	0	0	3	2	0	0	3	0	1	0	0	0	2	0	0	0	0	0	0	0	0	1	0	13	0	4
UNI4522	13	3	0	0	0	0	0	1	2	6	0	0	0	0	0	0	0	0	0	3	11	0	0	0	2	2	8	0	0	6	0	2	0	2	2	20	0	0	0	0	0	1	0	0	32	2	1	19	8
UNI4314	10	4	0	4	2	0	0	2	3	0	0	28	0	0	0	0	0	0	0	2	39	0	0	0	0	11	3	0	0	0	0	5	0	0	0	3	0	0	0	0	0	0	2	0	5	0	7	8	1
UNI2648	4	10	0	8	0	0	0	0	2	4	0	3	0	0	0	0	0	0	0	0	10	0	0	0	71	4	1	0	0	0	0	5	0	0	0	6	0	0	0	0	0	0	0	0	2	2	7	1	3
UNI1360	4	69	1	4	0	0	0	2	2	9	0	9	1	0	0	2	0	0	0	6	3	0	0	2	3	2	8	0	2	246	0	5	0	2	1	114	0	0	0	0	0	8	2	0	0	5	9	2	7
UNI1799	6	19	0	7	0	0	0	4	1	3	0	13	0	0	0	0	0	0	0	3	38	0	34	0	1	193	1	0	0	0	0	2	0	0	0	4	0	0	0	0	0	0	0	0	3	6	8	1	2
UNI2039	7	32	0	7	0	0	0	6	1	8	0	9	5	0	0	0	0	1	0	8	13	0	0	0	3	10	1	0	0	4	0	2	0	2	0	10	0	0	0	0	0	0	0	0	0	6	5	4	18
UNI3844	5	5	0	0	0	0	0	1	2	0	0	1	0	0	0	0	0	0	0	1	5	0	1	0	0	3	1	0	0	0	0	2	0	0	1	1	0	0	0	0	0	0	1	0	0	1	4	0	3
UNI1487	14	26	0	12	0	0	1	9	4	4	0	3	3	0	0	0	0	0	0	4	12	0	2	0	1	13	1	0	0	2	0	6	0	0	0	9	0	0	0	0	0	0	0	0	2	12	19	3	16
UNI3195	7	7	0	0	1	0	0	2	0	1	0	4	1	0	0	0	0	0	0	2	8	0	0	0	1	10	1	0	0	1	0	0	0	0	1	2	0	0	0	1	0	0	0	0	0	2	3	2	4
UNI2551	37	21	1	7	3	0	0	24	38	22	3	59	8	0	0	7	0	0	1	29	19	0	5	0	8	53	189	0	2	6	3	35	0	22	16	52	0	0	0	0	0	1	2	1	47	42	58	47	108
UNI3250	23	106	1	16	1	0	0	26	11	77	0	26	9	0	0	2	0	0	0	23	11	0	0	0	12	39	9	0	0	13	0	14	0	6	1	19	0	0	0	0	0	0	0	0	5	33	59	6	46
UNI3594	1	3	0	4	0	0	0	5	2	4	0	3	5	0	0	0	0	0	0	12	7	0	0	0	0	1	0	0	0	1	0	2	0	3	2	3	0	0	0	0	0	0	0	0	0	17	5	0	16
UNI4321	6	4	0	17	1	0	1	1	4	37	0	23	0	1	0	0	0	0	0	1	10	0	0	0	9	1	5	0	0	1	1	1	0	0	2	20	0	0	0	0	0	0	0	0	14	0	12	0	4
UNI4358	8	7	0	0	1	0	1	2	2	9	0	15	0	1	0	0	0	0	0	5	10	0	1	0	2	9	13	0	0	3	0	2	0	1	0	20	0	0	0	0	0	3	4	0	37	2	10	10	2
UNI3024	9	2	0	25	0	0	5	0	5	35	0	22	0	0	0	0	0	0	0	3	19	0	0	0	12	2	7	0	0	1	0	1	0	0	0	21	0	0	0	1	0	2	0	0	9	2	27	0	6
UNI2927	5	11	0	2	0	0	0	4	8	4	0	12	0	0	0	1	0	0	0	1	9	0	1	0	0	8	4	0	0	0	0	0	0	7	0	6	0	0	0	0	0	0	2	0	4	9	15	9	15
UNI3819	33	37	0	3	1	0	1	15	9	7	0	32	6	0	0	1	0	0	0	8	31	0	0	0	0	39	6	0	1	6	0	32	0	10	3	8	0	0	0	0	0	0	0	0	6	8	49	20	33
UNI1855	92	13	4	1	2	0	10	4	19	61	0	11	0	8	0	1	0	3	0	5	34	0	3	3	39	11	117	0	3	63	6	2	0	33	11	196	0	0	1	2	1	20	1	2	381	8	31	131	26
UNI3956	18	9	0	2	1	0	0	4	11	5	0	20	2	0	0	1	0	0	0	8	6	0	1	0	1	8	7	0	0	3	0	14	1	10	13	17	0	0	0	0	0	1	0	0	12	17	17	15	20
UNI2010	17	53	0	9	1	0	0	10	7	10	0	16	7	0	0	1	0	0	0	15	17	0	0	0	3	25	1	0	0	9	0	4	0	3	4	17	0	0	0	0	0	0	0	0	2	11	23	3	22
UNI3825	10	10	0	5	2	0	0	1	1	10	0	6	1	1	0	0	0	2	0	1	11	1	0	0	2	27	3	0	1	3	0	5	0	2	3	11	0	0	0	0	0	0	0	0	2	2	6	0	6
UNI3305	31	5	0	1	0	0	2	0	8	18	0	7	1	1	0	0	0	0	0	5	15	0	1	3	8	7	32	0	1	17	3	2	1	5	2	48	0	0	0	0	1	7	2	1	111	5	11	31	8
UNI1975	10	25	0	1	0	0	0	3	2	5	0	9	4	0	0	2	0	0	0	8	11	0	1	0	4	15	3	0	0	7	0	7	0	5	1	7	0	0	0	0	0	0	0	0	0	7	11	1	24
UNI3808	12	2	0	3	10	0	1	1	13	5	0	27	1	0	0	0	0	0	0	1	11	0	2	0	1	3	8	0	0	1	0	3	1	2	3	6	0	0	0	0	0	0	0	0	35	3	13	2	6
UNI1773	14	30	0	7	0	0	1	5	5	7	0	10	5	0	0	0	0	0	1	4	18	0	1	0	0	20	3	1	0	10	0	10	0	9	2	14	0	0	0	0	0	0	0	0	1	10	21	6	22
UNI3714	16	0	0	5	0	0	1	0	12	18	0	44	0	0	0	0	0	0	0	0	15	0	0	0	4	2	12	0	0	1	0	1	0	0	0	6	0	0	0	0	0	1	0	0	39	3	10	1	2
UNI3289	0	2	0	80	0	0	0	4	5	3	0	6	0	0	0	2	0	0	0	3	15	0	0	0	3	38	2	0	0	2	0	1	0	0	2	2	0	0	0	0	0	0	0	0	9	2	10	6	6
UNI2161	28	1	2	3	5	0	1	6	62	65	0	29	1	1	0	1	0	0	0	1	8	1	1	1	10	16	50	0	1	3	1	16	2	7	3	38	0	0	0	0	0	5	3	0	39	6	12	21	39
UNI4450	4	11	0	7	0	0	0	2	2	3	0	5	2	0	0	0	0	0	0	0	7	0	1	0	3	0	1	0	0	3	0	2	0	0	1	2	0	0	0	0	0	0	0	0	0	1	8	0	4
UNI3624	22	31	0	4	1	0	0	8	0	4	0	10	7	0	0	0	0	0	0	13	16	0	2	0	1	4	2	0	0	4	0	1	0	4	4	3	0	0	0	0	0	0	0	0	0	4	9	2	5
UNI905	13	62	0	28	1	0	0	15	10	12	0	22	9	0	0	0	0	0	0	45	5	0	2	0	2	7	2	0	0	3	0	17	0	10	28	16	0	0	0	0	0	0	0	0	1	43	53	4	44
UNI3953	9	32	0	5	0	0	0	6	7	2	0	16	1	0	0	0	0	0	0	4	11	0	1	0	1	17	1	0	0	2	0	5	0	1	0	4	0	0	0	0	0	0	1	0	2	5	10	2	13
UNI2903	6	22	0	4	0	0	0	4	2	3	0	4	3	0	0	2	0	0	0	1	6	0	0	0	1	8	9	0	0	4	0	6	0	1	1	4	0	0	0	0	0	0	0	0	1	10	14	4	16
UNI2141	1	15	0	5	1	0	0	1	1	1	0	10	1	0	0	0	0	0	0	1	9	0	15	0	1	179	0	0	0	3	0	6	0	0	0	5	0	0	0	0	0	0	0	0	0	4	11	0	3
UNI4139	3	10	0	1	6	0	0	6	5	2	0	12	5	0	0	1	0	0	0	1	5	0	1	0	3	0	2	0	0	0	0	2	0	5	2	6	0	0	0	0	0	0	0	0	8	2	7	8	12
UNI3313	12	9	0	1	0	0	0	3	0	1	0	1	1	0	0	0	0	0	0	4	8	0	1	0	0	2	0	0	0	0	0	1	0	2	0	4	0	0	0	0	0	0	0	0	1	4	6	0	7
UNI1760	1	1	0	0	0	0	0	1	0	0	0	0	0	0	0	0	0	0	0	0	1	0	0	0	0	196	0	0	0	0	0	0	0	0	0	0	0	0	0	0	0	0	0	0	0	0	0	2	1
UNI2140	9	32	0	15	0	0	0	5	3	9	0	12	5	0	0	0	0	0	0	27	6	0	1	0	4	12	0	0	1	7	0	5	0	1	1	19	0	0	0	0	0	0	0	0	2	24	17	2	34
UNI2239	13	7	0	2	1	0	0	0	5	2	0	7	0	0	0	1	0	0	0	4	8	0	3	0	1	8	1	0	0	1	0	5	0	0	1	2	0	0	0	0	0	0	1	0	1	8	13	7	13
UNI4525	12	6	2	5	0	1	1	2	8	41	0	2	0	1	0	0	0	0	0	2	5	0	0	2	10	10	9	0	0	6	1	7	0	5	1	22	0	0	0	1	1	1	0	0	4	2	4	0	16
UNI2657	9	5	0	1	1	0	0	4	14	2	0	13	2	0	0	1	0	0	0	1	3	0	0	0	2	12	4	0	0	2	0	8	0	6	6	17	0	0	0	0	0	0	0	0	10	3	21	12	20
UNI3139	7	15	0	2	0	0	0	2	0	1	0	4	1	0	0	1	0	0	0	3	6	0	0	0	1	9	0	0	0	1	0	2	0	1	0	1	0	0	0	0	0	0	0	0	0	4	3	2	7
UNI2552	3	5	0	0	0	0	0	1	2	4	0	4	2	0	0	1	0	0	0	2	3	0	0	0	0	3	0	0	0	3	0	5	0	2	0	1	0	0	0	0	0	0	0	0	2	4	1	2	4
UNI3449	5	7	0	1	0	0	0	0	0	0	0	1	0	0	0	0	0	0	0	1	4	0	0	0	0	4	1	0	0	0	0	2	0	1	1	1	0	0	0	0	0	0	0	0	2	2	3	0	3
UNI2789	5	3	0	0	0	0	0	1	15	10	0	2	0	0	0	0	0	0	0	1	1	0	0	0	4	3	15	0	0	1	0	3	0	1	0	4	0	1	0	0	0	1	0	0	4	0	4	4	4
UNI3707	8	4	0	0	0	0	0	5	15	1	0	12	1	0	0	0	0	0	0	13	1	0	0	0	1	11	8	0	0	0	0	5	0	10	0	5	0	0	0	0	0	0	0	0	1	8	6	14	31
UNI1244	0	2	0	2	0	0	0	0	1	1	0	3	0	0	0	0	0	0	0	0	0	0	1	0	0	275	1	0	0	0	0	0	0	0	0	2	0	0	0	0	0	0	0	0	2	0	1	1	2
UNI4407	0	0	0	0	0	0	0	0	0	0	0	0	0	0	0	0	0	0	0	0	0	0	0	0	0	35	0	0	0	0	0	0	0	0	0	0	0	0	0	0	0	0	0	0	0	0	0	1	1
UNI129	597	667	16	222	17	0	14	242	239	251	1	807	99	3	0	39	0	1	8	138	2225	0	26	1	220	811	147	1	1	263	2	235	3	65	70	779	0	1	0	1	0	21	3	0	439	617	814	140	583
UNI180	450	398	6	109	22	0	5	133	109	129	0	402	46	2	0	21	0	0	1	86	1557	0	27	0	155	438	69	0	0	111	1	142	0	36	36	349	0	0	0	1	0	8	3	0	139	282	415	77	362
UNI1060	4	13	0	6	0	0	0	1	2	2	0	26	2	0	0	0	0	0	0	3	458	0	0	0	1	5	2	0	0	0	0	5	0	0	0	5	0	0	0	0	0	0	0	0	2	3	26	2	9
UNI636	134	152	0	39	0	0	2	39	26	55	0	389	21	1	0	3	0	0	2	27	478	0	4	0	17	44	23	0	0	14	0	42	0	7	20	94	0	0	0	0	0	0	1	0	53	76	130	29	211
UNI1319	6	13	0	3	0	0	0	1	3	3	0	11	1	0	0	0	0	0	0	4	327	0	0	0	5	6	2	0	0	0	0	0	0	0	0	4	0	0	0	0	0	0	0	0	1	8	16	1	5
UNI790	71	178	0	52	0	0	4	33	13	25	0	130	14	0	0	0	0	0	0	18	607	0	1	0	23	89	20	1	0	23	0	25	0	2	1	89	0	0	0	0	0	0	0	0	38	80	144	11	88
UNI446	130	154	5	48	2	1	3	58	37	67	0	189	26	1	0	7	0	0	6	46	416	0	3	0	105	257	51	0	0	89	0	58	1	9	15	214	0	1	0	0	0	2	1	0	88	196	139	37	157
UNI512	95	104	3	31	13	1	6	42	34	93	1	146	17	4	0	1	0	0	14	25	241	1	0	0	67	106	40	0	0	87	0	28	2	16	13	158	0	0	0	0	1	7	1	0	111	118	161	39	92
UNI1229	83	74	0	23	2	0	1	17	22	9	0	101	4	0	0	0	0	0	0	6	264	0	0	0	14	95	10	0	0	10	1	18	0	2	1	40	0	0	0	0	0	0	0	0	42	36	52	22	42
UNI983	85	83	0	26	2	0	4	35	30	29	0	85	12	0	0	0	0	0	1	23	253	0	5	0	29	90	20	0	0	53	1	31	1	7	8	80	0	0	0	0	0	2	2	0	42	80	86	16	65
UNI1062	41	39	0	12	2	0	0	7	13	11	0	31	40	0	0	3	0	0	0	4	152	0	2	0	6	15	9	0	0	7	0	12	0	12	8	26	0	1	0	0	0	0	0	0	14	11	47	3	25
UNI1311	153	538	0	177	0	0	5	154	16	95	0	369	47	6	0	5	1	0	2	78	693	2	3	0	75	117	74	0	0	200	0	51	0	36	9	198	0	0	0	15	6	4	0	1	77	131	555	43	160
UNI1675	133	277	0	111	3	0	1	114	6	68	0	203	31	2	0	2	0	0	0	41	508	0	2	1	55	45	32	0	0	103	1	42	0	20	5	116	0	0	0	12	4	3	0	0	41	57	287	17	130
UNI2569	16	26	0	9	0	0	0	6	0	7	0	33	1	0	0	0	0	0	1	1	109	0	0	0	3	4	6	0	0	0	0	4	0	0	0	8	0	0	0	1	0	0	0	0	5	7	16	0	10
UNI3212	16	22	1	7	0	0	0	5	4	15	0	21	5	0	0	0	0	0	4	4	45	0	0	0	4	3	6	0	0	1	0	1	0	12	3	15	0	0	0	0	0	3	0	0	18	10	26	3	14
UNI2636	13	25	0	16	0	0	0	7	0	3	0	55	0	0	0	0	0	0	0	5	148	0	0	0	10	4	5	0	0	1	0	3	0	0	0	20	0	0	0	0	0	0	0	0	5	6	32	0	8
UNI2317	34	57	0	44	0	0	0	23	0	6	0	77	2	0	0	0	0	0	0	3	172	0	0	0	5	10	1	0	0	2	0	12	0	0	0	18	0	0	0	0	0	0	0	0	11	33	81	2	12
UNI4275	28	37	0	20	1	0	3	13	12	21	0	75	4	0	0	1	0	0	3	10	87	0	2	0	9	16	16	0	0	11	2	12	0	3	11	37	0	0	0	0	0	1	0	0	38	23	36	10	32
UNI1722	41	32	0	12	2	0	0	2	8	3	0	53	2	0	0	3	0	0	0	6	137	0	0	0	11	37	2	0	0	3	0	19	0	1	1	15	0	0	0	0	0	0	0	0	14	18	46	5	31
UNI3111	44	58	1	19	2	0	1	17	15	19	0	66	8	0	0	1	0	0	1	15	92	0	2	0	16	52	18	0	0	22	1	11	0	0	9	57	0	0	0	0	0	4	0	0	48	36	49	9	32
UNI1516	18	31	0	4	0	0	1	5	5	20	0	23	0	2	0	0	0	0	3	10	41	0	0	0	21	17	13	0	0	27	0	5	1	2	4	44	0	0	0	0	0	4	0	0	33	22	29	12	23
UNI1433	84	188	3	37	0	0	12	26	30	38	0	118	11	3	0	2	0	0	5	27	223	0	0	0	59	107	50	0	0	67	0	32	0	6	13	156	0	0	0	0	0	5	7	0	75	49	135	36	129
UNI1368	24	50	0	33	9	0	2	19	7	38	0	69	14	0	0	2	0	0	0	7	112	0	2	0	7	21	8	0	0	12	0	22	0	14	16	49	0	0	0	0	1	0	0	0	6	18	48	6	81
UNI791	38	90	0	13	1	0	0	28	18	18	0	72	11	0	0	3	0	0	0	33	67	0	1	0	6	141	6	1	0	15	0	29	0	6	1	36	0	0	0	0	0	0	0	0	10	60	71	15	69
UNI2816	19	49	0	15	0	0	0	6	3	9	0	34	4	0	0	1	0	0	0	5	168	0	0	0	10	20	4	0	0	3	0	8	0	1	0	18	0	0	0	0	0	1	0	0	11	17	34	0	22
UNI1905	12	32	0	12	1	0	0	7	3	3	0	36	3	0	0	1	0	0	0	2	110	0	0	0	3	9	3	0	0	3	0	4	0	0	0	14	0	0	0	0	0	0	0	0	4	8	23	3	10
UNI3595	23	23	0	8	1	0	0	6	6	11	0	77	6	0	0	0	0	0	0	5	78	0	1	0	3	7	1	0	0	0	0	4	0	2	6	16	0	0	0	0	0	0	0	0	10	10	19	3	36
UNI2689	4	9	0	2	0	0	1	2	3	2	0	31	0	0	0	0	0	0	0	1	37	0	0	0	5	29	3	0	0	3	0	2	0	0	0	7	0	0	0	0	0	0	0	0	9	7	14	3	14
UNI3708	15	34	0	3	0	0	0	11	6	8	0	24	4	1	0	0	0	0	0	5	71	0	0	0	4	44	4	0	0	6	0	8	0	1	0	21	0	0	0	0	0	1	0	0	5	21	23	8	31
UNI1839	0	17	0	1	0	0	0	8	2	3	0	18	1	0	0	69	0	0	0	5	27	0	0	0	5	34	1	0	0	3	0	3	0	0	1	3	0	0	0	0	0	0	0	0	10	14	9	1	13
UNI2300	7	61	0	18	0	0	0	10	5	2	0	33	0	0	0	0	0	0	0	1	62	0	0	0	3	42	0	0	0	4	0	6	0	1	1	13	0	0	0	0	0	0	0	0	4	9	36	1	12
UNI1414	28	34	1	11	0	0	0	7	4	9	0	14	37	0	0	2	0	0	0	4	100	0	2	0	7	9	7	0	0	2	0	7	0	3	6	13	0	0	0	0	0	0	0	0	16	10	30	3	25
UNI2860	6	36	0	14	0	0	0	4	2	3	0	17	0	0	0	0	0	0	0	4	56	0	0	0	6	34	0	0	0	4	0	6	0	0	0	4	0	0	0	0	0	0	0	0	2	4	31	0	14
UNI1761	25	7	0	3	1	0	0	4	6	9	0	15	4	0	0	3	0	0	0	2	49	0	0	0	0	8	1	0	0	0	7	9	0	1	2	11	0	0	0	0	0	1	0	0	15	11	27	1	13
UNI2257	9	233	0	48	0	0	0	12	9	6	0	41	8	0	0	2	0	0	0	21	119	0	0	0	25	106	2	0	0	48	0	17	0	1	1	16	0	0	0	0	0	1	0	0	20	60	85	8	27
UNI4298	11	20	1	8	0	0	0	7	5	11	0	20	3	0	0	0	0	0	1	1	52	0	1	0	10	18	5	0	0	19	1	8	0	0	1	26	0	0	0	0	0	3	1	0	8	14	15	8	17
UNI1021	27	81	1	7	2	0	0	18	14	8	0	43	3	0	0	0	0	0	0	17	67	0	0	0	6	120	5	0	0	11	0	17	0	4	0	35	0	0	0	0	0	0	0	0	1	35	38	5	57
UNI3158	11	24	0	4	0	0	0	5	2	3	0	25	1	0	0	0	0	0	0	2	61	0	1	0	10	15	7	0	0	12	0	4	0	0	1	18	0	0	0	0	0	0	0	0	8	14	14	5	16
UNI2086	23	26	0	15	6	0	0	14	3	27	0	35	6	0	0	2	0	0	0	1	69	0	0	0	7	12	3	0	0	5	0	14	0	6	5	24	0	0	0	0	0	1	0	0	2	8	42	1	60
UNI2672	10	9	0	5	0	0	0	1	1	7	0	19	119	0	0	0	0	0	0	1	35	0	0	0	2	5	2	0	0	2	0	3	0	1	9	10	0	0	0	0	0	0	0	0	6	11	23	0	3
UNI2736	1	64	0	15	0	0	1	0	0	0	0	24	0	0	0	0	0	0	0	4	34	0	0	0	6	10	1	0	0	6	0	3	0	1	0	21	0	0	0	0	0	0	0	0	4	9	20	2	7
UNI2580	8	17	0	2	0	0	0	11	1	1	0	8	4	0	0	0	0	1	0	11	16	0	0	0	1	21	1	0	0	2	0	10	0	0	0	10	0	0	0	0	0	0	0	0	2	13	10	1	20
UNI2726	0	14	0	1	0	0	0	7	2	1	0	11	0	0	0	54	0	0	0	2	32	0	0	0	5	25	2	0	0	4	0	2	0	0	1	2	0	0	0	0	0	0	0	0	5	9	11	0	3
UNI2979	11	42	1	6	0	0	0	3	2	3	0	26	5	0	0	0	0	0	0	4	68	0	0	0	1	6	3	0	0	0	0	0	0	0	1	7	0	0	0	0	0	0	0	0	4	10	17	2	7
UNI3254	7	12	0	1	2	0	0	5	6	2	0	13	13	0	0	1	0	0	0	1	29	0	0	0	1	0	3	0	0	1	0	2	0	3	2	6	0	0	0	0	0	0	0	0	5	3	8	0	9
UNI4079	0	42	0	7	0	0	0	3	2	1	0	11	1	0	0	0	0	0	0	1	27	0	1	0	2	3	0	0	0	5	0	2	0	0	1	24	0	0	0	0	0	0	0	0	1	5	10	6	6
UNI2855	22	29	0	3	0	0	0	5	2	3	0	61	6	0	0	0	0	0	0	0	66	0	0	0	2	12	4	0	0	2	0	1	0	1	0	9	0	0	0	0	0	0	0	0	5	7	23	1	15
UNI3559	11	10	0	7	0	0	1	4	8	4	0	20	104	0	0	1	0	0	0	2	28	0	0	0	3	14	1	0	0	1	0	3	1	2	1	11	0	0	0	0	0	0	0	0	13	6	20	3	13
UNI4475	0	3	0	3	0	0	0	3	0	0	0	4	19	0	0	0	0	0	0	1	7	0	0	0	1	1	0	0	0	0	0	0	0	0	1	1	0	0	0	0	0	0	0	0	0	1	5	1	1
UNI3360	10	27	0	3	0	0	0	7	5	5	0	14	3	0	0	1	0	0	0	8	20	0	0	0	1	34	6	0	0	4	0	4	0	0	1	5	0	0	0	0	0	1	0	0	4	15	14	6	14
UNI3438	8	6	0	3	1	0	0	4	3	2	0	8	63	0	0	0	0	0	1	0	11	0	0	0	2	9	0	0	0	0	0	0	0	1	0	4	0	0	0	0	0	0	0	0	9	1	13	0	5
UNI4365	3	9	0	0	0	0	0	4	2	1	0	10	1	0	0	0	0	0	0	2	2	0	0	0	5	12	1	0	0	1	0	0	0	0	0	11	0	0	0	0	0	0	0	0	0	11	10	0	13
UNI4411	0	4	0	1	0	0	0	2	2	0	0	5	1	0	0	29	0	0	0	2	5	0	0	0	0	7	1	0	0	0	0	1	0	0	0	1	0	0	0	0	0	0	0	0	1	1	3	0	4
UNI2986	10	10	0	3	0	0	0	5	0	5	0	4	4	1	0	0	0	0	0	2	4	0	0	0	1	20	1	0	0	3	0	3	0	0	0	6	0	0	0	0	0	0	0	0	2	6	9	3	7
UNI3938	0	3	0	1	0	0	0	0	0	2	0	1	0	0	0	0	0	0	0	0	2	0	0	0	0	0	0	0	1	0	0	0	0	145	0	0	0	0	0	0	0	0	0	0	0	0	1	1	0
UNI2754	0	0	0	0	0	0	0	0	0	0	0	0	0	0	0	0	0	0	0	0	0	0	0	0	0	0	0	0	0	0	0	0	0	103	0	0	0	0	0	0	0	0	0	0	0	0	1	0	0
UNI1463	0	0	0	0	0	0	0	0	0	0	0	0	0	0	0	0	0	0	0	0	0	0	0	0	1	0	0	0	0	0	0	0	0	171	0	0	0	0	0	0	0	0	0	0	0	1	0	0	0
UNI3204	0	0	0	0	0	0	0	0	0	0	0	0	3	0	0	90	0	0	0	0	17	0	2	0	0	4	0	0	0	0	0	0	0	0	6	0	0	0	0	0	0	0	0	0	6	0	0	0	1
UNI2164	17	38	0	4	0	0	0	17	3	1	0	0	9	0	0	0	0	0	0	59	0	0	0	0	2	8	0	0	0	21	1	7	0	11	0	7	0	0	0	0	0	0	0	0	0	4	11	5	2
UNI26	1177	1938	86	274	554	21	38	1288	571	1169	2	626	565	17	0	2073	1	35	76	94	1456	3	833	15	371	1259	729	12	13	1021	32	24	11	230	1342	1205	0	9	6	55	45	16	44	5	801	324	3247	563	6332
UNI47	752	861	96	98	778	7	12	560	228	581	1	256	276	3	0	1098	3	20	36	46	690	2	859	6	234	613	364	5	10	576	12	10	0	130	686	536	0	3	1	28	26	9	61	2	266	167	1227	235	3751
UNI108	295	1298	12	83	193	0	6	183	1	149	0	155	358	7	1	2	1	1	19	0	490	2	299	3	449	398	326	0	7	1	0	1	16	0	0	547	0	0	0	20	8	4	26	5	119	161	0	230	729
UNI725	1	15	0	1	0	0	0	3	1	0	0	1	1	0	0	5	0	0	0	0	308	0	0	0	3	10	1	0	0	1	0	0	0	1	2	14	1	0	0	0	0	0	0	0	2	0	12	1	49
UNI1158	95	108	2	42	5	0	4	138	54	90	0	326	46	0	0	11	0	1	1	11	757	0	10	0	29	86	51	0	0	61	1	20	0	8	37	131	0	0	0	0	0	1	0	0	37	66	361	52	540
UNI152	212	565	11	38	229	0	1	83	0	70	0	67	178	2	2	1	0	0	13	0	272	1	376	1	360	227	168	0	4	0	0	0	3	0	0	230	0	0	0	6	4	2	28	3	48	63	0	144	454
UNI242	157	331	2	40	60	1	0	148	35	81	0	77	60	1	0	34	0	2	0	9	343	0	96	0	44	144	34	0	0	78	1	1	0	11	48	166	0	2	0	0	0	1	8	0	52	32	415	73	837
UNI1107	0	8	0	0	0	1	0	2	0	1	0	0	0	0	0	2	0	0	0	0	206	0	0	0	2	6	1	0	0	2	0	0	0	0	3	11	0	0	0	0	0	0	0	0	0	4	5	0	8
UNI2225	0	0	0	0	0	0	0	0	0	0	0	0	0	0	0	0	0	0	0	0	272	0	0	0	0	0	0	0	0	0	0	0	0	0	0	0	0	0	0	0	0	0	0	0	1	0	0	0	0
UNI587	55	205	0	15	19	0	1	22	0	10	0	17	29	0	0	0	0	0	0	0	112	0	23	0	50	40	25	0	0	0	0	0	0	0	0	44	0	0	0	0	0	0	4	0	10	13	0	13	95
UNI3612	113	120	0	41	11	0	0	93	54	54	0	89	69	0	0	19	0	0	3	0	216	0	14	0	58	129	65	0	0	39	0	0	0	5	27	135	0	0	0	0	0	1	1	0	65	59	202	178	689
UNI2503	208	300	0	118	12	0	1	269	114	211	0	354	112	0	0	28	0	0	7	19	573	0	22	0	110	326	131	0	1	133	0	6	0	15	60	340	0	0	0	0	0	1	2	0	193	126	775	355	1189
UNI2685	1	4	0	0	1	0	0	0	0	1	0	0	1	0	0	2	0	0	0	0	67	0	0	0	0	2	0	0	0	0	0	0	0	0	0	1	0	0	0	0	0	0	0	0	0	0	1	0	5
UNI3847	56	82	0	13	20	0	0	41	9	11	0	42	19	0	0	29	0	0	1	1	116	0	14	0	8	90	9	0	0	8	0	0	0	5	15	38	0	0	0	0	0	1	2	0	16	10	110	34	248
UNI3955	1	3	0	0	0	0	0	0	0	1	0	0	0	0	0	0	0	0	0	0	68	0	0	0	1	4	0	0	0	0	0	0	0	0	0	1	0	0	0	0	0	0	0	0	0	1	1	0	6
UNI4027	35	63	0	15	7	0	0	29	0	12	0	47	50	0	0	2	0	0	1	0	105	0	8	0	58	56	32	0	1	0	0	0	0	0	0	63	0	0	0	0	0	0	0	0	6	33	0	32	102
UNI3663	13	15	0	3	1	0	0	19	8	3	0	48	3	0	0	0	0	0	0	0	89	0	0	0	4	12	2	0	0	2	0	6	0	1	0	14	0	0	0	0	0	0	0	0	5	5	46	18	59
UNI1095	56	182	0	16	22	0	0	78	28	33	0	44	34	0	0	36	0	0	0	3	32	0	17	0	11	133	15	1	0	109	0	2	0	13	14	44	0	0	0	9	0	0	2	0	6	29	159	38	577
UNI3457	16	138	0	3	4	0	0	9	0	6	0	8	27	0	0	0	0	0	0	0	11	0	21	1	10	40	8	1	0	0	0	0	0	0	0	16	0	0	0	0	0	0	0	0	2	13	0	9	58
UNI4469	18	39	0	1	2	0	0	25	0	18	0	10	4	0	0	0	0	0	0	1	46	0	0	0	1	21	5	0	0	4	0	13	0	1	0	12	0	0	1	0	0	0	0	0	13	6	20	18	70
UNI1484	8	63	0	0	102	0	0	2	16	29	0	8	22	0	0	4	0	0	0	2	41	0	2	0	11	171	10	1	0	26	0	0	0	1	3	26	0	0	0	0	0	0	3	0	3	2	134	0	188
UNI1871	12	60	0	10	2	0	0	14	4	6	0	18	7	0	0	2	0	0	0	3	17	0	1	0	3	42	7	0	0	11	1	1	0	2	2	8	0	0	0	0	0	0	4	0	2	6	47	12	153
UNI1167	15	66	0	5	5	0	0	29	12	13	0	11	8	0	0	9	0	0	0	3	16	0	6	0	2	45	7	0	0	32	0	2	0	4	5	26	0	0	0	1	0	0	1	0	3	8	85	14	260
UNI3787	9	28	0	4	1	0	1	23	5	132	0	1	10	0	0	14	0	0	0	1	9	0	0	0	2	17	10	0	0	13	0	0	0	36	5	11	0	0	0	0	0	3	2	0	3	5	35	1	108
UNI1771	37	78	1	5	35	0	0	51	16	20	0	18	30	0	0	21	0	0	0	0	22	0	26	0	5	90	13	0	0	45	0	0	0	11	10	33	0	0	0	4	0	0	1	0	4	17	81	19	412
UNI2392	9	7	1	3	1	0	0	4	6	9	0	5	7	0	0	4	0	0	0	0	17	0	3	0	1	17	3	0	0	2	0	0	0	0	1	3	0	0	0	0	0	0	0	0	2	1	17	4	50
UNI3962	2	49	0	3	1	0	0	2	0	0	0	2	5	0	0	0	0	0	0	0	4	0	2	0	2	8	2	0	0	0	0	0	0	0	0	5	0	0	0	0	0	0	0	0	0	1	0	2	25
UNI1971	3	15	0	0	3	0	0	2	0	4	0	0	8	0	0	0	0	0	0	0	1	0	79	0	4	3	3	0	0	0	0	0	0	0	0	3	0	0	0	0	0	0	0	0	0	1	0	0	9
UNI2405	3	23	0	1	0	0	0	3	0	1	0	0	6	0	0	0	0	0	0	0	3	0	60	0	4	7	3	0	0	0	0	0	0	0	0	6	0	0	0	0	0	0	0	0	1	2	0	4	9
UNI3809	14	63	0	5	3	0	0	12	0	2	0	3	16	0	0	0	0	0	0	0	3	0	6	0	5	31	6	0	0	0	0	0	0	0	0	13	0	0	0	0	0	0	0	0	1	5	0	6	55
UNI4396	14	17	1	1	0	0	0	12	6	61	0	2	2	0	0	7	0	0	0	1	6	0	3	0	2	13	5	0	0	11	0	1	0	24	6	9	0	0	0	0	0	2	0	0	0	0	18	7	95
UNI2876	0	27	0	1	33	0	0	0	0	0	0	2	0	0	0	0	0	0	0	2	4	0	0	0	0	0	1	0	0	1	0	0	0	0	2	3	0	0	0	0	0	0	0	0	0	0	8	3	28
UNI2822	3	95	0	3	0	0	0	16	0	6	0	8	0	0	0	5	0	0	0	0	0	0	2	0	0	14	3	0	0	5	0	0	0	0	3	18	0	0	0	0	0	0	0	0	0	0	17	17	71
UNI3812	0	0	0	0	26	0	0	0	0	0	0	0	0	0	0	0	0	0	0	0	0	0	8	0	0	0	1	0	0	0	0	0	0	0	0	0	0	0	0	8	0	0	7	0	0	0	0	0	87
UNI806	0	0	0	0	0	0	0	0	0	7	0	4	3	0	0	0	0	0	0	0	0	0	1	0	0	4	0	0	0	0	0	0	0	0	0	0	0	0	0	0	0	0	0	0	0	0	420	0	5
UNI1347	0	1	0	0	0	0	0	1	0	4	0	1	0	0	0	0	0	0	0	0	0	0	1	0	0	3	0	0	0	0	0	0	0	0	0	0	0	0	0	0	0	0	0	0	0	0	202	0	2
UNI4346	1	3	0	2	0	0	1	0	0	24	0	0	1	0	0	0	0	0	0	1	0	0	0	0	1	1	3	0	0	30	0	0	0	8	0	6	0	0	0	0	0	2	0	0	0	2	5	4	7
UNI3792	0	0	0	0	0	0	0	0	0	0	0	0	0	0	0	0	0	0	0	0	0	0	0	0	0	0	0	0	0	0	0	0	0	0	0	0	0	0	0	0	0	0	0	0	0	0	0	0	118
UNI1884	0	1	0	0	0	0	0	0	0	0	0	0	0	0	0	0	0	0	0	0	0	0	0	0	0	0	0	0	0	0	0	0	0	0	0	0	0	0	0	0	0	0	0	0	0	0	0	0	0
UNI3907	0	0	0	0	0	0	0	0	0	0	0	0	0	0	0	0	0	0	0	0	0	0	0	0	0	0	0	0	0	0	0	0	0	0	0	0	0	0	0	0	0	0	0	0	0	0	0	0	0
UNI2358	18	7	0	8	2	0	0	12	11	17	0	57	3	0	0	2	0	0	1	4	38	0	0	0	3	16	17	0	0	1	0	9	0	11	13	29	0	0	0	0	0	0	0	0	26	5	36	18	29
UNI3311	5	1	0	3	1	0	0	3	0	3	0	15	0	0	0	0	0	0	0	0	14	0	0	0	0	5	0	0	0	0	0	1	0	5	0	6	0	0	0	0	0	0	0	0	1	1	7	5	4
UNI3440	6	4	0	2	0	0	0	1	1	2	0	24	2	0	0	1	0	0	0	1	14	0	0	0	0	3	2	0	0	0	0	7	0	5	0	4	0	0	0	0	0	0	0	0	7	1	14	3	12
UNI965	0	0	0	0	0	0	2	0	0	77	0	0	0	0	0	0	0	0	0	0	0	0	36	0	0	0	36	0	0	0	0	0	0	0	0	0	0	0	0	0	0	0	0	0	0	0	74	8	0
UNI1605	0	0	0	0	0	0	2	0	0	31	0	0	0	0	0	0	0	0	0	0	0	0	35	0	0	0	13	0	0	0	0	0	0	0	0	0	0	0	0	0	0	0	0	0	0	0	26	9	0
UNI3166	0	0	0	0	0	0	2	0	0	17	0	0	0	0	0	0	0	0	0	0	0	0	3	0	0	0	55	0	0	28	0	0	0	0	0	0	0	0	0	0	0	0	0	0	0	0	32	32	0
UNI3093	0	0	0	0	1	0	4	0	0	28	0	0	0	0	0	0	0	0	0	0	0	0	16	0	0	0	56	0	0	46	0	0	0	0	0	0	0	0	0	0	0	0	0	0	0	0	41	50	0
UNI3091	0	0	0	0	0	0	0	0	0	16	0	0	0	0	0	0	0	0	0	0	0	0	3	0	0	0	22	0	0	10	0	0	0	0	0	0	0	0	0	0	0	0	0	0	0	0	39	21	0
UNI4520	0	0	0	0	0	0	0	0	0	11	0	0	0	0	0	0	0	0	0	0	0	0	1	0	0	0	12	0	0	6	0	0	0	0	0	0	0	0	0	0	0	0	0	0	0	0	28	22	0
UNI2165	0	0	0	0	0	0	2	0	0	26	0	0	0	0	0	0	0	0	0	0	0	0	5	0	0	0	30	0	0	0	0	0	0	1	0	0	0	0	0	0	0	0	0	0	0	0	53	54	0
UNI2204	0	0	0	0	0	0	0	0	1	0	0	0	0	0	0	0	0	0	0	0	0	0	1	0	0	0	7	0	0	1	0	0	0	0	0	0	0	0	0	0	0	0	0	0	0	0	4	64	0
UNI3805	0	0	0	0	0	0	0	0	0	1	0	0	0	0	0	0	0	0	0	0	0	0	0	0	1	0	1	0	0	0	0	0	0	0	0	0	0	0	0	0	0	0	0	0	0	0	5	30	0
UNI694	0	0	50	0	0	186	16	0	0	0	0	0	0	2	0	0	0	0	0	0	0	15	1	0	0	0	0	0	0	0	0	0	0	0	0	0	0	0	0	0	0	0	0	0	1	0	0	0	1
UNI231	0	0	0	0	0	1	0	0	0	0	0	0	0	1	0	0	0	0	0	0	0	0	0	2	0	0	0	4	0	28	4	0	6	31	0	336	39	2281	0	239	2	313	0	8	0	0	0	6	0
UNI130	1	0	1	1	0	0	0	0	0	0	0	1	0	2	0	0	0	1	0	0	0	1	0	11	0	0	0	13	0	39	6	0	24	36	1	639	131	4617	0	459	10	715	0	16	0	0	0	8	0
UNI3503	0	0	7	0	0	41	4	0	0	0	0	0	0	1	0	0	0	0	0	0	0	4	0	0	0	0	0	0	0	0	0	0	0	0	0	0	0	0	0	0	0	0	0	0	0	0	0	0	0
UNI2205	0	0	21	0	1	63	4	0	0	1	0	0	0	0	0	0	0	0	0	0	0	5	0	0	0	0	0	0	0	0	0	0	0	0	0	0	0	0	0	0	0	0	0	0	0	0	0	0	0
UNI1396	0	0	40	0	0	66	4	0	0	0	0	0	0	0	0	0	0	0	0	0	0	7	0	0	0	0	0	0	0	1	0	0	0	0	0	0	0	0	0	0	0	0	0	0	0	0	0	0	0
UNI1656	0	0	5	0	0	105	6	0	0	0	0	0	0	0	0	0	0	0	0	0	0	3	0	0	0	0	0	0	0	0	0	0	0	0	0	0	0	0	0	0	0	0	0	0	0	0	0	0	0
UNI787	0	0	0	0	0	0	0	0	0	0	0	0	0	0	0	0	0	1	0	0	0	0	0	5	0	0	0	9	0	11	0	0	3	4	0	93	22	239	0	45	6	210	0	12	0	0	0	1	0
UNI1159	0	0	0	0	0	0	0	0	0	0	0	0	0	0	0	0	0	0	0	0	0	0	0	3	0	0	0	0	0	8	0	0	0	2	0	42	7	140	0	20	2	124	0	0	0	0	0	0	0
UNI1987	0	0	0	0	49	0	0	0	0	0	0	0	0	0	0	0	0	0	0	0	0	0	9	0	0	0	1	0	0	0	0	0	0	0	0	0	0	0	0	0	0	0	14	0	0	0	0	0	0
UNI1346	0	0	0	0	83	0	0	0	0	0	0	0	0	0	0	0	0	0	0	0	0	0	11	0	0	0	0	0	0	0	0	0	0	0	0	0	0	0	0	0	0	0	27	0	0	0	0	0	0
UNI380	32	0	81	0	0	23	99	0	0	588	37	0	0	132	0	0	0	42	0	0	0	44	15	29	1	0	0	0	1	1	1	0	0	1	0	0	0	0	13	5	0	0	25	3	0	0	2	1	0
UNI219	46	0	75	0	0	66	290	0	0	1298	108	0	3	285	0	0	0	83	0	0	0	110	14	51	0	0	0	0	2	0	1	0	2	0	0	0	0	8	21	5	0	0	17	6	0	0	1	1	1
UNI2553	0	0	0	0	0	0	6	0	0	13	1	0	0	5	0	0	0	5	0	0	0	1	0	0	0	0	0	1	3	0	0	0	0	0	0	0	0	0	4	0	1	15	1	0	0	0	0	0	0
UNI1695	0	0	0	0	0	0	0	26	0	0	0	0	0	0	0	0	0	0	0	0	0	0	0	0	0	0	0	0	0	0	0	1	0	0	0	0	0	0	0	0	0	0	0	0	0	0	0	0	0
UNI2040	0	0	0	0	0	0	0	17	0	0	0	0	0	0	0	0	0	0	0	0	0	0	0	0	0	0	0	0	0	0	0	0	0	0	0	0	0	0	0	0	0	0	0	0	0	0	0	0	0
UNI3465	0	0	0	0	0	0	0	38	0	0	0	0	0	0	0	0	0	0	0	0	0	0	0	0	0	0	0	0	0	0	0	0	0	0	0	0	0	0	0	0	0	0	0	0	0	0	0	0	0
UNI84	184	419	6	1	84	6	11	307	461	297	2	48	107	5	2	375	1	0	9	220	193	0	10	6	54	506	104	3	5	65	17	302	3	165	1	133	0	0	5	7	7	6	14	10	221	258	462	175	754
UNI124	133	223	8	0	104	0	6	148	199	139	1	29	64	3	2	179	1	0	4	93	118	0	11	1	46	254	70	3	5	43	5	170	1	97	0	72	2	0	1	9	2	0	10	2	74	143	215	88	489
UNI3611	11	51	0	0	1	0	0	26	31	10	0	4	15	0	0	10	0	0	0	35	12	0	0	0	4	103	3	0	0	1	0	52	3	15	0	9	0	0	0	0	0	0	1	0	5	33	36	11	138
UNI1932	2	46	0	0	3	0	3	14	4	6	0	1	12	0	0	7	0	0	0	3	9	0	0	0	2	19	6	0	0	1	10	163	0	6	1	10	0	1	0	0	0	0	0	1	0	4	33	6	90
UNI2856	2	7	0	0	5	0	0	4	1	3	0	1	6	0	0	0	0	0	0	3	1	0	0	0	1	332	1	1	0	2	0	13	0	7	0	2	0	0	0	0	0	0	0	0	0	2	7	2	27
UNI439	4	10	0	0	2	0	1	5	7	3	1	2	2	0	0	4	0	0	0	4	1	0	0	0	2	14	3	0	0	0	1	36	0	4	0	2	0	0	0	1	0	0	0	0	2	4	132	4	38
UNI2388	0	1	0	0	0	0	0	0	0	0	0	0	1	0	0	2	0	0	0	1	0	0	0	0	0	10	0	0	0	0	0	65	0	0	0	0	0	0	0	0	0	0	0	0	1	1	1	1	3
UNI4076	1	7	0	0	15	0	0	1	2	1	0	0	0	0	0	1	0	0	0	0	0	0	1	0	0	196	0	0	0	1	0	6	0	0	0	0	0	0	0	0	0	0	2	0	1	4	7	2	16
UNI715	0	3	0	0	2	0	0	0	8	0	0	0	1	0	0	0	0	0	0	2	0	0	1	0	2	7	0	0	0	0	0	21	0	5	0	3	0	0	0	0	0	0	0	0	1	5	57	1	27
UNI4222	0	1	0	0	43	0	0	0	0	0	0	0	0	0	0	0	0	0	0	0	0	0	0	0	0	0	0	0	0	0	0	0	0	0	0	0	0	0	0	0	0	0	0	0	1	0	1	1	0
UNI1248	0	4	0	0	0	0	0	1	0	1	0	0	1	0	0	0	0	0	0	4	0	0	0	0	0	24	0	0	0	0	0	133	0	1	0	0	0	0	0	0	0	0	0	0	1	4	4	1	3
UNI1358	0	0	0	0	0	0	0	0	0	0	0	0	99	0	0	0	0	0	0	0	0	0	27	0	0	0	0	0	0	0	0	0	6	0	0	0	0	0	0	0	0	0	0	0	0	0	0	0	0
UNI1677	0	0	0	0	0	0	0	0	0	0	0	0	51	0	0	0	0	0	0	0	0	0	34	0	0	0	0	0	0	0	0	0	0	0	0	0	0	0	0	0	0	0	0	0	0	0	0	0	0
UNI2286	0	0	0	21	14	0	0	0	0	0	0	0	0	0	0	0	0	0	0	0	0	0	0	0	0	0	0	0	0	0	1	0	0	0	0	0	0	0	0	0	0	0	0	0	0	0	0	0	40
UNI2548	0	0	0	4	20	0	0	0	0	0	0	0	0	0	0	0	0	0	0	0	0	0	0	0	0	0	0	0	0	0	0	0	0	0	0	0	0	0	0	0	0	0	0	0	0	0	0	0	41
UNI825	0	0	9	0	9	0	0	0	0	0	0	0	3	5	0	0	0	0	0	0	0	0	0	0	0	0	0	0	0	0	0	0	0	0	0	0	0	0	0	0	0	5	0	0	0	0	0	0	36
UNI1723	0	0	4	0	11	0	0	0	0	0	0	0	1	2	0	0	0	0	0	0	0	0	0	0	0	0	0	0	0	0	0	0	0	0	0	0	0	0	0	0	0	1	0	0	0	1	0	0	24
UNI3522	0	0	0	0	0	0	0	0	0	0	0	0	0	0	0	0	0	0	0	0	0	0	0	0	0	0	0	0	0	0	0	0	0	0	0	0	0	0	0	0	0	0	0	0	0	0	0	0	2
UNI913	0	0	0	0	0	0	0	0	0	0	0	0	0	0	0	0	0	0	0	0	0	0	0	0	0	0	0	0	0	0	0	0	0	132	0	0	0	0	0	0	0	0	0	0	0	0	0	0	58
UNI1475	0	0	0	0	0	0	0	0	0	0	0	0	0	0	0	0	0	0	0	0	0	0	0	0	0	0	0	0	0	0	0	0	0	87	0	0	0	0	0	0	0	0	0	0	0	0	0	0	36
UNI1146	0	0	0	0	0	0	0	0	0	0	0	0	1	0	0	0	0	0	0	0	0	0	0	0	0	0	0	0	0	0	0	0	0	0	0	0	0	0	0	0	0	0	0	0	0	0	0	0	0
UNI2025	0	0	0	0	0	0	0	0	0	0	0	0	0	0	0	0	0	0	0	0	0	0	0	0	0	0	0	0	0	0	0	0	0	0	0	0	0	0	0	0	0	0	0	0	0	0	0	0	0
UNI388	0	0	0	0	18	0	3	0	0	0	0	0	0	0	0	506	0	0	0	0	117	0	1	0	0	0	26	0	0	0	0	0	0	0	0	0	0	0	0	4	0	0	3	0	0	0	0	0	129
UNI531	0	0	0	0	51	0	1	0	0	0	0	0	0	0	0	270	0	0	0	0	88	0	2	0	0	0	17	0	0	0	0	0	0	0	0	0	0	0	0	2	0	0	2	0	0	0	0	0	71
UNI391	0	0	0	1	0	0	0	0	0	0	0	0	0	0	0	0	0	0	0	0	0	0	0	0	0	0	0	0	0	0	0	0	0	0	666	0	0	0	1	0	0	0	0	0	0	0	0	0	51
UNI1588	0	0	0	0	0	0	0	0	0	0	0	74	0	0	0	0	0	0	0	0	0	0	0	0	0	0	0	0	0	0	0	0	0	0	0	0	0	0	0	0	0	0	0	0	0	0	0	0	65
UNI3791	0	0	0	0	0	0	0	0	0	0	0	28	0	0	0	0	0	0	0	0	0	0	0	0	0	0	0	0	0	0	0	0	0	0	0	0	0	0	0	0	0	0	0	0	0	0	0	0	41
UNI614	0	0	0	0	0	0	0	0	0	0	0	0	0	0	0	1	0	0	0	0	0	0	0	0	0	0	0	0	0	0	0	0	0	0	356	0	0	0	0	0	0	0	0	0	0	0	0	0	38
UNI934	0	0	0	0	0	0	0	0	0	31	0	21	0	0	0	0	0	0	0	42	0	0	45	0	0	0	0	1	0	0	0	0	0	0	0	0	0	0	0	0	0	0	0	0	0	0	5	62	14
UNI1926	0	0	0	0	0	0	0	0	0	29	0	9	0	0	0	0	0	0	0	11	0	0	32	0	0	0	0	0	0	0	0	0	0	0	0	0	0	0	0	0	0	0	0	0	0	0	0	29	20
UNI2664	0	0	0	0	0	0	0	0	0	36	0	3	0	0	0	0	0	0	0	1	0	0	0	0	0	0	0	0	0	0	0	0	0	0	0	0	0	0	0	0	0	0	0	0	0	0	0	6	4
UNI1927	0	0	0	0	0	0	0	0	0	2	0	0	0	0	0	0	0	0	0	0	0	0	1	0	0	0	0	0	0	0	0	0	0	0	0	0	0	0	0	0	0	0	0	0	0	0	111	3	0
UNI1362	0	0	0	0	0	0	0	0	0	0	0	0	0	0	0	0	0	0	0	0	0	0	0	0	0	0	0	0	0	0	0	0	0	0	0	0	0	0	0	0	0	0	0	0	0	0	204	0	0
UNI441	63	0	138	0	48	148	177	0	399	63	0	1	0	13	0	0	0	12	0	0	0	20	72	0	0	0	0	0	1	0	0	1	0	0	0	0	0	0	0	0	0	0	2	0	1	0	1	0	0
UNI646	34	0	144	0	37	67	61	0	182	33	0	0	0	9	0	0	0	4	0	0	0	4	91	0	0	0	0	0	1	1	0	0	0	0	0	0	0	0	0	0	0	0	0	0	0	0	0	0	0
UNI4185	4	0	47	0	0	29	73	0	41	10	0	0	0	2	0	0	0	0	0	0	0	13	4	0	0	0	0	1	0	0	0	0	0	0	0	0	0	0	0	0	0	0	0	0	0	0	0	0	0
UNI351	49	0	0	0	0	1	354	0	0	0	0	0	0	0	0	0	0	0	0	0	45	656	0	5	0	0	172	0	0	0	0	0	0	0	0	0	0	0	0	0	0	0	0	0	0	0	0	0	0
UNI669	28	0	0	0	0	4	130	0	0	0	0	0	0	0	0	0	0	0	0	0	34	264	0	3	0	0	69	0	0	0	0	0	0	0	0	0	0	0	0	0	0	0	0	0	0	0	0	0	0
UNI153	45	1	1410	0	14	259	1188	0	0	1	4	2	34	53	0	0	0	330	6	0	12	1102	17	60	2	0	59	0	5	1	0	0	0	0	0	0	0	0	6	0	0	0	5	0	73	0	0	0	0
UNI243	49	0	1474	0	27	150	465	0	178	1	8	1	8	24	0	0	0	162	2	0	10	538	14	29	5	0	25	0	1	1	0	0	0	0	0	0	0	0	2	0	0	0	5	0	33	0	0	0	0
UNI571	37	0	14	0	0	27	100	0	393	1	8	0	1	13	0	0	0	20	0	0	0	75	0	2	0	0	2	0	0	0	0	0	1	0	0	0	0	0	0	0	0	1	0	0	3	0	0	0	0
UNI3610	1	0	18	0	0	19	10	0	9	0	1	0	0	0	0	0	0	6	0	0	0	59	0	2	1	0	3	0	0	0	0	0	0	0	0	0	0	0	0	0	0	0	0	0	0	0	0	0	0
UNI188	1	0	102	0	0	7	129	0	0	24	50	0	0	5	0	0	0	319	0	0	1	17	0	1	27	0	33	8	88	22	5	1	0	58	0	0	4	7	88	7	1	0	111	5	1	0	2	1	0
UNI848	0	0	2	1	0	0	0	0	0	0	25	0	0	0	0	0	0	0	0	0	1	0	0	0	0	0	0	14	29	0	0	0	0	0	0	0	1	3	23	0	4	0	31	1	0	0	0	0	0
UNI252	0	0	118	0	0	3	50	0	0	11	28	1	0	2	0	0	0	230	0	0	0	18	0	2	21	0	16	11	62	18	2	0	3	34	0	1	4	2	55	5	6	1	185	1	0	1	0	0	0
UNI1674	0	0	5	0	0	0	4	0	0	0	2	0	0	1	0	0	0	8	0	0	0	0	0	0	0	0	0	0	0	0	0	0	0	0	0	0	0	2	1	0	0	0	3	0	0	0	0	0	0
UNI1349	0	0	7	0	0	0	4	0	0	0	2	0	0	2	0	0	0	19	0	0	0	2	0	0	0	0	0	0	2	0	0	0	0	0	0	0	0	3	8	0	0	0	2	2	0	0	0	0	0
UNI1390	0	0	2	0	0	0	0	0	0	0	1	0	0	2	0	0	0	2	0	0	0	0	0	0	0	0	0	3	9	35	0	0	0	0	0	0	0	2	4	0	0	0	33	1	0	0	0	0	0
UNI1187	0	0	6	0	0	0	0	0	0	0	4	0	0	0	0	0	0	0	0	0	0	0	0	0	0	0	0	2	14	0	0	0	0	0	0	0	0	2	9	0	3	0	46	0	0	0	0	0	0
UNI1073	0	0	2	0	0	0	0	0	0	0	5	0	0	2	0	0	0	2	0	0	0	0	0	0	0	0	0	7	15	56	0	0	2	0	0	0	1	1	9	0	3	0	23	1	0	0	0	0	0
UNI2607	1	0	0	0	0	0	0	0	0	2	0	0	0	1	0	0	0	0	0	0	0	0	0	0	0	0	1	0	0	0	0	0	0	0	0	0	0	0	0	0	0	0	0	0	0	0	1	1	6
UNI69	2	0	8	0	0	0	0	0	2	1	15	0	1	1	0	0	1	0	0	0	0	0	0	0	3	0	0	1	0	1	0	0	1	0	0	0	5	1	0	1	0	0	26	2	1	0	0	0	0
UNI126	0	0	12	0	0	0	0	0	0	0	3	0	0	0	0	0	0	0	0	0	0	0	0	0	1	0	1	0	0	1	0	0	1	0	0	0	4	1	0	0	1	0	27	2	0	0	0	0	1
UNI1648	0	0	0	0	0	2	0	0	0	0	8	0	1	0	0	0	0	0	0	0	0	0	0	0	0	0	0	23	44	0	141	0	20	0	0	0	0	0	0	0	18	0	6	0	0	0	0	0	0
UNI2273	0	0	0	0	0	2	0	0	0	0	1	0	0	0	0	0	0	0	0	0	0	0	0	0	0	0	0	9	20	0	70	0	8	0	0	0	0	0	0	0	6	0	18	0	0	0	0	0	0
UNI4395	0	0	0	0	0	0	0	0	0	0	0	0	0	0	0	0	0	0	0	0	0	0	0	0	0	0	0	0	0	0	0	0	0	0	0	0	0	0	0	0	0	0	1	0	0	0	0	0	0
UNI3291	0	0	0	0	0	0	0	0	0	0	0	0	0	0	0	0	0	0	0	0	0	0	0	0	0	0	0	0	0	0	0	0	1	0	0	0	0	0	0	0	0	0	2	0	0	0	0	0	41
UNI1077	0	0	0	0	0	0	0	0	0	0	0	0	0	0	0	0	0	0	0	0	124	0	0	0	0	0	0	0	0	0	0	0	0	0	0	0	0	0	0	0	0	0	0	0	0	0	0	0	0
UNI1230	0	0	0	0	0	0	0	0	0	0	0	0	0	0	0	0	0	0	0	0	98	0	0	0	0	0	0	0	0	0	0	0	0	0	0	0	0	0	0	0	0	0	0	0	0	0	0	0	0
UNI1724	0	0	0	0	0	0	0	0	0	0	0	0	0	0	0	0	0	0	0	0	87	0	0	0	0	0	0	0	0	0	0	0	0	0	0	0	0	0	0	0	0	0	0	0	0	0	0	0	0
UNI2170	0	0	0	0	0	0	0	0	0	0	0	0	0	0	0	0	0	0	0	0	42	0	0	0	0	0	0	0	0	0	0	0	0	0	0	0	0	0	0	0	0	0	0	0	0	0	0	0	0
UNI2665	0	0	0	0	0	0	0	0	0	0	0	0	0	0	0	0	0	0	0	0	43	0	0	0	0	0	0	0	0	0	0	0	0	0	0	0	0	0	0	0	0	0	0	0	0	0	0	0	0
UNI2682	0	0	0	0	0	0	0	0	0	0	0	0	0	0	0	0	0	0	0	0	62	0	0	0	0	0	0	0	0	0	0	0	0	0	0	0	0	0	0	0	0	0	0	0	0	0	0	0	0
UNI3084	0	0	0	0	0	0	0	0	0	0	0	0	0	0	0	0	0	0	0	0	69	0	0	0	0	0	0	0	0	0	0	0	0	0	0	0	0	0	0	0	0	0	0	0	0	0	0	0	0
UNI3270	1	0	0	0	0	0	0	0	0	0	0	0	0	0	0	0	0	0	0	0	49	0	0	0	0	0	0	0	0	0	0	0	0	0	0	0	0	0	0	0	0	0	0	0	0	0	0	0	0
UNI3451	0	0	0	0	0	0	0	0	0	0	0	0	0	0	0	0	0	0	0	0	32	0	0	0	0	0	0	0	0	0	0	0	0	0	0	0	0	0	0	0	0	0	0	0	0	0	0	0	0
UNI4259	0	0	0	0	0	0	0	0	0	0	0	0	0	0	0	0	0	0	0	0	20	0	0	0	0	0	0	0	0	0	0	0	0	0	0	0	0	0	0	0	0	0	0	0	0	0	0	0	0
UNI1327	30	0	0	0	0	0	0	0	0	0	0	0	0	0	0	0	0	0	0	70	20	0	0	0	0	38	15	0	0	0	0	0	0	0	0	0	0	0	0	0	0	0	0	0	0	0	15	0	28
UNI500	3	0	4	0	3	0	0	0	0	0	0	0	0	0	0	0	0	0	0	123	18	0	30	0	0	1	43	0	0	0	1	0	4	0	0	1	0	0	0	0	0	0	7	1	0	0	86	0	50
UNI3240	169	0	0	0	1	0	0	0	0	8	0	42	0	0	0	4	0	0	0	94	119	0	4	0	0	87	55	0	0	0	0	0	0	0	0	75	0	0	0	0	0	1	7	0	0	0	66	0	113
UNI582	88	0	1	0	19	2	1	0	0	1	0	14	0	0	0	59	0	0	0	32	12	0	1	0	0	0	0	0	0	0	0	0	0	0	0	64	0	0	0	0	0	1	1	0	0	0	0	0	46
UNI1787	27	0	0	0	1	0	0	0	0	0	0	0	0	0	0	0	0	0	0	41	19	0	4	0	0	36	12	0	0	0	0	0	0	0	0	0	0	0	0	0	0	0	0	0	0	0	10	0	27
UNI2372	23	0	0	0	0	0	0	0	0	0	0	0	0	0	0	0	0	0	0	45	14	0	0	0	0	14	9	0	0	0	0	0	0	0	0	0	0	0	0	0	0	0	0	1	0	0	21	0	9
UNI1173	2	0	1	0	6	0	0	0	0	0	0	0	0	0	0	0	0	1	0	27	8	0	13	0	0	0	13	0	0	0	0	0	1	0	0	0	0	0	0	0	0	0	2	0	0	0	10	0	9
UNI816	3	0	1	0	9	0	0	0	0	0	0	0	0	0	0	0	0	0	0	77	11	0	28	0	0	0	12	0	0	0	0	0	1	0	0	0	0	0	0	0	0	0	5	0	0	0	44	0	30
UNI1448	44	0	2	0	1	0	0	0	0	0	0	0	0	0	0	0	0	0	0	66	13	0	9	0	0	62	80	0	0	0	0	0	1	0	0	1	0	0	0	0	6	0	5	0	0	0	36	0	68
UNI850	2	0	0	0	0	0	0	0	0	0	0	0	0	0	0	0	0	0	0	48	8	0	12	0	0	0	11	0	0	0	0	0	1	0	0	0	0	0	0	0	0	0	1	0	0	0	30	0	9
UNI3322	0	0	0	0	0	0	0	0	0	0	0	0	0	0	0	0	0	0	0	14	4	1	9	0	0	11	3	0	0	0	0	0	0	0	0	0	0	0	0	0	0	0	0	0	0	0	8	0	6
UNI1746	1	0	0	0	1	0	0	0	0	0	0	0	0	0	0	0	0	0	0	35	5	0	2	0	0	16	10	0	0	0	0	0	1	0	0	0	0	0	0	0	0	0	2	0	0	0	14	0	27
UNI379	152	0	1	0	22	1	1	0	0	3	0	45	0	0	0	104	0	0	0	91	8	0	1	0	0	0	0	0	0	0	0	0	0	0	0	163	0	0	0	0	0	4	3	0	0	0	0	0	98
UNI975	41	0	1	0	9	0	1	0	0	0	0	11	0	0	0	17	0	0	0	19	2	0	1	0	0	0	0	0	0	0	0	0	0	0	0	32	0	1	0	0	0	3	2	0	0	0	0	0	14
UNI874	40	0	1	0	1	1	2	0	0	1	0	0	0	0	0	1	0	0	0	90	17	0	7	0	0	57	122	0	0	0	3	0	2	0	0	1	0	0	0	0	6	0	1	0	0	0	51	0	83
UNI3216	0	0	0	0	0	0	0	0	0	0	0	0	0	0	0	0	0	0	0	11	1	0	3	0	0	0	3	0	0	0	0	0	0	0	0	0	0	0	0	0	0	0	0	0	0	0	7	0	0
UNI1888	22	0	0	0	10	0	0	0	0	1	0	3	0	0	0	9	0	0	0	6	1	0	1	0	0	0	0	0	0	0	0	0	0	0	0	18	0	0	0	1	0	0	1	0	0	0	0	0	21
UNI637	45	0	0	0	12	2	1	0	0	1	0	17	0	0	0	43	0	0	0	28	3	0	1	0	0	0	0	0	0	0	0	0	0	0	0	53	0	0	0	0	0	1	1	0	0	0	0	0	48
UNI984	5	0	0	0	1	0	1	0	0	0	0	3	0	0	0	2	0	0	0	19	1	0	0	0	0	0	0	0	0	0	0	0	0	0	0	18	0	0	0	0	0	0	0	0	0	0	0	0	11
UNI1764	20	0	0	0	0	1	0	0	0	0	0	7	0	0	0	14	0	0	0	11	2	0	0	0	0	0	0	0	0	0	0	0	0	0	0	9	0	0	0	0	0	1	0	0	0	0	0	0	6
UNI4066	2	0	0	0	0	0	0	0	0	41	0	0	0	0	0	0	0	0	0	1	1	0	0	0	0	0	1	0	0	0	0	0	0	0	0	1	0	0	0	0	0	0	0	0	0	0	0	0	0
UNI2375	19	0	0	0	9	0	0	0	0	1	0	5	0	0	0	4	0	0	0	10	0	0	0	0	0	0	0	0	0	0	0	0	0	0	0	16	0	0	0	1	0	1	0	0	1	0	0	0	17
UNI903	93	0	0	0	0	0	0	0	0	0	0	0	0	0	0	0	0	0	0	0	0	0	0	0	0	0	0	0	0	0	0	0	0	0	0	0	0	0	0	0	0	10	0	0	0	0	0	0	20
UNI1382	63	0	0	0	1	0	0	0	0	0	0	0	0	0	0	0	0	0	0	0	0	0	0	0	0	0	0	0	0	0	0	0	0	0	0	0	0	0	0	0	0	1	0	0	0	0	0	0	12
UNI1497	60	0	0	0	0	0	0	0	0	0	0	0	0	0	0	0	0	0	0	0	0	0	0	0	0	0	0	0	0	0	0	0	0	0	0	0	0	0	0	0	0	2	0	0	0	0	0	0	6
UNI1669	37	0	0	0	0	0	0	0	0	0	0	0	0	0	0	0	0	0	0	0	0	0	0	0	0	0	0	0	0	0	0	0	0	0	0	0	0	0	0	0	0	0	0	0	0	0	0	0	8
UNI3087	13	0	0	0	0	0	0	0	0	0	0	0	0	0	0	0	0	0	0	0	0	0	0	0	0	0	0	0	0	0	0	0	0	0	0	0	0	0	0	0	0	1	0	0	0	0	0	0	4
UNI2448	92	0	0	0	10	0	0	0	0	0	0	0	0	0	0	0	0	0	0	0	0	0	0	0	0	0	0	0	0	0	0	0	0	0	0	0	0	0	0	0	0	8	0	0	0	0	0	0	23
UNI1573	26	0	0	0	2	0	0	0	0	6	0	12	0	0	0	5	0	0	0	27	0	0	0	0	0	0	0	0	0	0	0	0	0	0	0	25	0	0	0	0	0	0	0	0	0	0	0	0	31
UNI3596	13	0	0	0	0	0	0	0	0	0	0	0	0	0	0	0	0	0	0	0	0	0	0	0	0	0	0	0	0	0	0	0	0	0	0	0	0	0	0	0	0	1	0	0	0	0	0	0	2
UNI4463	17	0	0	0	1	0	0	0	0	0	0	0	0	0	0	0	0	0	0	0	0	0	0	0	0	0	0	0	0	0	0	0	0	0	0	0	0	0	0	0	0	0	0	0	0	0	0	0	6
UNI4459	28	0	0	0	1	0	0	0	0	0	0	0	0	0	0	0	0	0	0	0	0	0	0	0	0	0	0	0	0	0	0	0	0	0	0	0	0	0	0	0	0	0	0	0	0	0	0	0	16
UNI4464	15	0	0	0	0	0	0	0	0	0	0	0	0	0	0	0	0	0	0	0	0	0	0	0	0	0	0	0	0	0	0	0	0	0	0	0	0	0	0	0	0	0	0	0	0	0	0	0	5
UNI2370	18	0	0	0	0	0	0	0	0	1	0	20	0	0	0	3	0	0	0	18	0	0	0	0	0	0	0	0	0	0	0	0	0	0	0	27	0	0	0	0	0	0	0	0	0	0	0	0	17
UNI1335	25	0	0	0	2	0	0	0	0	1	0	16	0	0	0	13	0	0	0	17	0	0	0	0	0	0	0	0	0	0	0	0	0	0	0	31	0	0	0	1	0	0	0	0	0	0	0	0	19
UNI2982	18	0	0	0	0	0	0	0	0	0	0	0	0	0	0	0	0	0	0	0	0	0	0	0	0	0	0	0	0	0	0	0	0	0	0	0	0	0	0	0	0	0	0	0	0	0	0	0	6
UNI1459	86	0	2	0	9	0	1	1	0	9	0	22	0	0	0	18	0	0	0	12	0	0	2	0	0	0	0	0	0	0	0	0	0	0	0	91	0	0	0	0	0	4	0	0	0	0	0	0	50
UNI953	57	0	1	0	1	1	2	0	0	5	0	26	0	0	0	9	0	0	0	24	0	0	1	0	1	0	0	0	0	0	0	0	0	0	0	154	0	0	0	1	0	6	2	0	0	0	0	0	60
UNI2800	65	0	1	0	15	0	0	0	0	0	0	0	0	0	0	0	0	0	0	0	0	0	0	0	0	0	0	0	0	0	0	0	0	0	0	0	0	0	0	0	0	6	1	0	0	0	0	0	10
UNI2171	18	0	0	0	1	0	0	0	0	0	0	4	0	0	0	3	0	0	0	19	0	0	0	0	0	0	0	0	0	0	0	0	0	0	0	22	0	0	0	0	0	0	0	0	0	0	0	0	22
UNI4172	4	0	0	0	2	0	0	0	0	1	0	4	0	0	0	4	0	0	0	1	0	0	0	0	0	0	0	0	0	0	0	0	0	0	0	3	0	0	0	0	0	0	0	0	0	0	0	0	5
UNI1165	5	0	0	0	0	0	1	0	0	1	0	2	0	0	0	3	0	0	0	11	0	0	0	0	0	0	0	0	0	0	0	0	0	0	0	15	0	0	0	0	0	0	0	0	0	0	0	0	7
UNI1965	3	0	0	0	1	0	0	0	0	0	0	0	0	0	0	0	0	0	0	3	0	0	0	0	0	1	0	0	0	0	0	0	0	0	0	0	0	0	0	0	0	0	0	0	0	0	1	0	2
UNI2592	3	0	0	0	0	0	0	0	0	0	0	0	0	0	0	0	0	0	0	1	0	0	0	0	0	1	0	0	0	0	0	0	0	0	0	0	0	0	0	0	0	0	0	0	0	0	1	0	0
UNI1657	4	0	0	0	0	0	0	0	0	123	0	1	0	0	0	3	0	0	0	10	0	0	0	0	0	1	0	0	0	0	0	0	0	1	0	4	0	0	0	0	0	0	0	0	0	0	1	0	5
UNI834	158	0	0	0	0	0	0	0	0	0	0	0	0	0	0	0	0	0	0	0	0	0	0	0	0	0	0	0	0	0	0	0	0	0	0	0	0	0	0	0	0	0	0	0	0	0	0	0	0
UNI1240	128	0	0	0	0	0	0	0	0	0	0	0	0	0	0	0	0	0	0	0	0	0	0	0	0	0	0	0	0	0	0	0	0	0	0	0	0	0	0	0	0	0	0	0	0	0	0	0	0
UNI1502	76	0	0	0	0	0	0	0	0	0	0	0	0	0	0	0	0	0	0	0	0	0	0	0	0	0	0	0	0	0	0	0	0	0	0	0	0	0	0	0	0	0	0	0	0	0	0	0	0
UNI2215	67	0	0	0	0	0	0	0	0	0	0	0	0	0	0	0	0	0	0	0	0	0	0	0	0	0	0	0	0	0	0	0	0	0	0	0	0	0	0	0	0	0	0	0	0	0	0	0	0
UNI2734	56	0	0	0	0	0	0	0	0	0	0	0	0	0	0	0	0	0	0	1	0	0	0	0	0	0	0	0	0	0	0	0	0	0	0	0	0	0	0	0	0	0	0	0	0	0	0	0	0
UNI3658	32	0	0	0	0	0	0	0	0	0	0	0	0	0	0	0	0	0	0	0	0	0	0	0	0	0	0	0	0	0	0	0	0	0	0	0	0	0	0	0	0	0	0	0	0	0	0	0	0
UNI3251	30	0	0	0	0	0	0	0	0	0	0	0	0	0	0	0	0	0	0	0	0	0	0	0	1	0	0	0	0	0	0	0	0	0	0	0	0	0	0	0	0	0	0	0	0	0	0	0	0
UNI4204	56	0	0	0	0	0	0	0	0	0	0	0	0	0	0	0	0	0	0	1	0	0	0	0	0	1	0	0	0	0	0	0	0	0	0	0	0	0	0	0	0	0	0	0	0	0	0	0	0
UNI1337	5	0	0	0	0	0	0	0	0	0	0	0	0	0	0	0	0	0	0	2	0	0	0	0	0	110	1	0	0	0	0	0	0	0	0	0	0	0	0	0	0	0	0	0	0	0	0	0	0
UNI1936	1	0	0	0	0	0	0	0	0	94	0	0	0	0	0	0	0	0	0	0	0	0	0	2	0	0	0	0	0	0	0	0	0	0	0	0	0	0	0	0	0	0	0	0	0	0	0	0	0
UNI1885	1	0	0	0	0	0	0	0	0	0	0	0	0	0	0	0	0	0	0	1	0	0	0	0	0	58	0	0	0	0	0	0	0	0	0	0	0	0	0	0	0	0	0	0	0	0	0	0	1
UNI2465	0	0	0	0	0	0	0	0	0	0	0	0	0	0	0	0	0	0	0	1	0	0	0	0	0	0	0	0	0	0	0	0	0	0	0	0	0	0	0	0	0	0	0	0	0	0	0	0	2
UNI2436	0	0	0	0	0	0	0	0	0	48	0	0	0	0	0	0	0	0	0	0	0	0	0	4	0	0	0	0	0	0	0	0	0	0	0	0	0	0	0	0	0	0	0	0	0	0	0	0	0
UNI2663	0	0	0	0	0	0	0	0	0	36	0	0	0	0	0	0	0	0	0	0	0	0	0	1	0	0	0	0	0	0	0	0	0	0	0	0	0	0	0	0	0	0	0	0	0	0	0	0	0
UNI2406	0	0	0	0	0	0	0	0	0	0	0	0	0	0	0	0	0	0	0	0	0	0	0	0	0	48	0	0	0	0	0	0	0	0	0	0	0	0	0	0	0	0	0	0	0	0	0	0	0
UNI3517	0	0	0	0	0	0	0	0	0	0	0	0	0	0	0	0	0	0	0	0	0	0	0	0	0	24	0	0	0	0	0	0	0	0	0	0	0	0	0	0	0	0	0	0	0	0	0	0	0
UNI526	0	0	1	0	0	1	0	0	0	0	0	0	0	0	0	0	0	4	0	0	0	1	0	0	0	0	0	0	0	0	0	0	3	0	0	0	0	0	1	0	0	7	3	1	50	0	0	0	15
UNI897	0	0	5	0	0	0	0	0	0	0	0	0	0	0	0	0	0	4	0	0	0	1	2	0	0	0	0	0	0	0	0	0	0	0	0	0	0	0	0	0	0	0	1	0	31	0	0	0	12
UNI228	1	0	70	0	0	0	2	0	0	0	7	0	0	0	1	0	0	6	0	0	1	0	0	0	1	0	10	26	43	88	4	0	10	0	0	0	15	160	233	10	22	16	427	0	1	0	0	0	1
UNI1104	0	0	0	0	1	1	1	0	0	0	0	0	0	0	0	0	0	2	0	0	0	1	0	0	0	0	0	0	0	0	68	0	99	0	0	0	0	0	0	0	0	0	0	0	3	0	0	0	0
UNI2776	0	0	0	0	0	0	0	0	0	0	0	0	0	0	0	0	0	0	0	0	0	0	0	0	0	0	0	0	0	0	40	0	23	0	0	0	0	0	0	0	0	0	0	0	2	0	0	0	0
UNI2483	0	0	0	0	0	0	0	0	0	0	0	0	0	0	0	0	0	0	0	0	0	0	1	0	0	0	0	0	0	0	0	0	0	0	0	0	1	0	0	0	0	0	0	0	0	0	0	0	0
UNI1032	0	0	0	0	0	5	0	0	0	0	2	1	0	1	0	0	0	17	0	0	0	2	0	1	0	0	0	7	11	20	1	0	2	0	0	1	1	1	17	2	10	2	17	4	0	0	0	0	0
UNI300	67	124	5	21	30	0	8	31	0	59	0	0	0	4	1	138	0	0	0	0	0	0	49	3	0	16	55	1	6	104	0	0	8	0	63	102	0	1	0	4	0	9	4	1	0	0	86	293	325
UNI409	52	64	15	6	43	1	0	8	0	24	0	0	0	2	0	97	0	0	1	0	0	0	56	0	0	10	26	0	1	54	0	0	3	0	29	56	0	2	0	3	0	4	4	0	0	0	42	143	210
UNI1823	3	30	0	4	25	0	0	3	0	2	0	4	0	0	0	11	0	0	0	0	0	0	3	0	0	20	4	0	0	9	0	0	0	0	3	9	0	0	0	0	0	0	0	0	0	0	9	50	59
UNI3273	0	0	0	0	0	0	0	0	0	0	0	50	0	0	0	0	0	0	0	0	0	0	2	0	0	0	0	0	0	0	0	0	0	0	0	0	0	0	0	0	0	0	0	0	0	0	0	0	0
UNI2076	0	0	0	0	0	0	0	0	0	0	0	114	0	0	0	0	0	0	0	0	0	0	2	0	0	0	0	0	0	0	0	0	0	0	0	0	0	0	0	0	0	0	0	0	0	0	0	0	0
UNI3198	7	19	2	2	6	0	0	2	0	3	0	1	0	0	0	0	0	0	0	0	0	0	1	0	0	7	2	0	0	1	0	0	0	0	0	3	0	0	0	0	0	0	0	0	0	0	8	18	47
UNI779	6	16	0	0	0	0	0	3	0	3	0	0	1	0	0	3	0	0	0	0	0	1	1	0	0	64	3	0	0	5	0	0	1	0	0	3	0	0	0	0	0	1	0	0	0	0	12	37	30
UNI120	0	0	66	0	0	2	5	0	2	0	18	0	0	0	0	0	0	13	0	0	0	0	1	0	1	0	13	95	122	177	31	0	33	0	0	0	25	292	461	13	56	51	378	1	0	1	3	0	0
UNI1189	5	8	0	0	3	0	0	0	0	0	0	0	0	0	0	1	0	0	0	0	0	0	0	0	0	43	1	1	0	4	0	0	0	0	1	6	0	0	0	0	0	0	0	0	0	0	7	25	26
UNI1599	5	26	0	2	15	0	0	12	0	9	0	0	0	0	0	2	0	0	0	0	0	0	0	0	0	11	5	0	0	4	0	0	0	0	2	11	0	0	0	0	0	0	3	0	0	0	10	36	52
UNI203	2	0	0	0	0	29	10	0	0	10	30	0	0	10	1	0	0	71	0	0	0	11	0	3	0	0	0	37	53	98	9	0	14	0	0	32	6	72	103	14	32	9	92	3	0	0	1	2	0
UNI1596	0	0	0	0	1	0	0	0	0	1	0	0	0	0	0	1	0	0	0	0	0	0	0	0	0	0	0	0	0	1	0	0	0	0	1	2	0	0	0	0	0	0	0	0	0	0	1	2	6
UNI2180	0	0	0	0	0	2	0	0	0	0	2	0	0	0	0	0	0	2	0	0	0	1	0	0	0	0	0	0	1	0	0	0	0	0	0	1	1	6	1	0	3	0	0	0	0	0	1	0	0
UNI1153	0	2	0	0	0	0	0	0	0	0	0	0	0	0	0	1	0	0	0	0	0	0	0	0	0	0	1	0	0	1	0	0	0	0	0	1	0	0	0	1	0	1	0	0	0	0	1	2	4
UNI1548	1	2	0	0	1	0	0	0	0	0	0	0	0	0	0	0	0	0	0	0	0	0	0	0	0	1	0	0	0	0	0	0	0	0	0	0	0	0	0	0	0	0	0	0	0	0	1	5	1
UNI2268	1	1	0	1	0	0	0	0	0	0	0	0	0	0	0	0	0	0	0	0	0	0	0	0	0	0	1	0	0	0	0	0	0	0	0	2	0	0	0	0	0	0	0	0	0	0	1	112	2
UNI366	0	0	20	0	0	1	1	0	0	0	4	0	0	0	0	0	0	2	0	0	0	0	0	0	0	0	3	46	26	47	6	0	10	0	0	0	13	24	160	0	29	22	44	0	0	0	0	0	0
UNI570	1	0	17	0	0	0	1	0	0	0	1	0	0	0	0	0	0	1	0	0	0	0	0	0	0	0	2	11	18	45	1	0	5	0	0	0	2	25	71	0	15	6	67	0	0	0	0	0	0
UNI324	0	0	2	0	0	14	3	0	0	3	13	0	0	2	0	0	0	18	0	0	0	2	0	1	0	0	0	8	18	41	2	0	3	0	0	12	2	33	69	5	12	3	81	1	0	0	0	0	0
UNI609	0	0	0	0	0	6	3	0	0	1	12	1	0	3	0	0	0	37	0	2	0	5	0	0	0	0	0	20	24	33	3	0	1	0	0	5	3	13	45	4	23	2	11	1	0	0	0	1	0
UNI698	0	0	14	0	0	2	20	0	0	2	5	0	0	0	0	0	0	149	0	0	0	9	0	1	5	0	5	6	27	12	3	0	0	2	0	0	2	1	42	1	2	0	13	2	0	0	0	0	0
UNI3535	1	0	10	0	0	0	0	0	0	0	0	0	0	0	0	0	0	0	0	0	0	0	0	0	0	0	0	0	53	62	0	0	1	0	0	0	0	0	30	0	17	0	0	0	0	0	0	0	0
UNI1131	0	0	3	0	0	2	1	0	0	0	4	0	0	2	0	0	0	4	0	0	0	0	0	0	0	0	0	6	28	0	0	0	0	0	0	0	1	7	22	0	3	1	8	0	0	0	0	0	0
UNI1471	0	0	6	0	0	4	1	0	0	0	3	0	0	0	0	0	0	0	0	0	0	0	0	0	0	0	0	3	19	0	0	0	0	0	0	0	0	6	13	0	2	3	12	0	0	0	0	0	0
UNI3874	0	0	1	0	0	0	0	0	0	0	1	0	0	1	0	0	0	1	0	0	0	0	0	0	0	0	0	3	13	0	0	0	0	0	0	0	0	0	8	0	4	1	1	0	0	0	0	1	0
UNI1273	0	0	3	0	0	3	1	0	0	0	3	0	0	2	0	0	0	0	0	0	0	0	0	0	0	0	0	0	13	0	0	0	0	0	0	0	2	1	0	0	49	0	11	0	0	0	0	0	0
UNI2709	0	0	0	0	0	0	0	0	0	0	4	0	0	0	0	0	0	0	0	0	0	0	0	0	0	0	0	0	7	0	0	0	0	0	0	0	1	0	0	0	18	0	11	0	0	0	0	0	0
UNI2336	0	0	0	0	0	0	0	0	0	0	6	0	0	0	0	0	0	4	0	0	0	0	0	0	0	0	0	0	0	0	0	0	0	0	0	0	0	0	1	0	0	3	0	0	0	0	0	0	0
UNI4286	0	0	0	0	0	0	0	0	0	0	1	0	0	0	0	0	0	2	0	0	0	0	0	0	0	0	0	5	4	20	0	0	1	0	0	0	0	0	2	0	1	0	2	1	0	0	0	0	0
UNI822	1	2	0	0	0	0	0	0	0	1	0	0	0	0	0	0	0	0	0	0	0	0	0	0	0	2	0	0	0	1	0	0	0	0	0	0	0	0	1	0	0	0	0	0	0	0	0	4	6
UNI2835	0	0	3	0	0	0	0	0	0	0	0	0	0	0	0	0	0	0	0	0	0	0	0	0	0	0	0	14	0	0	0	0	0	0	0	0	0	0	5	0	0	0	0	1	0	0	0	1	0
UNI4010	0	0	2	0	0	0	0	0	0	0	2	0	0	0	0	0	0	0	0	0	0	0	0	0	0	0	0	2	5	0	0	0	0	0	0	0	0	0	8	0	0	0	7	0	0	0	0	0	0
UNI3043	0	0	2	0	0	0	0	0	0	0	3	0	0	0	0	0	0	1	0	1	0	0	0	0	0	0	0	7	6	1	0	0	0	0	0	0	0	0	12	0	5	0	5	0	0	0	0	0	0
UNI3051	0	0	1	0	0	0	0	0	0	0	0	0	0	0	0	0	0	0	0	0	0	0	0	1	0	0	0	0	0	0	0	0	0	0	0	0	0	0	0	0	0	0	0	0	0	0	0	0	0
UNI1612	0	0	0	0	0	0	0	0	0	0	23	0	0	0	0	0	0	3	0	0	0	0	0	0	0	0	0	0	0	0	0	0	0	0	0	0	0	0	5	0	0	2	0	0	0	0	0	0	0
UNI2813	0	0	0	0	0	1	0	0	0	0	0	0	1	0	0	0	0	3	0	0	0	0	0	0	0	0	0	0	0	0	0	0	0	0	0	0	0	0	0	0	2	0	0	0	0	0	0	0	0
UNI712	0	0	0	0	0	0	0	0	0	0	0	0	0	0	0	0	0	0	0	0	0	3	0	0	0	0	0	508	0	0	0	0	0	0	0	0	0	0	0	0	0	1	0	0	0	0	0	0	0
UNI4031	0	0	0	0	0	0	0	0	0	0	0	0	0	0	0	0	0	0	0	0	0	1	0	0	0	0	0	178	0	0	0	0	0	0	0	0	0	0	0	0	0	0	0	0	0	0	0	0	0
UNI1983	0	0	0	1	0	0	0	0	0	0	0	0	0	0	0	0	0	0	0	0	0	1	0	0	0	0	0	215	0	0	0	0	0	0	0	0	0	0	0	0	0	0	0	0	0	0	0	0	0
UNI1848	0	0	0	0	0	0	0	0	0	0	0	0	0	0	0	0	0	0	0	0	0	0	0	0	0	0	0	0	0	0	0	0	0	0	0	0	0	0	0	0	0	0	0	0	0	132	0	0	0
UNI1880	0	0	0	0	0	0	0	0	0	0	0	0	0	0	0	0	0	0	0	0	0	0	0	0	0	0	0	0	0	0	0	0	0	0	0	0	0	0	0	0	0	0	0	0	0	97	0	0	0
UNI2807	0	0	0	0	0	0	0	0	0	0	0	0	0	0	0	0	0	0	0	0	0	0	0	0	0	0	0	0	0	0	0	0	0	0	0	0	0	0	0	0	0	0	0	0	0	46	0	0	0
UNI2097	0	0	0	0	0	0	0	0	0	0	0	0	0	0	0	0	0	0	0	0	0	0	0	0	0	0	0	88	0	0	0	0	0	0	0	0	0	0	0	0	0	0	0	0	0	0	0	0	0
UNI4104	0	0	0	0	0	0	0	0	0	0	0	0	0	0	0	0	0	0	0	0	0	0	0	0	0	0	0	97	0	0	0	0	0	0	0	0	0	0	0	0	0	0	0	0	0	0	0	0	0
UNI2747	0	0	0	0	0	0	0	0	0	0	0	0	0	0	0	0	0	0	0	0	0	0	0	0	0	0	0	316	0	0	0	0	0	0	0	0	0	0	0	0	0	0	0	0	0	0	0	0	0
UNI4046	0	0	0	0	0	0	0	0	0	0	0	0	0	0	0	0	0	0	0	0	0	0	0	0	0	0	0	38	0	0	0	0	0	0	0	0	0	0	0	0	0	0	0	0	0	0	0	0	0
UNI888	0	0	0	0	0	0	0	0	0	0	0	0	0	0	0	204	0	0	0	0	0	0	0	0	0	0	0	0	0	0	0	0	0	0	0	0	0	0	0	0	0	0	0	0	0	0	0	0	0
UNI1177	0	0	0	0	0	0	0	0	0	0	0	0	0	0	0	124	0	1	0	0	0	0	0	0	0	0	0	0	0	0	0	0	0	0	0	0	0	0	0	0	0	0	0	0	0	0	0	0	0
UNI3608	0	0	0	0	0	0	0	0	0	0	0	0	0	0	0	0	0	0	0	0	0	0	0	0	0	0	0	0	0	0	0	0	0	0	0	0	0	0	0	0	0	0	0	0	0	0	0	0	0
UNI1951	0	0	0	0	0	0	11	0	0	0	0	0	0	0	0	0	0	0	0	0	0	0	0	0	0	0	0	0	0	0	0	0	0	0	0	141	0	0	0	0	3	0	0	0	0	0	0	0	0
UNI3899	0	0	0	0	0	0	4	0	0	0	0	0	0	0	0	0	0	0	0	0	0	0	0	0	0	0	0	0	0	0	0	0	0	0	0	69	0	0	0	0	2	0	0	0	0	0	0	0	0
UNI3927	0	0	0	0	0	0	4	0	0	0	0	0	0	0	0	0	0	0	0	0	0	0	0	0	0	0	0	0	0	0	0	0	0	0	0	79	0	0	0	0	1	0	0	0	0	0	0	0	0
UNI3897	4	13	0	4	0	0	1	8	1	14	0	47	3	0	0	0	0	0	1	3	68	0	0	0	0	101	0	0	0	0	0	12	0	0	0	24	0	0	0	0	0	0	0	0	4	4	22	6	39
UNI1438	8	46	0	10	34	0	1	7	6	16	0	12	2	0	0	2	0	0	0	8	40	0	4	0	9	99	4	0	0	9	0	13	0	1	2	19	0	0	0	0	0	0	1	0	2	6	29	20	137
UNI769	7	57	0	14	20	0	0	5	11	25	0	18	4	0	0	4	0	0	0	12	34	0	3	0	5	111	6	0	0	9	0	9	0	0	0	36	0	0	0	0	0	0	0	0	11	3	28	13	141
UNI2433	0	19	0	9	0	0	0	2	2	6	0	2	2	0	0	0	0	0	0	1	10	0	0	0	1	13	3	0	0	1	0	105	0	0	0	9	0	0	0	0	0	0	0	0	1	1	7	1	118
UNI3765	0	0	0	0	0	0	1	0	0	22	0	0	0	0	0	0	0	0	0	1	1	0	0	0	0	0	0	0	0	0	0	6	0	0	0	0	0	0	0	0	0	0	0	0	0	1	0	0	4
UNI1108	11	7	0	0	0	0	0	19	0	0	0	11	10	0	0	0	0	0	0	9	0	0	6	0	0	359	1	0	0	0	0	0	0	10	0	0	0	0	0	0	0	0	0	0	0	12	1	0	40
UNI4045	14	5	0	0	0	0	0	7	0	1	0	5	4	0	0	0	0	0	0	11	0	0	4	0	0	132	1	0	0	0	0	0	0	7	0	0	0	0	0	0	0	0	0	0	0	6	2	0	37
UNI4052	0	0	0	0	0	0	0	0	0	0	0	0	0	0	0	0	0	0	0	0	0	0	0	0	0	0	0	0	0	0	0	0	0	0	0	0	0	0	0	0	0	0	0	0	0	0	0	0	73
UNI2804	0	0	0	0	0	0	0	0	0	0	0	0	0	0	0	0	0	0	0	0	0	0	0	0	0	87	0	0	0	0	0	0	0	0	0	0	0	0	0	0	0	0	0	0	0	1	0	0	2
UNI2643	0	0	0	0	0	0	0	0	0	0	0	0	0	0	0	0	0	0	0	0	0	0	0	0	0	0	0	0	0	0	0	38	0	0	0	0	0	0	0	0	0	0	0	0	0	0	0	0	55
UNI3293	0	0	0	0	0	0	0	0	0	0	0	0	0	0	0	0	0	0	1	0	0	0	0	0	0	0	0	1	0	0	0	22	0	0	0	0	0	0	0	0	0	0	0	0	0	0	0	0	36
UNI2049	0	0	0	0	0	0	0	0	0	109	0	0	0	0	0	0	0	0	0	0	0	0	0	0	0	0	0	0	0	0	0	0	0	0	0	0	0	0	0	0	0	0	8	0	0	0	0	0	4
UNI2597	0	0	1	0	0	0	0	0	0	8	0	0	0	0	0	0	0	0	0	0	0	0	0	0	0	0	0	0	0	0	0	0	0	0	0	0	0	0	0	0	0	0	0	0	0	0	0	0	0
UNI1326	0	0	0	0	0	0	0	0	0	0	0	0	0	0	0	0	0	0	0	0	0	0	0	0	0	0	0	0	0	0	0	0	0	0	0	0	0	0	0	0	0	0	0	0	0	0	0	0	0
UNI2729	0	0	0	0	0	0	0	0	0	0	0	0	0	0	0	0	0	0	0	0	0	0	0	0	0	0	0	0	0	0	0	0	0	0	0	0	0	0	0	0	0	0	0	0	0	0	0	0	0
UNI3711	0	0	0	0	0	0	0	0	0	0	0	0	0	0	0	0	0	0	0	0	0	0	0	0	0	0	0	0	0	0	0	0	0	0	0	0	0	0	0	0	0	0	0	0	0	0	0	0	0
UNI463	0	14	0	72	0	0	3	9	119	39	0	183	0	0	0	5	0	0	0	19	117	0	1	0	8	169	0	0	0	7	0	49	0	0	3	61	0	0	0	4	0	0	0	0	21	27	48	49	173
UNI621	0	10	0	66	1	0	1	10	53	24	0	102	0	0	0	3	0	0	0	29	94	0	4	0	12	138	0	0	0	10	0	33	0	0	1	40	0	0	0	1	0	0	0	0	12	23	36	42	134
UNI927	43	255	1	32	13	0	2	37	0	74	0	188	19	0	0	3	0	0	3	36	187	0	5	0	0	22	17	0	0	6	0	88	0	9	7	264	0	0	1	0	0	0	0	0	41	27	128	59	385
UNI1862	0	0	0	0	0	0	2	1	0	0	0	5	1	0	0	2	0	0	0	0	40	0	0	0	1	2	0	1	0	1	0	1	0	2	0	23	0	0	0	0	0	0	0	0	3	0	6	0	5
UNI1512	22	16	0	2	2	0	1	0	38	22	1	32	22	1	0	1	0	0	0	7	38	0	0	0	2	78	19	0	0	11	1	16	0	4	17	18	0	0	0	0	0	0	2	0	3	0	267	2	100
UNI4508	1	0	0	1	0	0	1	0	0	0	0	0	0	0	0	0	0	0	0	1	26	0	0	0	0	0	0	0	0	0	0	0	0	1	0	16	0	0	0	0	0	0	0	0	1	0	0	0	4
UNI2824	14	18	0	5	1	0	0	14	2	17	0	29	8	0	0	0	0	0	1	0	55	0	0	0	6	10	7	0	0	1	0	3	0	0	2	19	0	0	0	0	0	0	0	0	2	9	73	7	90
UNI2013	21	3	0	12	1	0	2	14	21	15	0	25	16	0	0	13	0	0	0	5	28	0	1	0	3	27	12	0	0	6	0	27	0	6	27	117	0	0	0	0	0	0	0	0	2	7	38	102	69
UNI3201	87	4	5	1	0	2	6	10	33	190	0	19	1	9	0	1	0	2	0	3	50	0	18	3	85	11	184	1	2	163	5	6	0	23	13	176	0	1	12	3	10	22	8	4	143	22	55	84	84
UNI1580	3	4	0	7	0	0	0	2	6	3	0	13	6	0	0	2	0	0	0	3	20	0	0	0	1	7	1	0	0	3	0	8	0	2	1	75	0	0	0	0	0	0	0	0	2	6	30	23	12
UNI2309	10	19	0	6	9	0	2	34	34	26	0	117	21	0	0	2	0	0	0	8	26	0	0	0	6	31	3	0	0	6	1	90	0	10	0	12	0	0	0	0	0	0	0	0	7	24	61	25	104
UNI2570	15	3	0	9	1	0	0	6	7	6	0	19	5	0	0	5	0	0	0	3	18	0	3	0	1	9	4	0	1	3	0	7	0	4	16	87	0	0	0	0	0	0	0	0	3	8	25	64	51
UNI3882	12	7	0	3	0	1	0	9	1	9	0	28	8	0	0	1	0	0	0	5	48	0	0	0	4	3	8	0	0	2	0	7	0	3	3	2	0	0	0	0	0	0	0	0	5	4	50	12	93
UNI4480	4	3	0	0	0	0	0	0	10	1	0	6	5	0	0	0	0	0	0	2	21	0	0	0	0	17	0	0	0	2	0	5	0	0	0	4	0	0	0	0	0	0	0	0	1	0	83	6	21
UNI2420	19	4	0	5	2	0	0	1	21	20	0	25	16	0	0	1	0	0	0	8	28	0	2	0	5	55	10	0	0	9	0	12	0	5	9	4	0	0	0	0	0	0	4	0	0	0	140	3	69
UNI4466	4	53	0	5	0	0	0	15	0	7	0	31	2	0	0	0	0	0	1	3	42	0	2	0	0	6	3	0	0	0	0	11	0	2	0	22	0	0	0	0	0	0	0	0	3	2	30	12	75
UNI3137	6	1	0	2	0	0	1	3	2	6	0	7	2	0	0	0	0	0	0	2	14	0	14	0	1	5	2	0	0	0	0	8	1	3	1	5	0	0	0	0	0	0	0	0	2	1	24	3	100
UNI3878	4	55	0	0	0	0	0	58	0	17	0	14	11	0	0	0	0	0	0	1	27	0	0	0	1	16	1	0	0	0	0	3	0	2	0	27	0	0	0	0	0	0	0	0	2	2	88	2	86
UNI3105	4	10	0	2	0	0	0	29	6	8	0	16	9	0	0	0	0	0	0	0	9	0	1	0	3	34	1	0	0	13	0	1	0	3	6	219	0	1	0	0	0	0	0	0	9	9	36	12	101
UNI1043	1	0	0	0	0	0	0	0	2	1	0	1	0	0	0	170	0	0	0	1	5	0	0	0	0	4	0	0	0	0	0	1	0	0	0	3	0	0	0	0	0	0	0	0	0	0	5	0	2
UNI2459	3	0	0	2	0	0	0	1	3	2	0	6	1	0	0	1	0	0	0	1	8	0	0	0	2	2	1	0	0	1	0	3	0	1	1	48	0	0	0	0	0	0	0	0	1	1	11	11	18
UNI1462	1	1	0	0	0	0	0	0	0	0	0	1	0	0	0	93	0	0	0	0	0	0	0	0	0	4	1	0	0	0	0	0	0	0	0	1	0	0	0	0	0	0	0	0	0	0	2	0	4
UNI3769	4	0	0	0	0	0	0	0	1	77	0	1	0	5	0	0	0	0	0	0	0	0	0	0	1	0	0	0	0	1	0	0	0	1	0	0	0	0	0	0	0	0	0	0	0	0	0	0	0
UNI4372	1	0	0	0	0	0	0	0	3	46	0	1	0	1	0	0	0	0	0	0	0	0	0	0	0	0	0	0	0	1	0	0	0	0	0	0	0	0	0	0	0	0	0	0	0	0	0	0	0
UNI179	156	88	1	79	23	1	2	0	249	7	0	50	54	5	1	407	0	0	0	71	138	0	33	1	2	20	181	0	2	4	4	1	0	1	2	32	0	0	0	12	0	1	4	0	2	0	15	41	301
UNI162	105	128	7	3	91	1	14	0	155	222	2	64	51	8	0	17	1	4	0	70	160	0	21	2	37	661	60	2	0	113	1	43	4	19	278	94	0	0	0	5	1	4	17	0	59	0	379	2	441
UNI259	53	66	4	3	113	3	1	0	52	95	0	32	19	4	0	3	0	0	0	37	79	2	28	5	24	348	18	0	0	62	1	13	2	12	121	49	0	0	0	8	1	0	15	0	15	0	128	3	235
UNI297	113	49	0	32	32	1	2	0	105	2	1	24	25	3	2	158	0	0	0	43	83	0	38	0	2	16	77	1	5	4	1	2	0	0	2	15	0	0	0	4	0	1	4	0	0	0	10	21	176
UNI510	20	24	0	23	9	1	2	0	62	108	0	46	12	0	0	7	0	0	0	10	77	0	34	2	4	122	28	0	0	9	1	10	0	2	9	24	0	0	0	0	0	0	0	0	58	1	106	17	160
UNI680	27	27	0	23	1	0	0	0	40	2	0	8	9	0	0	13	0	0	0	14	53	0	5	0	0	8	21	0	0	2	0	1	0	0	0	9	0	0	0	0	0	0	0	0	1	0	10	74	52
UNI710	29	25	0	18	7	0	1	0	43	74	0	25	8	0	0	5	0	0	0	11	50	0	25	0	10	86	12	0	0	8	0	6	1	3	10	29	0	0	0	0	0	1	1	0	33	0	68	17	139
UNI1149	26	13	0	16	2	0	0	0	20	1	0	11	4	0	0	14	0	0	0	10	27	0	0	0	0	4	10	0	0	0	0	1	0	0	0	8	0	0	0	0	0	0	0	0	0	0	7	30	57
UNI932	12	12	0	1	6	0	0	0	15	7	0	7	2	0	0	1	0	1	0	10	28	0	3	0	0	66	4	0	0	5	1	3	0	3	5	10	0	0	0	0	0	0	1	0	4	0	46	0	58
UNI4316	2	0	0	1	0	0	0	2	0	2	0	1	3	0	0	0	0	0	0	0	5	0	0	0	0	1	0	0	0	0	0	0	0	0	0	12	0	0	0	0	0	0	0	0	1	2	1	0	6
UNI1544	10	4	0	14	7	0	0	0	10	4	0	14	2	0	0	13	0	0	0	0	20	0	103	0	0	26	4	0	0	0	0	1	0	0	0	3	0	0	0	0	0	1	2	0	5	1	11	8	41
UNI2792	5	5	0	1	0	0	0	4	1	7	0	6	2	0	0	1	0	0	0	0	12	0	0	0	1	5	0	0	0	0	0	1	0	2	5	42	0	0	0	0	0	0	0	0	2	3	2	1	5
UNI2825	0	0	0	0	0	0	1	0	2	0	0	0	0	0	0	1	0	0	0	0	6	0	0	0	0	0	1	0	0	0	0	0	0	0	0	2	0	0	0	0	0	0	0	0	0	0	0	0	76
UNI1624	2	11	0	2	0	0	0	5	0	6	0	4	2	0	0	0	0	0	0	2	18	0	1	0	1	5	6	0	0	6	0	2	0	1	5	61	0	0	0	0	0	0	0	0	1	4	18	0	7
UNI4036	1	0	0	0	0	0	0	0	2	0	0	1	0	0	0	0	0	0	0	0	6	0	31	0	0	4	1	0	0	0	0	0	0	0	0	0	0	0	0	0	0	1	0	0	0	0	1	1	8
UNI2374	12	30	0	6	3	0	0	0	40	9	0	9	8	0	0	8	0	0	0	30	10	0	3	0	2	105	6	0	0	4	0	7	0	38	5	9	0	0	0	0	0	0	4	0	2	0	33	10	99
UNI2954	1	4	0	1	0	0	0	1	1	0	0	1	3	0	0	0	0	0	0	0	8	0	0	0	0	2	0	0	0	1	0	3	0	1	0	24	0	0	0	0	0	0	0	0	0	0	14	1	0
UNI2027	5	1	0	2	0	0	0	0	0	19	0	0	2	0	0	0	0	0	0	3	5	0	11	0	0	2	18	0	0	10	1	1	0	0	0	10	0	0	0	0	0	3	0	0	12	0	6	4	10
UNI2673	9	16	0	2	5	0	0	0	9	6	0	4	11	0	0	1	0	0	0	13	3	0	4	0	0	73	4	0	0	2	0	1	0	24	1	2	0	0	0	0	0	0	1	0	1	0	17	1	91
UNI2114	0	1	0	1	0	0	0	0	1	3	0	0	0	0	0	3	0	0	0	1	0	0	3	0	0	3	1	0	0	0	0	0	0	1	0	0	0	0	0	0	0	0	0	0	0	0	1	0	21
UNI623	0	0	0	0	0	0	0	0	0	0	0	0	0	0	0	264	0	0	0	0	0	0	0	0	0	0	0	0	0	0	0	0	0	0	0	0	0	0	0	2	0	0	0	0	0	0	0	1	1
UNI989	0	0	0	0	0	0	0	0	0	0	0	0	0	0	0	147	0	0	0	0	0	0	0	0	0	0	0	0	0	0	0	0	0	0	0	0	0	0	0	0	0	0	0	0	0	0	0	0	0
UNI2348	0	0	0	0	0	0	2	0	0	0	0	0	0	0	0	0	0	0	0	0	0	0	0	0	0	0	0	0	0	0	0	0	0	0	0	0	0	0	0	0	0	0	0	0	0	0	0	140	0
UNI2314	10	43	0	3	2	0	0	24	2	4	0	4	15	0	0	1	0	0	0	60	13	0	0	0	2	0	0	0	0	17	0	5	0	8	0	6	0	0	0	0	0	0	1	0	0	4	18	4	6
UNI115	0	284	10	19	29	1	2	209	78	214	0	232	70	1	0	512	0	2	3	133	453	1	87	0	38	814	71	0	0	89	1	13	0	59	141	43	0	5	1	20	0	16	8	0	101	34	159	50	98
UNI197	0	105	15	10	29	0	0	104	27	90	0	85	30	5	0	296	0	0	1	59	253	0	110	0	29	422	23	0	0	43	0	4	1	31	89	24	0	3	1	16	0	2	15	0	23	20	62	20	53
UNI265	0	0	4	14	27	0	1	147	0	0	2	0	1	0	0	168	0	0	4	31	63	0	34	0	23	153	24	1	0	38	6	0	0	0	0	64	0	0	0	0	0	6	0	3	43	0	72	0	33
UNI1398	4	19	0	4	0	0	1	25	4	8	0	22	8	0	0	28	0	0	0	6	87	0	2	0	1	114	5	0	0	5	0	3	0	5	11	1	0	0	0	0	0	3	1	0	5	2	21	5	8
UNI345	35	86	7	6	32	0	3	180	26	101	2	89	16	0	0	506	0	0	5	36	135	1	14	2	13	266	33	0	2	114	3	19	0	17	22	28	0	1	0	5	0	1	9	0	38	9	206	17	68
UNI547	0	0	7	5	1	0	2	63	0	0	0	0	27	0	0	26	1	0	6	6	43	0	2	1	6	209	7	0	0	17	0	0	0	0	0	93	0	1	0	0	0	5	2	1	46	0	23	0	52
UNI4074	0	1	0	0	0	0	0	5	0	0	0	2	0	0	0	3	0	0	0	0	58	0	0	0	0	174	0	0	0	0	0	0	0	0	0	2	0	0	0	0	0	1	0	0	1	0	7	0	3
UNI410	0	0	5	9	30	0	0	75	0	1	2	0	0	0	0	92	0	0	1	19	31	0	35	0	12	93	12	0	0	10	1	1	0	0	0	23	0	0	0	0	0	4	7	0	11	0	24	0	20
UNI527	16	31	7	0	26	0	0	53	5	35	0	26	11	0	0	132	0	1	3	12	69	0	12	0	8	125	4	0	0	48	0	3	0	4	10	6	0	0	1	1	0	2	6	0	11	6	75	5	28
UNI1145	1	25	1	2	3	0	0	16	5	26	0	7	4	0	0	32	0	0	3	5	31	0	5	0	3	55	3	0	0	4	0	0	0	2	7	5	0	1	0	2	0	1	1	0	8	3	14	5	8
UNI1274	0	7	0	0	1	0	0	12	5	14	0	10	4	0	0	12	0	0	0	6	13	0	3	0	2	29	3	0	0	4	0	0	0	1	6	1	0	0	0	1	0	2	1	0	7	1	5	0	6
UNI2064	1	6	8	4	10	0	0	50	6	25	0	8	8	0	0	78	0	1	3	7	46	0	4	0	8	52	7	0	0	16	0	8	0	6	4	7	0	0	0	1	2	3	3	0	7	1	22	5	14
UNI1672	0	9	0	0	2	0	0	5	0	7	0	3	2	0	0	21	0	0	0	7	24	0	8	0	1	24	0	0	0	4	0	0	0	2	5	2	0	0	0	0	0	1	2	0	3	2	4	0	3
UNI1830	0	6	0	0	1	0	0	5	2	6	0	3	1	1	0	6	0	0	0	0	13	0	7	0	0	16	1	0	0	2	0	0	0	3	2	3	0	0	0	0	0	0	0	0	2	1	4	1	0
UNI3015	0	9	2	1	2	0	0	2	0	7	0	7	2	0	0	17	0	0	0	2	21	0	11	0	1	16	0	0	0	4	0	0	0	2	3	3	0	0	0	0	0	0	1	0	2	2	1	0	4
UNI2382	2	19	0	1	3	0	0	29	4	11	0	7	7	0	0	25	0	0	0	17	13	0	3	0	2	119	7	0	0	7	0	5	0	6	2	8	0	0	0	0	0	0	0	0	0	3	28	1	18
UNI2471	0	0	0	1	2	0	0	7	0	0	1	0	0	0	0	3	0	0	0	1	7	0	0	0	3	15	0	0	0	0	0	0	0	0	0	5	0	0	0	0	0	0	0	0	11	0	0	0	19
UNI1372	0	1	0	0	0	0	0	4	0	1	0	1	0	0	0	7	0	0	1	1	4	0	0	0	1	18	0	0	0	2	0	0	0	1	1	1	0	0	0	0	0	0	0	0	0	0	10	1	7
UNI4310	0	3	0	0	1	0	0	4	0	0	0	1	1	0	0	4	0	0	1	2	5	0	1	0	0	7	0	0	0	3	0	0	0	0	1	0	0	0	0	0	0	0	0	0	0	0	2	0	4
UNI2326	0	10	0	3	2	0	0	9	3	8	0	6	1	0	0	24	0	0	0	5	25	0	6	0	0	39	0	0	0	8	1	0	0	3	9	4	0	0	0	2	0	0	1	0	3	2	8	2	4
UNI1572	0	0	0	0	5	0	0	12	0	0	1	0	0	0	0	2	0	0	0	0	9	0	1	0	1	24	0	0	0	0	0	0	0	0	0	1	0	0	0	0	0	0	0	0	27	0	1	0	28
UNI3191	0	1	0	0	0	0	1	4	0	1	0	2	0	0	0	5	0	0	0	0	4	0	0	0	0	10	0	0	0	0	0	0	0	0	0	2	1	0	0	0	0	0	0	0	0	0	5	0	1
UNI746	0	0	3	1	8	0	1	48	0	0	0	0	12	0	0	17	0	0	1	4	5	0	5	0	5	124	3	0	0	14	0	0	0	0	0	44	1	0	0	0	0	3	9	1	18	0	11	0	24
UNI1416	0	6	0	1	6	0	0	5	2	10	0	7	1	1	0	114	0	0	0	2	9	0	3	0	1	10	0	0	0	5	0	1	0	1	1	0	0	0	0	0	0	0	1	0	0	0	9	3	2
UNI1539	0	1	0	0	0	0	0	4	0	0	0	1	0	0	0	3	0	0	0	0	2	0	1	0	0	12	1	0	0	1	0	0	0	0	1	1	0	0	0	0	0	1	1	0	0	0	2	1	2
UNI2889	1	3	0	0	1	0	0	6	0	4	0	2	2	0	0	6	0	0	0	2	4	0	0	0	0	14	2	0	0	1	0	0	0	1	0	0	0	0	0	0	0	0	0	0	1	0	1	0	3
UNI3113	1	5	0	1	1	0	0	16	0	1	0	6	0	0	0	36	0	0	0	1	3	0	1	0	0	16	2	0	0	8	0	0	0	1	0	1	0	0	0	0	0	0	0	0	3	0	15	2	6
UNI2162	0	7	0	0	0	0	1	11	0	4	0	6	1	1	0	2	0	0	0	102	3	0	1	0	3	36	2	0	1	3	1	2	0	0	3	2	0	0	0	0	0	0	1	0	4	3	10	2	6
UNI4526	0	4	0	1	1	0	0	21	0	7	0	4	5	0	0	24	0	0	7	4	6	0	1	1	2	25	5	0	0	10	1	0	0	1	1	8	0	0	0	1	0	2	0	1	7	1	14	2	15
UNI3843	0	0	0	1	2	0	0	5	0	1	0	0	0	0	0	7	0	0	0	0	2	0	0	0	1	6	0	0	0	0	0	0	0	0	0	0	0	0	0	0	0	0	0	0	0	0	4	0	1
UNI2902	0	0	0	0	0	0	0	1	0	1	0	0	0	0	0	1	0	0	0	0	1	0	0	0	0	1	0	0	0	0	0	0	0	0	0	0	0	0	0	0	0	0	0	0	0	0	88	0	1
UNI2440	0	0	1	1	1	0	1	10	0	0	0	0	1	0	0	9	0	0	0	3	2	0	3	0	2	7	1	0	0	5	0	0	0	0	0	2	0	1	0	0	0	0	0	0	1	0	1	0	1
UNI3904	0	0	0	0	1	0	0	2	0	0	0	0	1	0	0	3	0	0	0	2	0	0	1	0	0	16	1	0	0	0	0	0	0	0	0	5	0	0	0	0	0	0	0	0	0	0	0	0	2
UNI2464	0	0	0	0	0	0	0	1	0	2	0	1	1	0	0	2	0	0	0	1	0	0	0	0	1	6	0	0	0	1	0	0	0	0	0	2	0	0	0	0	0	0	0	0	0	0	2	0	0
UNI907	0	0	0	0	0	0	0	0	1	0	0	0	0	0	0	2	0	1	0	0	0	0	0	0	0	0	0	0	0	0	0	0	0	0	0	0	0	0	0	0	0	0	0	0	0	1	0	0	1
UNI1654	0	0	0	0	0	0	0	0	0	0	0	0	0	0	0	0	0	0	0	0	0	0	0	0	0	0	0	0	0	0	0	0	0	0	0	0	0	0	0	0	0	0	0	0	0	0	0	0	0
UNI4040	0	0	0	2	0	0	0	0	0	0	0	0	0	0	0	0	0	0	0	0	0	0	0	0	6	0	0	0	0	0	0	71	0	0	0	0	0	0	0	0	0	0	0	0	0	0	0	0	0
UNI3261	0	15	0	0	0	0	0	14	0	0	0	1	2	0	0	0	0	0	0	22	4	0	0	0	1	1	0	0	0	5	0	1	0	0	2	0	0	0	0	0	0	0	0	0	0	2	3	0	3
UNI3061	0	0	0	0	0	0	0	0	52	0	0	0	0	0	0	0	0	0	0	0	0	0	0	0	0	0	0	0	0	0	0	0	0	0	0	0	0	0	0	0	0	0	0	0	0	0	0	0	0
UNI1285	0	0	0	0	0	0	0	0	0	0	0	0	0	0	0	0	0	0	0	0	0	0	0	0	0	0	0	0	0	0	0	0	0	0	147	0	0	0	0	0	0	0	0	0	0	0	0	0	0
UNI2579	0	0	0	0	0	0	0	0	0	0	0	0	0	0	0	0	0	0	0	0	0	0	0	0	0	0	0	0	0	0	0	0	0	0	66	0	0	0	0	0	0	0	0	0	0	0	0	0	0
UNI2473	0	0	0	0	0	0	0	0	0	0	0	0	0	0	0	0	0	0	0	0	0	0	0	0	1	0	0	0	0	0	0	0	0	0	0	0	0	0	0	0	0	0	0	0	0	0	48	0	21
UNI3786	0	0	0	0	0	0	0	0	0	0	0	0	0	0	0	0	0	0	0	0	0	0	0	0	2	0	0	0	0	0	0	0	0	0	0	0	0	0	0	0	0	0	0	0	0	0	16	0	11
UNI2723	0	0	0	0	0	0	0	0	0	0	0	0	0	0	0	0	0	0	0	0	0	0	0	0	0	0	60	0	0	0	0	0	0	0	0	0	0	0	0	0	0	0	0	0	0	0	0	0	0
UNI6	4206	5302	83	611	911	15	38	1954	2544	3341	7	2245	1592	27	3	3647	4	10	64	4324	1238	6	1895	20	623	7623	1729	16	19	3725	33	3023	29	4800	1266	3352	1	36	10	73	13	69	43	10	609	2761	5755	1777	10650
UNI16	3121	2431	81	276	1249	2	4	890	939	1535	5	959	929	18	1	1893	2	5	40	2218	772	3	2155	7	477	4277	724	5	4	2042	7	1629	3	2489	696	1697	2	15	5	40	6	27	56	2	214	1423	2566	906	6867
UNI45	316	507	11	105	187	2	8	348	372	444	0	416	324	14	0	865	1	3	0	914	258	0	244	1	158	620	425	1	1	927	6	575	5	1103	59	1215	0	4	3	19	1	9	4	7	124	690	439	366	1791
UNI37	1026	919	3	104	278	5	3	1241	832	1100	6	373	363	4	0	1988	0	10	15	942	219	2	386	1	134	1409	593	3	4	860	6	317	7	1204	503	339	1	3	4	34	4	18	10	1	259	602	415	245	3066
UNI90	198	249	11	54	203	0	0	166	153	243	1	188	168	2	0	469	0	5	0	483	185	0	296	1	135	338	181	0	1	531	1	311	1	503	34	615	0	4	0	20	2	4	4	3	56	404	184	180	1146
UNI77	770	463	4	56	357	1	0	633	300	572	3	162	188	1	0	1038	1	3	4	484	165	0	445	0	82	854	275	0	1	485	1	175	1	626	284	142	1	4	2	12	3	13	19	0	86	266	178	131	1954
UNI499	886	1555	18	234	133	1	5	521	448	951	3	638	292	12	0	163	1	6	35	1104	466	2	171	2	217	1904	557	6	1	1372	12	626	6	773	140	1348	0	5	4	10	3	26	28	3	176	676	1445	532	2940
UNI46	570	771	15	126	76	0	2	552	468	498	5	525	278	3	0	1296	2	12	20	776	110	2	312	4	183	911	312	3	1	954	4	872	7	740	0	729	0	6	1	27	2	17	2	1	139	893	582	217	1466
UNI91	438	350	17	67	137	3	2	243	168	239	4	232	125	2	0	598	0	4	7	362	71	0	397	1	153	476	116	0	1	487	1	453	0	321	0	342	0	4	0	8	0	2	13	2	46	427	255	107	980
UNI1003	18	24	0	5	3	0	1	14	15	3	0	29	9	3	0	12	0	0	0	22	59	0	1	0	4	33	5	0	0	20	0	28	0	12	0	44	0	0	0	0	0	0	1	0	3	26	16	17	54
UNI539	104	44	1	10	5	0	0	0	1	0	0	64	0	0	0	0	1	0	1	0	24	0	7	0	0	73	0	0	0	0	0	18	0	51	0	49	0	0	0	0	0	4	0	0	0	0	0	0	67
UNI434	275	456	0	43	86	0	0	486	195	404	2	108	71	2	1	103	2	1	9	262	113	0	57	0	40	552	197	0	4	304	0	86	2	236	69	173	0	0	1	6	3	10	9	0	89	216	141	81	1187
UNI819	69	22	0	1	5	0	0	0	0	0	0	20	0	0	0	0	0	0	0	0	22	0	2	0	0	21	0	0	0	0	0	6	0	20	0	18	0	0	0	1	0	0	0	0	0	0	0	0	38
UNI333	70	142	1	41	54	1	3	74	65	220	0	112	45	4	0	45	1	1	0	150	97	1	24	0	36	136	124	0	2	364	2	107	0	193	5	444	0	0	0	3	1	9	1	2	45	242	77	78	561
UNI711	12	31	1	6	2	0	0	5	4	33	0	14	6	0	0	9	0	0	0	22	23	0	4	0	7	16	9	0	0	43	0	16	0	29	0	68	0	1	1	0	0	0	0	0	2	53	7	25	82
UNI1733	200	312	3	31	26	1	0	80	93	190	0	116	50	4	0	23	0	1	19	115	91	0	22	2	33	267	142	1	0	303	1	126	2	126	18	268	0	2	0	6	1	6	4	1	34	101	320	106	465
UNI2966	13	21	0	4	6	1	0	4	16	7	0	13	9	0	0	6	0	0	0	11	18	0	0	0	2	26	1	0	0	5	0	8	0	11	4	15	0	0	0	0	0	0	0	0	1	11	51	6	150
UNI1168	166	399	6	90	24	1	3	198	149	227	1	281	69	0	0	86	1	3	6	365	48	0	54	0	84	367	135	2	0	554	5	288	1	185	1	385	0	2	0	0	1	6	2	1	75	390	224	131	648
UNI3930	6	24	0	2	1	0	0	7	9	11	0	13	10	0	0	2	0	0	0	191	7	0	11	0	2	46	2	0	0	49	0	22	0	37	0	15	0	0	0	0	0	0	0	0	0	43	20	13	56
UNI1591	3	13	0	2	3	0	0	8	6	1	0	12	5	0	0	10	0	0	0	9	16	0	2	0	2	26	7	0	0	19	0	14	0	18	0	19	0	0	0	0	0	0	0	0	2	4	5	6	35
UNI1520	5	45	1	19	9	0	0	10	7	8	0	14	8	0	0	7	0	0	0	140	8	0	8	0	4	135	6	0	0	15	0	64	0	129	6	18	0	0	0	0	0	0	0	0	0	63	46	21	215
UNI4257	34	24	0	17	13	0	0	0	0	0	0	35	0	0	0	0	1	0	4	0	21	0	1	0	0	36	0	0	0	26	0	5	0	15	0	59	0	0	0	0	0	1	0	0	0	0	13	0	74
UNI4379	1	11	0	1	0	0	0	23	9	10	0	6	2	0	0	6	0	0	0	8	5	0	0	0	3	46	0	0	0	3	0	5	0	1	3	2	0	0	0	0	0	0	0	0	2	3	2	3	18
UNI1166	33	14	0	1	0	0	0	6	2	77	1	1	0	1	0	0	0	0	0	29	5	0	10	0	7	3	53	1	2	163	1	2	0	32	4	36	0	1	0	2	1	3	0	1	34	7	2	10	19
UNI1663	55	62	2	24	58	0	0	13	10	37	1	24	9	0	0	26	0	0	0	161	34	0	21	0	11	234	70	0	1	150	0	47	0	44	7	113	0	0	0	0	0	8	2	0	4	54	109	46	368
UNI2752	13	0	0	1	0	0	0	0	0	0	0	2	0	0	0	0	0	0	0	0	4	0	4	0	0	6	0	0	0	0	0	0	0	1	0	3	0	0	0	0	0	0	0	0	0	0	0	0	3
UNI2101	9	4	0	2	3	0	0	11	9	20	0	3	4	0	0	3	0	0	0	45	3	0	54	0	2	18	4	0	0	17	0	2	0	11	3	3	0	0	0	1	0	0	0	0	5	14	7	1	32
UNI3923	1	74	1	5	1	0	0	43	7	16	0	36	11	0	0	12	0	0	0	42	12	0	6	0	3	164	9	0	0	24	0	12	0	9	3	19	0	0	0	0	0	0	1	0	2	14	34	16	53
UNI971	1	9	0	1	6	0	0	9	1	2	0	5	9	0	0	6	0	0	0	52	4	0	0	0	3	22	5	0	0	18	0	8	0	17	0	14	0	0	0	0	0	0	1	0	2	33	3	6	42
UNI3066	2	6	0	2	0	0	0	5	5	10	0	14	4	0	0	1	0	0	0	75	4	0	3	0	3	6	7	0	0	28	0	6	0	22	1	20	0	0	0	1	0	0	0	0	1	25	4	7	31
UNI4503	1	0	0	0	0	0	0	0	0	1	0	2	2	0	0	0	0	0	0	3	2	0	3	0	0	1	0	0	0	6	0	1	0	4	0	5	0	0	0	0	0	1	0	0	0	0	3	2	9
UNI1309	73	132	2	22	7	0	1	37	84	85	0	49	28	1	0	22	0	1	0	93	16	0	13	0	13	267	47	0	1	97	0	51	0	104	16	128	0	1	0	3	0	1	1	0	16	112	102	42	245
UNI1649	5	9	0	3	2	0	0	20	45	13	0	7	3	0	0	10	0	0	3	33	2	0	2	0	2	22	7	0	0	12	0	9	0	7	12	5	0	0	0	0	0	0	0	0	4	8	1	5	47
UNI1973	0	39	0	5	0	1	0	8	15	27	0	9	9	0	0	0	0	0	0	41	1	0	1	1	2	28	2	0	0	7	1	26	0	26	4	17	0	0	0	0	0	1	1	0	2	27	26	6	108
UNI1269	37	45	2	2	5	1	0	16	10	53	0	24	28	0	0	22	0	1	0	21	12	0	7	0	5	45	24	0	0	78	0	22	0	66	15	45	0	0	0	0	1	1	0	1	3	17	60	23	115
UNI3380	2	20	0	13	12	0	0	3	64	16	0	10	3	0	0	180	0	0	0	14	4	0	5	0	0	27	4	0	0	11	0	10	0	9	1	26	0	0	0	0	0	2	0	0	1	63	26	35	125
UNI3818	0	0	0	1	2	0	0	2	0	0	0	9	0	0	0	5	0	0	0	6	7	0	1	0	5	190	0	0	0	0	0	19	0	0	0	7	0	0	0	0	0	0	0	1	0	0	9	0	25
UNI1128	5	1	1	1	0	0	0	2	2	21	0	1	0	1	0	1	0	0	0	11	1	0	1	0	7	1	12	0	0	99	1	0	0	13	0	71	0	0	1	0	1	2	0	0	7	3	2	10	16
UNI2106	0	1	0	1	0	0	0	1	10	0	0	2	2	0	0	0	0	0	0	7	1	0	0	0	0	1	1	0	0	5	0	7	0	2	2	7	0	0	0	0	0	0	0	0	0	5	1	3	13
UNI1827	49	31	0	3	4	0	0	10	12	9	0	10	5	0	0	4	0	0	0	15	3	0	1	0	8	58	14	0	0	22	0	13	0	22	1	50	0	0	0	0	1	0	3	0	3	42	23	6	78
UNI3141	11	4	0	1	7	0	0	0	0	0	0	5	0	0	0	0	0	0	0	0	2	0	1	0	0	4	0	0	0	0	0	0	0	1	0	5	0	0	0	0	0	0	0	0	0	0	0	0	8
UNI3343	19	33	0	1	0	0	0	12	8	10	0	7	4	0	0	0	0	0	0	19	3	0	1	0	0	45	9	0	0	18	0	20	0	10	0	13	0	0	0	0	0	0	0	0	3	14	29	12	65
UNI1960	6	37	1	3	0	0	0	7	1	11	0	15	5	0	0	3	0	0	0	20	3	0	2	0	2	11	10	0	0	191	0	5	0	17	0	44	0	0	0	1	0	3	0	1	1	6	55	6	38
UNI918	16	28	0	3	1	0	0	0	0	0	0	27	0	0	0	0	0	0	0	0	8	0	1	0	0	34	0	0	1	32	0	13	0	14	0	31	0	0	0	0	0	1	0	0	0	0	34	0	73
UNI561	22	100	1	38	9	0	0	43	163	23	0	23	18	4	0	18	0	0	4	155	6	0	1	0	6	93	11	0	0	56	1	45	0	50	98	55	0	0	0	0	0	0	0	0	7	50	82	25	156
UNI820	5	32	0	6	2	0	0	14	16	6	0	14	8	0	0	5	0	0	0	81	4	0	2	0	3	14	7	0	1	56	0	15	0	20	0	23	0	0	0	0	0	0	0	0	2	19	5	10	59
UNI2425	7	10	0	5	1	0	0	5	5	9	0	12	2	0	0	2	0	1	0	65	2	0	1	0	5	24	9	0	0	61	0	60	1	13	0	22	0	0	0	1	0	0	0	0	3	46	5	2	42
UNI4397	9	12	0	0	1	0	0	5	3	2	0	5	6	0	0	0	0	0	0	35	4	0	1	0	0	13	3	0	0	6	0	9	0	22	3	6	0	0	0	0	0	0	0	0	0	1	6	3	12
UNI1805	0	1	0	1	0	0	0	2	3	1	0	0	1	0	0	2	0	0	0	21	2	0	1	0	0	3	2	0	0	3	0	7	0	85	0	3	0	0	0	0	0	0	0	0	0	6	1	3	19
UNI4097	4	11	0	4	1	0	0	13	2	6	0	10	5	1	0	1	0	0	0	21	3	0	2	0	0	20	11	0	0	25	0	9	0	14	0	28	0	0	0	0	0	0	0	0	0	18	37	6	42
UNI894	3	25	0	14	1	0	0	12	5	5	0	8	6	2	0	1	0	0	0	60	1	0	1	0	2	34	4	0	0	16	0	24	0	19	1	19	0	0	0	0	0	0	0	0	0	17	16	5	88
UNI2542	15	16	1	3	0	0	0	16	13	9	1	6	3	0	0	8	0	0	0	6	3	0	61	0	1	27	9	0	0	7	0	2	0	15	2	6	0	0	1	0	0	2	1	0	4	20	8	3	52
UNI3810	12	6	0	4	1	0	1	1	21	51	0	22	6	0	0	1	0	0	0	3	3	0	0	0	8	5	20	0	0	3	0	9	0	8	3	25	0	0	0	0	0	0	1	0	2	5	25	4	23
UNI1330	18	15	0	5	4	0	0	0	0	0	0	14	0	0	0	0	0	0	0	0	2	0	1	0	0	27	0	0	0	29	0	9	0	9	0	11	0	0	0	0	0	0	1	0	0	0	8	0	49
UNI4360	0	3	0	1	0	0	0	1	2	0	0	0	0	0	0	1	0	0	0	16	3	0	0	0	0	4	5	0	0	10	0	1	0	5	3	0	0	0	0	0	0	0	0	0	2	0	1	1	31
UNI2906	6	12	0	0	1	0	0	22	7	5	0	4	0	0	0	7	0	0	0	9	4	0	1	0	1	32	2	1	0	4	0	4	0	14	1	5	0	0	0	0	0	0	0	0	4	4	4	2	21
UNI4507	2	20	0	0	10	0	0	2	0	5	0	0	1	0	0	5	1	0	0	12	1	0	0	0	0	9	0	0	0	10	0	16	0	19	1	10	0	0	0	0	1	0	0	0	0	3	6	4	46
UNI2368	6	26	1	2	1	0	0	4	9	7	0	34	1	0	0	1	0	0	0	44	6	0	0	0	1	15	10	1	0	165	0	8	0	17	3	26	0	0	0	0	0	1	0	0	4	9	27	26	34
UNI4266	8	20	0	3	19	0	0	13	50	3	0	8	11	0	0	7	0	0	0	36	1	0	4	0	2	30	2	0	0	20	0	21	0	16	61	19	0	0	0	0	0	0	3	0	0	20	16	7	62
UNI2925	1	3	0	0	0	0	0	1	1	1	0	0	2	0	0	0	0	0	0	6	1	0	0	0	1	1	0	0	0	2	0	3	0	5	0	2	0	0	0	0	0	0	0	0	0	4	0	1	7
UNI3292	2	9	0	1	0	0	0	2	2	5	0	32	2	0	0	2	0	0	0	18	2	0	0	0	1	60	0	0	1	8	0	9	0	6	2	11	0	0	0	0	0	0	0	0	0	6	18	1	52
UNI2980	4	21	0	2	0	0	0	9	2	6	0	9	3	0	0	2	0	0	0	41	0	0	0	0	0	18	3	0	0	4	0	8	0	39	2	6	0	0	0	0	0	0	0	0	2	14	3	5	76
UNI4218	1	56	0	0	0	0	0	2	2	1	0	1	0	0	0	2	0	0	0	3	0	0	0	0	1	2	4	0	0	3	0	0	0	3	0	4	0	0	0	0	0	0	0	0	1	0	0	1	12
UNI3845	6	3	0	1	0	0	0	1	2	3	0	4	0	0	0	4	0	0	1	8	0	0	2	0	0	11	3	0	0	3	0	7	0	16	3	1	0	0	0	0	0	0	0	0	1	2	6	0	10
UNI3916	0	0	0	0	0	0	0	0	0	2	0	0	0	0	0	0	0	0	0	1	0	0	0	0	1	0	0	0	0	59	0	0	0	0	0	0	0	0	0	0	0	0	0	0	1	0	0	0	0
UNI3616	0	2	0	0	2	0	0	1	64	7	0	1	0	0	0	13	0	0	0	0	0	0	0	0	0	0	0	0	0	6	0	0	0	1	1	0	0	0	0	0	0	0	0	0	1	37	0	1	27
UNI1942	11	9	1	0	0	1	0	0	0	0	0	4	0	0	0	0	0	0	0	0	0	0	0	0	0	7	0	0	0	0	0	4	0	7	0	7	0	0	0	0	0	0	0	0	0	0	0	0	8
UNI3130	0	2	0	0	0	0	0	1	0	4	0	2	0	0	0	0	0	0	0	20	0	0	1	0	0	0	1	0	0	1	0	1	0	36	1	1	0	0	0	0	0	0	0	0	0	8	0	2	16
UNI2158	0	5	0	0	0	0	0	0	0	0	0	4	0	0	0	1	0	0	0	14	0	1	0	0	2	4	0	0	0	5	0	0	0	64	0	2	0	0	0	0	0	0	0	0	0	0	6	0	45
UNI3044	0	0	0	1	0	0	0	3	4	2	0	1	0	0	0	1	0	0	0	13	0	0	1	0	0	1	1	0	0	2	0	6	0	3	0	3	0	0	0	0	0	0	0	0	0	6	0	2	4
UNI2946	10	15	0	0	0	0	0	4	4	6	0	1	5	0	0	6	0	0	1	4	0	0	0	0	0	22	4	0	0	7	0	6	0	11	0	14	0	0	0	0	0	0	0	0	0	11	3	2	41
UNI3681	0	1	0	0	7	0	0	4	2	2	0	1	1	0	0	0	0	0	0	2	0	0	0	0	0	4	0	0	0	2	0	1	0	0	1	2	0	0	0	0	0	0	0	0	0	5	2	0	10
UNI3890	0	1	1	0	0	0	0	0	48	3	0	0	1	0	0	0	0	0	0	2	0	0	0	0	0	2	0	0	0	0	0	0	1	1	0	0	0	0	0	0	0	0	0	0	0	2	2	0	6
UNI1953	2	5	0	8	0	0	0	18	4	10	0	2	3	0	0	6	0	0	0	21	0	0	0	0	1	17	3	0	0	11	0	6	0	13	4	5	0	0	0	0	0	0	0	0	0	12	5	4	46
UNI2182	41	7	0	0	0	0	0	1	0	3	0	0	0	0	0	15	0	0	0	6	0	0	0	0	1	7	1	0	0	54	0	12	0	27	0	65	0	0	0	0	0	0	0	0	0	1	4	5	40
UNI1556	1	3	0	5	0	0	0	6	1	2	0	2	1	0	0	2	0	0	0	18	0	0	0	0	1	7	1	0	0	7	0	8	0	8	0	13	0	0	0	0	0	0	0	0	0	6	1	6	14
UNI3072	1	3	0	0	0	0	0	1	0	1	0	1	0	1	0	0	0	0	0	4	0	0	0	0	1	2	3	0	0	4	0	0	0	0	0	3	0	0	0	0	0	0	0	0	0	3	1	0	6
UNI2508	0	2	0	1	0	0	0	2	2	6	0	4	4	0	0	1	0	0	0	1	0	0	0	0	0	3	0	0	0	12	0	6	0	4	0	14	0	0	0	1	0	0	0	0	0	3	3	0	15
UNI2538	0	2	0	2	0	0	0	1	0	2	0	1	1	0	0	0	0	0	0	13	0	0	0	0	3	4	1	0	0	4	0	2	0	3	0	12	0	0	0	0	0	0	0	0	0	5	2	1	9
UNI1671	0	0	0	0	0	0	0	0	7	0	0	78	2	0	0	0	0	0	0	39	0	0	0	0	0	0	4	0	0	92	0	3	0	9	2	0	0	0	0	0	0	0	0	0	0	5	6	0	7
UNI2294	1	85	0	0	0	0	0	0	1	0	0	1	1	0	0	0	0	0	0	6	0	0	0	0	0	3	0	0	0	4	0	3	0	0	2	1	0	0	0	0	0	0	0	0	0	3	1	4	5
UNI3556	0	1	0	0	0	0	0	1	47	1	0	0	0	0	0	0	0	0	0	4	0	0	0	0	0	2	1	0	0	0	0	0	0	2	0	0	0	0	0	0	0	0	0	0	0	0	2	0	10
UNI4363	1	26	0	0	0	0	0	0	3	0	0	0	0	0	0	1	0	0	0	0	0	0	0	0	1	1	1	0	0	2	0	0	0	1	0	1	0	0	0	0	0	0	0	0	0	1	0	1	6
UNI3255	0	40	0	0	0	0	0	0	1	0	0	0	0	0	0	0	0	0	0	5	0	0	0	0	1	0	0	0	0	2	0	1	0	2	0	1	0	0	0	0	0	0	0	0	0	0	0	0	1
UNI3551	0	0	0	0	0	0	0	0	3	0	0	34	0	0	0	0	0	0	1	20	0	0	0	0	0	0	1	0	0	51	0	1	0	1	3	0	0	0	0	0	0	1	0	0	0	2	0	0	7
UNI3172	0	0	0	52	0	0	0	0	0	0	0	0	0	0	0	0	0	1	0	0	0	0	0	0	0	0	0	0	0	4	0	1	0	0	0	0	0	0	0	0	0	0	0	0	0	0	0	0	3
UNI2801	0	39	0	0	0	0	0	0	0	0	0	0	0	0	0	0	0	0	0	26	0	0	0	0	0	0	0	0	0	0	1	0	0	0	0	0	0	0	0	0	0	0	0	0	0	0	0	0	0
UNI2920	0	0	0	0	0	0	0	0	0	0	0	73	0	0	0	0	0	0	0	0	0	0	0	0	0	2	0	0	0	0	0	0	0	0	0	0	0	0	0	1	0	0	0	0	0	0	0	0	0
UNI3312	0	0	0	0	0	0	1	0	0	0	0	0	0	0	0	0	0	0	0	0	0	0	0	0	18	0	0	0	0	0	0	0	0	0	0	23	0	0	0	0	0	0	0	0	0	0	0	0	0
UNI1949	0	0	0	0	0	0	0	0	0	0	0	0	0	0	0	0	0	0	0	0	0	0	0	0	5	0	0	0	0	0	0	0	0	0	0	4	0	0	0	0	0	0	0	0	0	0	0	0	0
UNI3019	0	0	0	0	5	0	0	0	0	0	0	0	2	0	0	0	0	0	0	0	0	0	0	0	6	0	0	0	0	0	4	0	0	0	0	0	0	0	0	0	1	0	0	0	0	0	0	0	32
UNI176	37	95	3	17	63	0	2	28	0	69	1	0	6	1	1	446	1	1	2	84	13	0	44	0	18	42	84	0	4	97	2	122	0	513	45	58	0	3	0	10	0	5	2	0	15	26	84	97	432
UNI287	25	44	1	6	90	0	0	3	0	33	1	0	1	0	0	256	0	0	4	27	11	0	53	0	14	25	25	0	2	33	0	47	0	214	25	35	0	1	0	6	0	0	2	0	4	17	48	40	262
UNI3339	0	0	0	1	1	0	0	0	0	1	0	0	0	1	0	8	0	0	1	1	1	0	0	0	0	1	1	0	0	1	0	2	0	7	0	0	0	0	0	0	0	0	0	0	0	0	2	4	6
UNI2868	0	2	0	0	2	0	0	1	0	0	0	0	0	0	0	14	0	0	0	0	1	0	2	0	1	1	1	0	0	3	0	0	0	4	2	3	0	0	0	0	0	1	0	0	0	0	1	2	7
UNI3602	2	3	0	0	5	0	0	0	0	1	0	0	0	0	0	14	0	0	0	0	1	0	2	0	0	1	1	0	0	2	0	1	0	8	1	0	0	0	0	1	0	0	0	0	0	0	3	0	16
UNI1747	3	5	0	1	3	0	0	0	0	6	0	0	0	0	0	15	0	0	0	0	1	0	2	0	0	1	2	0	0	2	0	5	0	13	2	1	0	0	0	0	0	0	0	0	0	2	0	2	11
UNI1627	3	3	0	0	9	0	0	1	0	2	0	0	0	0	0	24	0	0	0	0	1	0	10	0	1	2	5	0	0	2	0	6	0	20	3	1	0	0	0	1	0	0	0	0	1	1	3	1	28
UNI1757	4	5	0	0	6	0	0	2	0	3	0	0	0	0	0	31	0	0	0	8	1	0	0	0	1	2	1	0	0	6	0	7	0	29	5	5	0	0	0	2	0	0	0	0	0	1	6	4	26
UNI1234	0	10	0	2	6	0	0	2	0	4	0	0	0	0	0	51	0	0	1	5	0	0	1	0	3	3	8	0	0	7	0	11	0	31	5	6	0	0	0	1	0	0	1	0	2	0	7	3	30
UNI1249	1	9	0	0	0	0	0	1	0	2	0	0	1	0	0	13	0	0	0	3	0	0	1	0	0	4	5	0	0	7	0	4	0	17	6	2	0	0	0	0	0	0	0	0	1	0	3	5	14
UNI1909	2	1	0	0	6	0	0	1	0	0	0	0	0	0	0	7	0	0	0	1	0	0	2	0	0	0	0	0	0	1	0	3	0	7	0	1	0	0	0	0	0	0	0	0	1	1	0	0	9
UNI2658	2	4	0	0	2	0	0	1	0	2	0	0	0	0	0	6	0	1	0	4	0	0	1	0	0	1	1	0	0	0	0	3	0	11	1	3	0	0	0	0	0	0	0	0	1	1	2	1	14
UNI3924	1	2	0	0	0	0	0	0	0	0	0	0	0	0	0	6	0	0	0	0	0	0	3	0	0	0	1	0	0	1	0	2	0	7	1	1	0	0	0	1	0	0	0	0	1	0	0	1	1
UNI1321	1	3	0	0	1	0	0	0	0	3	0	0	0	0	0	16	0	0	0	1	0	0	0	0	1	3	0	0	0	2	0	4	0	13	2	1	0	0	0	1	0	0	0	0	0	1	3	2	8
UNI3598	0	3	0	0	1	0	0	0	0	0	0	0	0	0	0	8	0	0	0	0	0	0	3	0	0	0	0	0	0	1	0	1	0	13	0	0	0	0	0	0	0	0	0	0	0	0	1	1	6
UNI3603	1	0	0	0	4	0	0	0	0	2	0	0	0	0	0	10	0	0	0	0	0	0	1	0	0	0	0	0	0	1	0	1	0	10	0	1	0	0	0	0	0	0	0	0	0	0	0	3	14
UNI3743	0	0	0	0	4	0	0	0	0	0	0	0	0	0	0	10	0	0	0	1	0	0	0	0	2	0	0	0	0	0	0	0	0	11	1	2	0	0	0	0	0	0	0	0	0	0	2	0	7
UNI1465	1	3	0	1	5	0	0	1	0	0	0	0	0	2	0	19	0	0	0	1	0	0	1	0	0	3	5	0	0	4	0	3	0	16	5	2	0	0	0	0	0	0	0	0	0	2	2	2	14
UNI4133	0	1	0	0	1	0	0	0	0	2	0	0	0	0	0	5	0	0	0	0	0	0	1	0	2	1	0	0	0	1	0	1	0	5	0	0	0	0	0	0	0	0	0	0	0	0	1	1	6
UNI3127	1	1	0	0	0	0	0	0	0	0	0	0	0	0	0	5	0	0	0	1	0	0	0	0	0	0	1	0	0	2	0	2	0	6	0	2	0	0	0	1	0	0	0	0	0	1	1	1	4
UNI1004	1	5	0	1	3	0	0	0	0	4	0	0	0	1	0	22	0	0	0	6	0	0	2	0	1	2	6	0	0	3	0	2	0	22	0	8	0	0	0	0	0	1	0	0	0	1	6	2	26
UNI2681	1	5	0	1	5	0	0	1	0	9	0	0	0	1	0	12	0	0	0	3	0	0	1	0	0	0	4	0	0	2	0	1	0	12	2	3	0	0	0	1	0	0	0	0	0	0	3	0	9
UNI2904	0	2	0	2	1	0	0	0	0	2	0	0	0	0	0	7	0	0	0	2	0	0	0	0	1	0	2	0	0	1	0	1	0	6	1	0	0	0	0	0	0	0	0	0	0	0	2	0	3
UNI2020	0	0	0	0	0	0	0	1	0	0	0	0	0	0	0	8	0	0	0	1	0	0	3	0	0	1	2	0	0	2	0	2	0	12	1	1	0	0	0	0	0	0	0	0	0	1	0	1	9
UNI2251	2	4	0	0	4	0	0	0	0	3	0	0	0	0	0	13	0	0	0	1	0	0	4	0	1	1	3	0	0	5	0	1	0	19	1	1	0	0	0	2	0	0	0	0	0	0	3	2	13
UNI2932	1	1	0	0	4	0	0	0	0	0	0	0	0	0	0	14	0	0	0	2	0	0	2	0	0	1	0	0	0	0	0	1	0	9	1	2	0	0	0	0	0	0	0	0	0	0	0	2	9
UNI4435	1	0	0	0	0	0	0	0	0	0	0	0	0	0	0	7	0	0	0	1	0	0	1	0	0	1	2	0	0	2	0	1	0	22	1	3	0	0	0	1	0	0	0	0	0	0	0	2	45
UNI3638	0	3	0	0	0	0	0	0	0	0	0	0	0	0	0	10	0	0	0	0	0	0	1	0	0	0	0	0	0	1	0	0	0	4	0	1	0	0	0	0	0	0	0	0	0	1	1	1	5
UNI2972	2	2	0	2	0	0	0	0	0	30	0	0	0	0	0	7	0	0	0	0	0	0	1	0	0	0	2	0	0	5	0	6	0	17	1	2	0	0	0	0	0	0	0	0	0	1	5	31	16
UNI2217	1	3	0	1	5	0	0	1	0	0	0	0	0	0	0	14	0	0	1	1	0	0	1	0	0	0	0	0	0	4	0	2	0	17	1	1	0	0	0	0	0	0	0	0	0	1	0	3	16
UNI3406	0	0	0	1	1	0	0	0	0	0	0	0	0	0	0	2	0	0	0	0	0	0	1	0	0	1	0	0	0	0	0	3	0	4	1	0	0	0	0	0	0	0	1	0	0	0	0	0	3
UNI2625	2	3	0	0	2	0	0	0	0	4	0	0	0	0	0	5	0	0	0	0	0	0	0	0	0	2	2	0	0	1	0	2	0	7	2	0	0	0	0	0	0	0	0	0	0	0	1	0	2
UNI2554	0	3	0	0	2	0	0	0	0	1	0	0	0	0	0	7	0	0	0	1	0	0	0	0	0	0	2	0	0	1	0	0	0	8	2	1	0	0	0	0	0	0	0	0	0	1	0	1	6
UNI2288	0	0	0	0	1	0	0	0	0	7	0	0	0	0	0	23	0	0	0	0	0	0	16	0	0	0	0	0	0	0	0	0	0	0	0	6	0	0	0	0	0	0	0	0	0	0	0	6	8
UNI1428	0	0	0	0	4	0	0	0	0	17	0	0	0	0	0	55	0	0	0	0	0	0	14	0	0	0	0	0	0	7	0	0	0	0	0	10	0	0	0	0	0	0	0	0	0	0	0	23	23
UNI1584	0	0	0	0	5	0	0	0	0	0	0	0	0	0	0	0	0	0	0	0	0	0	0	0	0	0	0	0	0	0	0	12	0	0	0	0	0	0	0	0	0	0	0	0	0	0	0	0	31
UNI1666	0	0	0	0	4	0	0	0	0	0	0	0	0	1	0	0	0	0	0	0	0	0	0	0	0	0	0	0	0	0	0	9	0	0	0	0	0	0	0	0	0	0	0	0	0	0	0	0	30
UNI3400	0	0	0	0	3	0	0	0	0	0	0	0	0	2	0	0	0	0	0	0	0	0	0	0	0	0	0	0	0	0	0	2	0	0	0	0	0	0	0	0	0	0	0	0	0	0	0	0	9
UNI2958	0	0	0	0	3	0	0	0	0	0	0	0	0	0	0	0	0	0	0	0	0	0	0	0	0	0	0	0	0	0	0	4	0	0	0	0	0	0	0	0	0	0	0	0	0	0	0	0	12
UNI1361	0	15	0	0	13	0	2	0	0	0	0	5	0	1	0	3	0	1	0	0	22	0	0	0	0	0	0	0	0	0	0	0	0	0	0	0	0	0	0	2	0	1	0	0	0	9	0	0	50
UNI2337	0	3	0	0	18	0	0	0	0	0	0	3	0	1	0	0	0	0	0	0	11	0	0	0	0	0	0	0	0	0	0	0	0	0	0	0	0	0	0	0	0	3	0	0	0	4	0	0	24
UNI3722	0	2	0	0	0	0	0	0	0	0	0	0	0	0	0	10	0	0	0	0	3	0	0	0	0	1	0	0	0	0	0	4	0	0	0	0	0	0	0	0	0	1	0	0	0	0	83	0	4
UNI957	0	0	0	0	0	0	0	11	0	0	0	0	0	3	0	435	0	7	0	0	0	0	0	0	0	23	0	0	0	18	0	32	0	0	0	0	0	0	0	0	0	0	0	0	0	0	56	0	30
UNI137	335	1	152	1	0	16	1	0	0	0	84	0	0	1	0	0	0	18	0	0	0	0	2	1	5	0	226	42	402	41	0	2	13	102	0	70	7	195	12	49	1706	31	174	60	1	0	1	5	0
UNI206	243	0	134	0	0	9	0	1	0	0	21	0	0	0	0	0	0	3	0	0	0	0	1	0	4	0	103	14	156	22	0	0	2	50	0	39	4	91	10	29	894	17	189	22	0	0	0	0	0
UNI4389	69	1	30	0	0	3	0	0	0	0	3	0	0	2	0	0	0	4	0	0	0	0	0	0	1	0	61	27	230	15	0	0	0	13	0	17	1	12	2	5	662	12	20	45	0	0	1	0	0
UNI341	15	0	29	0	0	0	0	0	0	0	15	0	0	0	0	0	0	8	0	0	0	0	0	0	1	0	40	20	115	15	0	0	4	11	0	5	2	20	10	5	778	8	30	21	0	0	0	0	0
UNI511	11	0	27	0	0	3	0	0	0	0	6	0	0	0	0	0	0	7	0	0	0	0	0	0	0	0	17	14	45	10	0	0	0	8	0	6	1	10	0	6	455	4	21	15	0	0	0	0	0
UNI2779	0	0	0	0	0	0	1	0	0	0	2	0	0	0	0	0	0	0	0	0	0	0	0	0	0	0	0	2	55	0	0	0	0	1	0	8	2	0	2	0	137	2	2	5	0	0	0	0	0
UNI4228	0	0	0	0	0	1	0	0	0	0	0	0	0	0	0	0	0	0	0	0	0	0	0	0	0	0	0	1	30	0	0	0	0	2	0	4	0	0	0	0	143	1	3	6	0	0	0	0	0
UNI1007	1	0	1	0	0	0	0	0	0	0	0	0	0	0	0	0	0	1	0	0	0	0	0	0	0	0	6	1	24	2	0	0	0	0	0	2	0	0	0	0	229	0	3	7	0	0	0	0	0
UNI1737	1	0	2	0	0	0	0	0	0	0	0	0	0	0	0	0	0	0	0	0	0	0	0	0	0	0	5	1	8	0	0	0	0	2	0	0	0	0	0	0	136	1	2	3	0	0	0	0	0
UNI3990	41	0	2	0	0	0	0	0	0	0	0	0	0	0	0	0	0	0	0	0	0	0	0	0	0	0	6	0	3	1	0	0	0	13	0	5	0	0	0	0	16	0	0	0	0	0	0	0	0
UNI1510	0	0	5	0	0	0	0	0	0	0	0	0	0	0	0	0	0	4	0	0	0	0	0	0	0	0	19	3	256	0	3	0	0	0	0	0	0	0	0	0	20	0	4	2	1	0	0	0	0
UNI334	0	0	14	0	0	0	2	0	0	0	3	0	0	0	0	0	0	17	0	0	0	0	2	0	0	0	230	4	1373	0	7	2	2	1	0	0	0	0	2	1	70	0	18	7	0	0	2	0	0
UNI798	0	0	1	0	0	0	0	0	0	0	1	0	0	0	0	0	0	11	0	0	0	0	1	0	0	0	22	4	334	0	2	0	0	0	0	0	0	0	0	0	20	0	3	1	0	0	1	0	0
UNI534	0	0	13	0	0	0	0	0	0	0	5	0	0	0	0	0	0	10	0	0	0	0	1	0	0	0	96	2	629	0	1	0	0	1	0	2	0	0	1	0	28	0	13	1	0	0	0	0	0
UNI3716	0	0	0	0	0	0	0	0	0	0	1	0	0	0	0	0	0	1	0	0	0	0	1	0	0	0	0	2	137	0	0	0	0	0	0	1	0	0	0	0	7	0	0	0	0	0	0	0	0
UNI1523	0	0	0	0	0	0	0	0	0	0	0	0	0	0	0	0	0	1	0	0	0	0	0	0	0	0	0	2	296	0	0	0	0	0	0	0	0	0	0	0	13	0	1	0	0	0	0	0	0
UNI3542	0	0	0	0	0	0	0	0	0	0	0	0	0	0	0	0	0	0	0	0	0	0	0	0	0	0	0	0	42	0	0	0	1	0	0	0	0	0	0	0	0	0	0	0	0	0	0	0	0
UNI2930	0	0	1	0	0	0	0	0	0	0	0	0	0	0	0	0	0	1	0	0	0	0	0	0	0	0	4	0	53	0	0	0	0	0	0	0	0	0	0	0	1	0	0	0	0	0	0	0	0
UNI2977	0	0	0	0	0	0	0	0	0	0	0	0	0	1	0	0	0	0	0	0	0	0	0	0	0	0	4	0	44	0	0	0	0	0	0	0	0	0	0	0	8	0	0	0	0	0	0	0	0
UNI2915	0	0	0	0	0	0	0	0	0	0	0	0	0	0	0	0	0	1	0	0	0	0	0	0	0	0	1	0	79	0	0	0	0	0	0	0	0	0	0	0	3	0	0	0	0	0	0	0	0
UNI838	0	0	0	0	0	2	0	0	0	0	194	0	0	0	0	0	0	22	0	0	0	0	0	0	0	0	0	0	3	0	0	0	0	93	0	0	0	0	0	0	17	0	2	3	0	0	1	0	0
UNI1437	0	0	0	0	0	0	0	0	0	0	92	0	0	0	0	0	0	8	0	0	0	0	0	0	0	0	0	0	0	0	0	1	0	63	0	0	1	0	0	0	15	1	3	2	0	0	0	0	0
UNI2983	0	0	0	0	0	1	0	0	0	0	30	0	0	0	0	0	0	3	0	0	0	0	0	0	0	0	0	0	0	0	0	0	0	4	0	0	0	0	0	0	9	2	1	2	0	0	0	0	0
UNI1374	0	0	0	0	0	1	0	0	0	0	0	0	0	0	0	0	0	0	0	0	0	0	0	0	0	0	0	20	12	0	0	0	3	0	0	0	0	12	5	0	14	1	13	16	0	0	0	0	0
UNI2426	0	0	0	0	0	0	0	0	0	0	0	0	0	0	0	0	0	0	0	0	0	0	0	0	0	0	0	7	3	0	0	0	1	0	0	0	0	5	3	0	5	1	16	5	0	0	0	0	0
UNI2153	0	0	0	0	0	1	0	0	0	0	0	0	0	0	0	0	0	0	0	0	0	0	0	0	0	0	0	0	0	0	0	0	0	0	0	0	0	1	0	0	0	0	6	0	0	0	0	0	0
UNI2890	0	0	0	0	0	0	0	0	0	0	0	0	0	0	0	0	0	0	0	0	0	0	0	0	0	0	0	22	3	0	0	0	1	0	0	0	0	0	15	0	0	1	11	0	0	0	0	0	0
UNI2421	0	0	1	0	0	0	0	0	0	0	0	0	0	0	0	0	0	0	0	0	0	0	0	0	0	0	0	4	0	0	0	0	0	0	0	20	0	9	1	0	4	0	49	0	0	0	0	0	0
UNI3088	0	0	0	0	0	0	0	0	0	0	0	0	0	0	0	0	0	0	0	0	0	0	0	0	0	0	0	8	3	0	0	0	0	0	0	0	0	0	7	0	0	1	32	0	0	0	0	0	0
UNI2359	0	0	0	0	0	0	0	0	0	0	0	0	0	0	0	0	0	0	0	0	0	0	0	0	0	0	0	0	0	0	0	0	0	0	0	10	1	3	2	0	2	1	58	0	0	0	0	0	0
UNI1694	0	0	0	0	0	1	0	0	0	0	0	0	0	0	0	0	0	0	0	0	0	0	0	0	0	0	0	0	0	0	0	0	0	0	0	0	0	0	0	0	0	0	0	0	0	0	0	0	0
UNI1427	0	0	0	0	0	1	0	0	0	0	0	0	0	0	0	0	0	0	0	0	0	0	0	0	0	0	0	0	0	0	0	0	0	0	0	0	0	0	0	0	0	0	0	0	0	0	0	0	0
UNI2391	0	0	0	0	6	0	0	0	0	0	0	0	0	0	0	0	0	0	0	0	0	0	0	0	0	0	0	0	0	0	0	0	1	0	0	0	0	0	0	0	0	0	0	0	48	0	0	0	44
UNI3983	0	0	0	0	16	0	0	0	0	0	0	0	0	0	0	0	0	0	0	0	0	0	0	0	0	0	0	0	0	0	0	0	0	0	0	0	0	0	0	0	0	0	0	0	19	0	0	0	25
UNI3100	0	0	0	0	0	0	0	0	0	0	0	0	0	0	0	0	0	0	0	0	0	0	0	0	0	0	0	0	0	0	0	0	0	0	0	0	0	0	0	0	0	0	0	0	0	0	0	0	0
UNI1495	0	0	0	0	0	123	0	0	0	0	2	0	0	0	0	0	0	0	0	0	0	0	0	0	0	0	0	0	8	1	0	0	0	0	0	0	0	0	0	0	4	0	0	0	0	0	0	0	0
UNI2622	0	0	0	0	0	52	0	0	0	0	1	0	0	0	0	0	0	0	0	0	0	0	0	0	0	0	0	0	7	0	0	0	0	0	0	0	0	0	0	0	4	0	0	0	0	0	0	0	0
UNI2692	0	0	1	0	0	0	0	0	0	0	8	0	0	0	0	0	0	0	0	0	0	0	0	0	0	0	0	3	0	0	1	0	0	0	0	0	0	0	26	0	24	2	3	1	0	0	0	0	0
UNI3665	0	0	0	0	0	1	0	0	0	0	3	0	0	0	0	0	0	0	0	0	0	0	0	0	0	0	0	0	11	0	10	0	0	0	0	0	0	0	0	0	17	0	8	0	0	0	0	0	0
UNI3040	0	0	11	0	0	0	0	0	0	0	5	0	0	0	0	0	0	0	0	0	0	0	0	0	0	0	0	6	0	0	1	0	0	0	0	0	0	0	11	0	4	2	3	1	0	0	0	0	0
UNI2499	0	0	0	0	0	0	0	0	0	0	2	0	0	123	0	0	0	0	0	0	0	0	0	0	0	0	0	0	1	0	0	0	0	0	0	0	0	0	0	0	0	0	0	0	0	0	0	0	0
UNI1197	0	0	0	0	0	0	1	0	0	0	0	0	0	0	0	0	0	0	0	0	0	1	0	0	41	0	0	1	8	0	3	0	3	0	0	0	1	1	0	1	7	1	15	1	0	0	0	71	0
UNI1452	0	0	0	0	0	0	0	0	0	0	0	0	0	0	0	0	0	0	0	0	0	2	0	0	36	0	0	4	4	0	0	0	0	0	0	0	0	0	0	2	2	0	33	0	0	0	0	45	0
UNI2862	0	0	0	0	0	0	0	0	0	0	0	0	0	0	0	0	0	0	0	0	0	0	0	0	27	0	0	0	3	0	2	0	3	0	0	0	0	0	0	0	4	1	8	0	0	0	0	54	0
UNI3597	0	0	0	0	0	0	0	0	0	0	0	0	0	0	0	0	0	0	0	0	0	0	0	1	22	0	0	0	7	0	3	0	2	0	0	0	0	0	0	0	2	0	6	0	0	0	0	41	0
UNI4127	0	0	0	0	0	0	0	0	0	0	0	0	0	0	0	0	0	0	0	0	0	0	0	0	9	0	0	0	9	0	2	0	1	0	0	0	0	1	0	0	3	0	4	1	0	0	0	16	0
UNI3731	0	0	0	0	0	0	0	0	0	0	0	0	0	4	0	0	0	0	0	0	0	2	0	1	0	0	0	2	0	0	0	0	0	0	0	0	0	0	0	1	0	0	0	0	0	0	0	0	0
UNI701	0	0	0	12	41	0	3	0	0	60	0	0	0	0	0	0	0	0	0	0	0	0	5	0	0	0	18	0	0	0	1	0	0	97	0	80	0	0	0	0	0	0	3	0	7	14	0	70	29
UNI467	0	0	0	31	27	0	2	0	0	160	0	0	0	0	0	0	0	0	0	0	0	0	23	1	0	0	64	0	0	0	2	0	0	186	0	167	0	0	0	0	0	0	4	0	27	48	0	125	65
UNI2688	0	0	0	3	0	0	0	0	0	8	0	0	0	0	0	0	0	0	0	0	0	0	2	0	0	0	3	0	0	0	0	0	0	4	0	16	0	0	0	0	0	0	2	0	3	2	0	10	2
UNI2641	0	0	0	2	5	0	0	0	0	11	0	0	0	0	0	0	0	0	0	0	0	0	0	0	0	0	4	0	0	0	0	0	0	30	0	20	0	0	0	0	0	0	0	0	2	7	0	9	21
UNI1688	0	0	0	0	0	0	0	0	0	0	0	0	0	3	0	0	0	0	0	0	0	1	0	0	182	0	60	0	0	0	0	0	0	0	0	0	0	0	0	0	0	0	0	0	0	0	0	0	71
UNI1143	0	0	0	0	0	0	2	0	0	0	0	0	0	3	0	0	0	0	0	0	0	0	0	0	71	0	53	0	1	0	0	0	0	0	0	0	0	0	0	0	0	0	0	0	0	0	0	0	62
UNI2029	0	0	0	0	0	0	0	0	0	0	0	0	0	0	0	0	0	0	0	0	0	0	0	0	162	0	24	0	0	0	0	0	0	0	0	0	0	0	0	0	0	0	0	0	0	0	0	0	34
UNI1808	0	0	0	0	0	0	0	0	0	0	0	0	0	3	0	0	0	0	0	0	0	0	0	0	55	0	22	0	0	0	0	0	0	0	0	0	0	0	0	0	0	0	0	0	0	0	0	0	23
UNI3986	0	0	0	0	0	0	0	0	0	0	0	0	0	0	0	0	0	0	0	0	0	0	0	0	19	0	2	0	0	0	0	0	0	0	0	0	0	0	0	0	0	0	0	0	0	0	0	0	60
UNI567	0	0	0	0	0	0	0	0	0	0	0	0	0	1	0	0	0	1	0	0	0	0	0	0	0	0	0	0	0	0	0	0	0	0	1	0	0	0	0	0	0	0	0	0	0	0	0	0	0
UNI1120	0	0	0	0	0	0	0	0	0	0	0	0	0	0	0	0	0	0	0	0	0	0	0	0	0	0	0	0	0	0	0	0	0	0	0	0	0	0	0	0	0	0	0	0	0	0	0	0	0
UNI908	0	0	0	0	0	0	0	0	0	0	0	0	0	0	0	0	0	0	0	0	0	0	0	0	0	0	0	0	0	0	0	0	0	0	0	0	0	0	0	0	0	0	0	0	0	0	0	0	0
UNI1634	0	0	0	0	0	0	0	0	0	0	0	0	0	0	0	0	0	0	0	0	0	0	0	0	0	0	0	0	0	0	0	0	0	0	0	0	0	0	0	0	0	0	0	1	0	0	0	0	0
UNI1018	0	0	0	0	0	0	0	0	0	0	0	0	0	0	0	0	0	0	0	0	0	0	0	0	0	0	0	0	0	0	0	0	0	0	0	0	0	0	0	0	0	0	0	0	0	0	0	0	0
UNI1629	0	0	0	0	0	0	0	0	0	0	0	0	0	0	0	0	0	0	0	0	0	0	0	0	0	0	0	0	0	0	0	0	0	0	0	0	0	0	0	0	0	0	0	0	0	0	0	0	0
UNI676	0	0	0	0	0	2	0	0	0	0	0	0	0	0	0	0	0	0	0	0	0	0	0	0	0	0	0	0	0	0	0	0	0	0	0	0	0	0	0	0	0	0	0	0	0	0	0	0	0
UNI270	0	0	0	0	0	0	0	0	0	0	0	0	0	1	0	0	0	0	0	1	0	0	0	0	0	0	0	0	0	0	0	0	0	0	0	0	0	0	0	0	0	0	0	0	0	0	0	0	0
UNI423	0	0	0	0	0	0	0	0	0	0	0	0	0	1	0	0	0	0	0	1	0	0	0	0	0	0	0	0	0	0	0	0	0	0	0	0	0	0	0	0	0	0	0	0	0	0	0	0	0
UNI3368	0	0	0	0	0	0	0	0	0	0	0	0	0	0	0	0	0	0	0	0	0	0	0	0	0	0	0	0	0	0	0	0	0	0	0	0	0	0	0	0	0	0	0	0	0	0	0	0	0
UNI2535	0	0	0	0	0	0	0	0	0	0	0	0	0	0	0	0	0	0	0	0	0	0	0	0	0	0	0	0	0	0	0	0	0	0	0	0	0	0	0	0	0	0	0	0	0	0	0	0	0
UNI4364	0	0	0	0	0	0	0	0	0	0	0	0	0	0	0	0	0	0	0	0	0	0	0	0	0	0	0	0	0	0	0	0	0	0	0	0	0	0	0	0	0	0	0	0	0	0	0	0	0
UNI877	0	0	0	0	0	0	0	0	0	0	0	0	0	0	0	0	0	0	0	0	0	0	0	0	0	0	0	0	0	0	0	0	0	0	0	0	0	0	0	0	0	0	0	0	0	0	0	0	0
UNI2093	0	0	0	0	0	0	0	0	0	0	0	0	0	0	0	0	0	0	0	0	0	0	0	0	0	0	0	0	0	0	0	0	0	0	0	0	0	0	0	0	0	0	0	0	0	0	0	0	0
UNI1703	0	0	0	0	0	0	0	0	0	0	0	0	0	0	0	0	0	0	0	0	0	0	0	0	0	0	0	1	0	0	5	0	6	0	0	119	3	0	6	2	0	22	0	6	0	0	0	0	0
UNI2893	0	0	0	0	0	0	0	0	0	0	0	0	0	0	0	0	0	0	0	0	0	0	0	0	0	0	0	3	0	0	2	0	1	0	0	39	0	1	5	3	0	6	0	3	0	0	0	0	0
UNI3208	0	0	0	0	0	0	0	0	0	0	0	0	0	0	0	0	0	0	0	0	0	0	0	0	0	0	0	23	0	0	0	0	0	0	0	0	0	0	34	0	0	0	0	0	0	0	0	0	0
UNI3782	0	0	0	0	0	0	0	0	0	0	0	0	0	0	0	0	0	0	0	0	0	0	0	0	0	0	0	27	0	0	0	0	0	0	0	0	0	0	50	0	0	0	0	0	0	0	0	0	0
UNI2891	0	84	0	0	0	0	0	0	0	0	0	0	0	0	0	0	0	7	0	0	0	0	0	0	0	0	0	0	0	0	0	0	0	0	0	0	0	2	0	0	0	0	0	0	0	0	0	0	0
UNI2892	0	141	0	0	0	0	0	0	0	0	0	0	0	0	0	0	0	6	0	0	0	0	0	0	0	0	0	1	0	0	0	0	0	0	0	0	0	2	0	0	0	0	0	0	0	0	0	0	0
UNI4305	0	0	0	0	0	0	0	0	0	0	0	0	0	0	0	0	0	0	0	0	0	0	0	0	0	0	0	0	0	0	0	0	0	0	0	0	1	0	0	0	0	0	0	0	85	0	0	0	0
UNI1743	0	0	0	0	0	0	1	0	0	0	0	0	0	0	0	71	0	0	0	0	0	0	21	0	0	0	0	0	0	0	0	19	0	0	0	0	0	0	0	0	0	0	3	0	0	0	0	0	13
UNI1115	0	0	0	0	0	0	3	0	0	0	0	0	0	0	0	130	0	0	0	0	0	0	13	0	0	0	0	0	0	0	0	39	0	0	0	0	0	0	0	0	0	0	2	0	0	0	0	0	31
UNI4142	0	0	0	0	3	0	0	0	0	0	0	0	0	0	0	0	0	0	0	0	0	0	1	0	0	0	0	0	0	0	0	0	0	0	0	0	0	0	0	0	0	0	2	0	0	0	0	0	45
UNI3676	0	0	0	0	0	0	1	0	0	0	0	0	0	0	0	0	0	0	0	0	0	0	0	0	31	0	0	0	0	0	0	0	0	0	0	0	0	0	0	0	0	0	0	0	0	0	0	0	29
UNI4481	0	0	0	0	0	0	0	22	0	0	0	0	0	0	0	0	0	4	0	0	0	0	0	0	0	0	0	0	0	0	0	0	0	0	0	39	0	0	0	0	0	1	0	0	0	0	0	0	0
UNI2107	0	0	0	0	0	0	2	30	0	0	0	0	0	0	0	0	0	5	0	0	0	0	0	0	0	0	0	0	1	0	0	0	0	0	0	81	0	0	0	0	0	3	0	0	0	0	0	0	0
UNI1351	0	0	0	0	0	0	0	0	186	0	0	0	0	0	0	0	0	0	0	0	0	0	0	0	0	0	0	0	0	0	0	0	0	0	0	0	0	0	0	0	0	0	0	0	0	0	0	0	0
UNI3150	0	0	0	0	0	0	0	0	80	0	0	0	0	0	0	0	0	0	0	0	0	0	0	0	0	0	0	0	0	0	0	0	0	0	0	0	0	0	0	0	0	0	0	0	0	0	0	0	0
UNI3505	0	0	0	0	0	0	0	0	0	0	0	0	0	0	0	0	0	0	0	0	0	0	0	0	0	0	0	0	0	0	0	0	0	0	0	0	0	0	0	0	0	0	0	0	0	0	0	0	0
UNI812	0	0	0	49	0	0	0	0	0	1	0	0	0	0	0	0	0	0	0	0	0	0	0	0	0	0	0	0	0	0	0	0	0	93	0	12	0	0	0	0	0	0	0	0	0	0	0	207	0
UNI1844	0	0	0	24	0	0	0	0	0	0	0	0	0	0	0	0	0	0	0	0	0	0	0	0	0	0	0	0	0	0	0	0	0	63	0	5	0	0	0	0	0	0	0	0	0	0	0	127	0
UNI3151	0	0	0	10	0	0	0	0	0	0	0	0	0	0	0	0	0	0	0	0	0	0	0	0	0	0	0	0	0	0	0	0	0	10	0	2	0	0	0	0	0	0	0	0	0	0	0	55	0
UNI1246	0	0	0	0	0	0	0	0	0	0	0	0	0	0	0	122	0	0	0	0	22	0	10	0	0	0	0	0	0	0	0	0	0	0	0	14	0	0	0	0	0	0	0	0	0	0	0	0	88
UNI2235	0	0	0	0	0	0	0	0	0	0	0	0	0	0	0	40	0	0	0	0	10	0	15	0	0	0	0	0	0	0	0	0	0	0	0	6	0	0	0	0	0	0	0	0	0	0	0	0	45
UNI3156	0	0	0	0	0	0	0	0	0	0	0	0	0	0	0	0	0	0	0	0	0	0	0	0	0	0	0	0	0	0	0	0	0	0	0	72	0	0	0	0	0	0	0	0	0	0	0	0	1
UNI4347	0	0	0	0	0	0	0	0	0	0	0	0	0	0	0	0	0	0	0	0	0	0	0	0	0	0	0	0	0	0	0	0	0	0	0	39	0	0	0	0	0	0	0	0	0	0	0	0	1
UNI1037	0	0	0	0	0	0	0	0	0	0	0	0	0	0	0	208	0	0	0	0	0	0	0	0	0	0	0	0	0	0	0	0	0	0	0	0	0	0	0	0	0	0	0	0	0	0	0	0	11
UNI1720	0	0	0	0	0	0	0	0	0	0	0	0	0	0	0	129	0	0	0	0	0	0	0	0	0	0	0	0	0	0	0	0	0	0	0	0	0	0	0	0	0	0	0	0	0	0	0	0	4
UNI2350	0	0	0	0	0	0	0	0	0	0	0	0	0	0	0	0	0	0	0	127	0	0	0	0	0	0	0	0	0	0	0	0	0	0	0	0	0	0	0	0	0	0	0	0	0	0	0	0	0
UNI3001	0	0	0	0	0	0	0	0	0	0	0	0	0	0	0	0	0	0	0	0	0	0	0	0	0	0	0	0	0	0	0	0	0	0	0	0	0	0	0	0	0	0	0	0	0	0	0	0	0
UNI1306	0	0	13	0	0	0	1	0	0	0	7	0	0	0	0	0	0	11	0	0	0	0	0	0	0	0	0	34	153	0	0	0	0	0	0	0	0	0	3	0	0	2	0	0	3	0	0	0	0
UNI2174	0	0	14	0	0	1	0	0	0	0	2	0	0	0	0	0	0	8	0	0	0	0	0	0	0	0	0	18	70	0	0	0	0	0	0	0	0	1	1	0	3	0	4	0	0	0	0	0	0
UNI3035	0	0	0	0	0	0	0	0	0	1	1	0	0	0	0	0	0	3	0	0	0	0	0	0	0	0	0	25	42	0	0	0	0	0	0	0	0	0	1	0	1	0	0	0	0	0	0	0	0
UNI2378	0	0	9	0	0	0	0	0	0	0	1	0	0	0	0	0	0	0	0	0	0	0	0	0	0	0	3	0	0	0	0	0	0	0	0	0	0	3	1	5	1	0	6	0	0	0	0	0	0
UNI1775	0	0	3	0	0	11	0	0	0	0	3	0	0	0	0	0	0	0	0	0	0	0	0	0	0	0	15	0	1	0	0	0	0	0	0	0	0	9	1	13	2	0	1	0	0	0	0	0	0
UNI4306	0	0	3	0	0	20	0	0	0	0	1	0	0	0	0	0	0	0	0	0	0	0	0	0	0	0	24	0	1	0	0	0	0	0	0	0	2	4	7	9	6	0	0	0	0	0	0	0	0
UNI3530	0	0	1	0	0	12	0	0	0	0	0	0	0	0	0	0	0	0	0	0	0	0	0	0	0	0	15	0	1	0	0	0	0	0	0	0	2	4	4	4	6	0	5	0	0	0	0	0	0
UNI3680	0	0	0	0	0	0	0	0	0	0	0	0	0	0	0	0	0	0	0	0	0	0	0	0	0	0	0	0	0	0	0	0	0	0	0	0	0	0	0	0	0	0	0	0	60	0	0	0	0
UNI4512	0	0	0	0	0	0	0	0	0	0	26	0	0	0	0	0	0	0	0	0	0	0	0	0	13	0	0	2	0	0	0	0	0	0	0	0	3	0	0	0	0	0	6	0	0	0	0	0	0
UNI2015	0	0	2	0	0	0	0	0	0	0	1	0	0	0	0	0	0	0	0	1	0	0	0	0	1	0	0	106	0	0	0	0	0	0	0	0	0	0	0	0	0	59	0	0	0	0	0	0	0
UNI1754	0	0	3	0	0	0	0	0	0	0	0	0	0	0	0	0	0	0	0	0	0	0	0	0	0	0	0	38	0	0	0	0	0	0	0	0	0	1	0	3	0	48	0	0	0	0	0	0	0
UNI633	0	0	1	0	0	1	0	0	0	0	0	0	0	0	0	0	1	0	0	0	0	0	0	0	0	0	0	174	0	0	0	0	0	0	0	0	0	5	0	14	0	193	0	0	0	0	0	0	0
UNI1147	0	0	1	0	0	0	0	0	0	0	0	0	0	0	0	0	0	0	0	0	0	0	0	0	0	0	0	218	0	0	0	0	0	0	0	0	0	0	0	2	0	131	0	0	0	0	0	0	0
UNI1196	0	0	1	1	0	1	0	0	0	0	0	0	0	0	0	0	0	0	0	0	0	0	0	0	0	0	0	154	0	0	0	0	0	0	0	0	0	1	0	1	0	123	0	0	0	0	0	0	0
UNI1935	0	0	0	0	0	0	0	0	0	0	0	0	0	0	0	0	0	0	0	0	0	0	0	0	0	0	0	69	0	0	0	0	0	0	0	0	0	0	0	0	0	73	1	0	0	0	0	0	0
UNI3524	0	0	0	0	0	0	0	0	0	0	0	0	0	0	0	0	0	0	0	0	0	0	0	0	0	0	0	15	0	0	0	0	0	0	0	0	0	0	0	0	0	17	0	0	0	0	0	0	0
UNI741	0	0	0	0	31	0	0	0	0	44	0	0	0	0	0	0	0	0	0	0	1	0	0	0	0	0	0	0	0	0	0	0	0	0	0	66	0	1	0	3	0	0	0	0	0	0	0	0	0
UNI493	0	0	0	0	15	0	0	0	0	103	0	0	0	0	0	0	0	0	0	1	0	0	0	0	0	0	0	0	0	0	0	0	0	0	0	124	0	2	0	2	0	0	0	0	0	0	0	0	0
UNI2943	0	0	0	0	0	0	0	0	0	4	0	0	0	0	0	0	0	0	0	0	0	0	0	0	0	0	0	0	0	0	0	0	0	0	0	30	0	0	0	0	0	0	0	0	0	0	0	0	0
UNI1111	0	0	0	0	0	0	0	0	0	4	0	0	0	0	0	0	0	0	0	0	0	0	0	0	0	0	0	0	0	0	0	0	0	0	0	169	0	0	0	0	0	0	0	0	0	0	0	0	0
UNI2922	0	0	0	0	0	0	0	0	0	0	0	0	0	0	0	0	0	0	0	0	0	0	0	0	0	0	0	0	0	0	0	0	0	0	0	64	0	0	0	0	0	0	0	0	0	0	0	0	0
UNI2383	0	0	0	0	0	2	0	0	0	0	0	0	0	0	0	0	0	1	0	0	0	0	0	0	0	0	0	32	0	0	1	0	0	0	0	0	0	13	1	2	16	15	7	0	0	0	1	0	0
UNI1918	0	0	1	0	0	1	0	0	0	0	0	0	0	0	0	0	0	0	0	0	0	1	0	0	0	0	0	8	0	0	0	0	0	0	0	0	2	16	0	3	10	16	7	0	0	0	0	0	0
UNI2191	0	0	4	0	0	0	0	0	0	0	0	0	0	0	0	0	0	0	0	0	0	0	0	0	0	0	0	4	0	0	0	0	0	0	0	0	0	20	0	7	2	2	14	0	0	0	0	0	0
UNI4106	0	0	2	0	0	2	0	0	0	0	0	0	0	0	0	0	0	1	0	0	0	0	0	0	0	0	0	5	1	0	3	0	0	0	0	0	2	12	3	0	5	7	4	0	0	0	0	0	0
UNI1172	0	0	5	0	0	2	0	0	0	0	0	0	0	0	0	0	0	2	0	1	0	0	0	0	0	0	0	8	0	0	0	0	0	0	0	0	1	42	2	9	6	13	9	0	0	0	0	0	0
UNI3188	0	0	0	0	0	0	0	0	0	0	0	0	0	0	0	0	0	0	0	0	0	16	0	0	45	0	0	0	0	0	0	0	0	0	0	0	1	28	0	0	0	0	3	0	0	0	0	0	0
UNI2009	0	0	3	0	0	0	0	0	0	0	0	0	0	0	0	0	0	0	0	0	0	0	0	0	0	0	0	0	0	0	1	0	0	0	0	0	0	84	0	0	0	0	0	0	0	0	0	0	0
UNI2139	0	0	1	0	0	0	0	0	0	0	0	0	0	0	0	0	0	0	0	0	0	0	0	0	0	0	0	0	0	0	0	0	0	0	0	0	0	90	0	0	0	0	0	0	0	0	0	0	0
UNI1282	0	0	0	0	30	0	0	0	0	46	0	0	0	0	0	0	0	0	2	0	0	0	0	0	0	0	0	0	0	0	0	0	0	0	0	0	0	0	0	4	0	0	2	0	0	0	0	0	0
UNI837	0	0	0	0	33	0	0	0	0	83	0	0	0	1	0	0	0	0	8	0	0	0	0	0	0	0	0	0	0	0	0	0	0	0	0	0	0	3	0	11	0	0	3	0	0	0	0	0	0
UNI3052	0	0	0	0	0	0	0	0	0	0	0	0	0	0	0	0	0	0	0	0	0	0	0	0	0	0	0	0	0	0	1	0	0	0	0	0	0	64	0	0	0	0	0	0	0	0	0	0	0
UNI982	0	0	0	0	0	0	0	0	0	0	0	0	0	0	0	0	0	0	0	0	0	0	0	0	0	0	0	0	0	0	0	0	0	0	0	0	0	248	0	0	0	0	0	0	0	0	0	0	0
UNI4390	0	0	0	0	0	0	0	0	0	0	0	0	0	0	0	0	0	0	0	0	0	0	0	0	0	0	0	0	0	0	0	0	0	0	0	0	0	27	0	0	0	0	0	0	0	0	0	0	0
UNI312	0	0	65	0	0	50	10	0	0	1	4	0	0	7	0	0	0	13	0	0	0	2	0	18	46	0	0	325	264	84	1	0	6	105	0	0	30	90	60	7	119	39	50	2	57	0	0	1	0
UNI412	0	0	34	0	0	16	0	0	0	0	0	0	0	5	0	0	0	5	0	1	0	5	0	17	10	0	0	428	127	78	3	0	2	22	0	0	23	48	39	7	111	25	30	2	17	0	0	1	0
UNI229	1	0	123	0	0	52	3	0	2	0	4	0	1	8	0	0	0	11	0	0	0	3	0	35	38	0	0	294	161	112	4	0	3	155	0	0	20	288	64	30	107	46	94	3	23	0	0	3	0
UNI616	0	0	30	0	0	13	1	0	0	0	0	0	0	3	0	0	0	6	0	0	0	1	0	8	7	0	0	189	70	42	0	0	2	12	0	0	7	14	20	3	64	17	24	0	11	0	0	0	1
UNI415	0	0	125	1	0	13	1	0	0	0	2	0	0	0	0	0	0	1	0	0	0	0	0	9	30	0	0	71	39	54	1	0	4	51	0	0	6	95	18	6	44	8	121	0	6	0	0	1	0
UNI490	0	0	62	0	0	17	0	0	0	0	2	0	0	3	0	0	0	3	0	0	0	1	0	5	24	0	0	121	115	57	4	0	1	52	0	0	5	49	23	3	41	28	47	4	20	0	0	0	0
UNI4394	0	0	0	0	0	0	0	0	0	0	0	0	0	0	0	0	0	0	0	0	0	0	0	0	6	0	2	1	0	32	0	0	0	49	0	0	0	1	0	0	3	0	0	0	8	0	0	0	0
UNI3813	0	0	26	0	0	14	2	0	0	0	0	0	0	4	0	0	0	1	0	0	0	1	1	19	6	0	2	295	89	66	3	1	2	17	0	0	4	29	13	2	92	14	10	4	10	0	0	1	0
UNI1786	0	0	5	0	0	1	0	0	0	0	0	0	0	0	0	0	0	1	0	0	0	0	0	1	3	0	0	15	16	7	0	0	0	1	0	0	3	3	4	0	32	3	2	0	5	0	0	0	0
UNI1188	0	0	9	1	0	4	1	0	0	0	0	0	0	2	0	0	0	1	0	0	0	0	0	4	4	0	0	43	43	8	0	0	1	9	0	0	2	5	8	0	41	14	2	0	5	0	0	0	0
UNI2502	0	0	0	0	0	1	0	0	0	0	0	0	0	1	0	0	0	0	0	0	0	0	0	3	0	0	0	39	17	6	0	0	1	1	0	0	0	2	8	0	25	5	0	1	1	0	0	0	0
UNI1519	0	0	2	0	0	2	0	0	0	0	0	0	0	0	0	0	0	2	0	0	0	0	0	1	0	0	0	73	23	12	1	0	0	0	0	0	1	0	4	1	31	6	0	1	2	0	0	0	0
UNI456	0	0	2	0	0	0	2	0	0	0	0	0	0	0	0	0	0	1	0	0	0	3	0	1	11	0	0	0	6	10	4	0	1	0	0	0	0	530	0	0	0	0	40	2	22	0	0	0	0
UNI935	0	0	1	0	0	0	1	0	0	0	0	0	0	0	0	0	0	0	0	0	0	0	0	0	1	0	0	0	1	2	1	0	0	0	0	0	0	174	0	0	0	0	46	0	3	0	0	0	0
UNI3739	0	0	0	0	0	0	1	0	0	0	0	0	0	0	0	0	0	1	0	0	0	2	0	0	1	0	0	0	0	0	0	0	0	0	0	47	0	1	0	0	0	0	10	0	0	0	0	0	0
UNI1981	0	0	0	0	0	0	1	0	0	0	0	0	0	0	0	0	0	0	0	0	0	0	0	0	0	0	0	0	0	0	0	0	0	0	0	21	0	0	0	0	0	0	26	0	0	0	0	0	0
UNI3131	0	0	0	0	0	1	5	0	0	0	0	0	0	0	0	0	0	1	0	0	0	4	0	0	0	0	0	0	0	0	0	0	0	0	0	96	0	0	0	0	0	0	6	0	0	0	0	0	0
UNI1467	0	0	0	0	0	0	1	0	0	0	0	0	0	1	0	0	0	3	0	0	0	1	0	0	0	0	0	0	0	0	0	0	0	0	0	77	0	1	0	0	0	0	13	1	0	0	0	0	0
UNI833	0	0	1	0	2	1	2	0	0	0	0	0	0	0	0	0	0	6	0	0	0	0	1	0	0	0	10	2	215	0	19	0	18	0	0	0	3	16	41	0	0	9	9	0	0	0	0	0	0
UNI4022	0	0	3	0	0	0	2	0	0	0	13	0	0	0	0	0	0	0	0	0	0	0	0	0	0	0	0	1127	0	0	0	0	0	0	0	0	0	0	0	16	0	0	0	0	0	0	1	0	0
UNI2052	0	0	1	0	0	0	0	0	0	0	0	0	0	0	0	0	0	1	0	0	0	0	0	0	0	0	0	0	69	0	7	0	4	0	0	0	0	1	14	0	2	1	0	0	0	0	0	0	0
UNI1506	0	0	3	0	5	2	0	0	0	0	0	0	0	0	0	0	0	0	0	0	0	0	0	0	0	0	1	0	72	0	3	0	7	0	0	0	2	7	21	0	2	4	10	0	0	0	0	0	0
UNI579	1	0	4	0	1	0	1	0	0	0	44	0	0	0	0	0	0	1	0	0	0	0	0	0	0	0	0	600	0	0	0	0	0	0	0	0	0	0	0	13	0	0	1	0	0	0	0	0	0
UNI992	0	0	6	0	0	0	0	0	0	0	16	0	0	0	0	0	0	0	0	0	0	0	0	0	0	0	0	193	0	0	0	0	0	0	0	0	0	0	0	13	0	0	0	0	0	0	0	1	1
UNI346	0	0	16	0	0	0	0	0	0	0	104	0	0	0	0	0	0	0	0	0	0	0	0	0	0	0	0	756	0	0	0	0	0	0	0	0	0	0	0	95	0	0	2	0	0	0	0	0	0
UNI972	0	0	3	0	0	0	0	0	0	0	4	0	0	0	0	0	0	0	0	0	0	0	0	0	0	0	0	308	0	1	0	0	0	0	0	0	0	0	0	9	0	0	0	0	0	0	0	0	0
UNI744	0	0	5	0	0	0	0	0	0	0	35	0	0	0	0	0	0	0	0	0	0	0	0	0	0	0	0	186	0	0	0	0	0	0	0	0	0	0	0	34	0	0	1	0	0	0	0	0	0
UNI4441	0	0	1	0	0	0	0	0	0	0	0	0	0	0	0	0	0	0	0	0	0	0	0	0	0	0	0	29	0	0	0	0	0	0	0	0	0	0	0	0	0	0	0	0	0	0	0	0	0
UNI3590	0	0	1	0	0	0	0	0	0	0	0	0	0	0	0	0	0	0	0	0	0	0	0	0	0	0	2	0	28	0	3	0	2	0	0	0	0	1	8	0	0	3	3	2	0	0	0	0	0
UNI517	0	0	0	0	0	0	0	0	0	0	22	0	0	0	0	0	0	0	0	0	0	0	0	0	0	0	0	666	0	0	0	0	0	0	0	0	0	0	0	12	0	0	0	0	0	0	0	0	0
UNI1611	0	0	0	0	0	0	0	0	0	0	2	0	0	0	0	0	0	0	0	0	0	0	0	0	0	0	0	125	0	0	0	0	0	0	0	0	0	0	0	0	0	0	0	0	0	0	0	0	0
UNI3508	0	0	0	0	0	0	0	0	0	0	0	0	0	0	0	0	0	0	0	0	0	0	0	0	0	0	0	49	0	0	0	0	0	0	0	0	0	0	0	0	0	0	0	0	0	0	0	0	0
UNI316	1	0	15	0	0	5	2	0	0	0	145	0	0	1	0	0	0	44	0	0	1	8	0	0	13	0	9	10	337	33	0	0	0	0	37	63	5	16	156	30	341	32	1	6	23	0	45	0	0
UNI548	0	0	21	0	0	4	0	0	1	0	57	0	1	1	0	0	0	16	0	0	0	0	0	0	7	0	5	4	151	19	0	0	0	0	20	33	2	6	83	12	218	12	1	1	7	0	21	0	0
UNI800	0	0	2	0	0	0	0	0	0	0	19	0	0	0	0	0	0	18	0	0	0	2	0	0	1	0	2	1	93	11	1	0	2	0	0	16	3	1	61	5	216	8	1	6	3	0	0	0	0
UNI3224	0	0	0	0	0	0	0	0	0	0	0	0	0	0	0	0	0	0	0	0	0	0	0	0	0	0	0	0	2	0	0	0	0	0	0	1	0	0	5	0	52	0	0	0	2	0	0	0	0
UNI1151	0	0	1	0	0	1	0	0	0	0	6	0	1	0	0	0	0	5	0	0	0	0	0	0	3	0	0	1	54	5	0	0	0	0	0	4	2	3	31	3	134	3	0	2	2	0	2	0	0
UNI1180	1	0	1	0	0	0	1	0	0	0	16	0	0	0	0	0	0	6	0	0	0	0	0	0	1	0	2	2	41	3	0	0	0	0	5	10	2	0	14	4	115	0	0	1	0	0	3	0	0
UNI2038	0	0	1	0	0	0	0	0	0	0	1	0	0	0	0	0	0	1	0	0	0	0	0	0	0	0	0	1	17	2	0	0	0	0	0	0	0	0	8	0	82	0	0	0	0	0	1	0	0
UNI350	0	9	7	0	0	52	31	0	0	0	24	0	0	0	0	0	0	148	0	0	0	3	0	9	1	0	9	42	129	0	18	0	13	0	0	5	34	18	410	70	27	78	38	1	0	0	0	0	0
UNI875	0	0	2	0	0	16	4	0	0	0	2	0	0	0	0	0	0	67	0	0	0	0	0	4	0	0	4	30	38	0	13	0	3	0	0	2	16	1	152	8	24	33	1	4	0	0	0	0	0
UNI537	0	6	12	0	0	26	13	0	0	0	3	0	0	0	0	0	0	77	0	0	0	0	0	6	1	0	8	19	70	0	13	0	6	0	0	7	29	11	309	52	28	47	72	2	0	0	0	0	0
UNI4375	0	2	0	0	0	2	10	0	0	0	1	0	0	0	0	0	0	1	0	0	0	0	0	0	0	0	0	2	19	0	3	0	0	0	0	0	19	0	19	1	5	2	1	0	0	0	0	0	0
UNI3632	0	0	0	0	0	4	4	0	0	0	1	0	0	0	0	0	0	0	0	0	0	0	0	0	0	0	0	1	6	0	1	0	0	0	0	0	7	0	9	0	5	0	2	0	0	0	0	0	0
UNI3771	0	0	0	0	0	0	0	0	0	0	0	0	0	0	0	0	0	0	0	0	0	0	0	0	0	0	0	0	0	0	0	0	0	0	0	0	5	0	0	0	0	0	0	0	0	0	0	0	0
UNI545	0	0	7	0	0	8	11	0	0	44	3	0	0	3	0	0	0	1	0	0	48	0	0	0	0	0	22	14	31	118	11	0	11	52	0	294	9	8	190	5	1	0	51	0	0	0	0	0	0
UNI3097	0	0	0	0	0	1	0	0	0	3	0	0	0	0	0	0	0	0	0	0	20	0	0	0	0	0	4	0	0	7	0	0	0	5	0	49	0	0	2	0	0	0	1	0	4	0	0	0	0
UNI1483	0	0	2	0	0	3	3	0	0	5	1	0	0	0	0	0	0	0	0	0	27	0	0	0	0	0	8	4	13	19	4	0	1	13	0	120	1	1	59	3	1	0	14	0	8	0	0	0	0
UNI723	1	0	3	0	0	1	0	0	0	12	0	0	0	1	0	0	0	0	0	0	9	0	0	0	0	0	3	2	2	41	1	0	0	17	0	85	0	13	73	4	0	0	51	1	0	0	0	0	0
UNI1295	0	0	1	0	0	2	2	0	0	4	0	0	0	1	0	0	0	0	0	0	1	0	0	0	0	0	2	10	20	27	2	0	0	2	0	50	4	0	61	2	4	0	4	4	2	0	0	0	0
UNI2005	0	0	1	0	0	1	0	0	0	3	0	0	0	0	0	0	0	0	0	0	3	0	0	0	0	0	3	5	13	19	1	0	1	2	0	28	0	0	39	2	3	0	6	1	4	0	0	0	0
UNI1845	0	0	1	0	0	1	2	0	0	0	0	0	0	0	0	0	0	2	0	0	0	1	0	0	2	0	0	0	5	8	1	0	1	0	0	30	0	60	0	0	0	0	10	1	18	0	0	0	0
UNI4429	0	0	8	0	0	0	1	0	0	0	0	0	0	0	0	0	0	0	0	0	0	3	0	0	0	0	0	0	49	0	0	0	0	0	0	0	0	2	0	0	1	0	0	0	27	0	0	0	0
UNI1846	0	0	1	0	0	0	0	0	0	0	0	0	0	0	0	0	0	1	0	0	0	0	0	0	7	0	0	0	3	6	0	0	0	0	0	0	0	70	0	0	0	0	13	2	17	0	0	0	0
UNI1310	0	0	1	0	0	2	2	0	0	0	0	0	0	0	0	0	0	0	0	0	0	3	0	0	12	0	0	0	8	9	1	0	0	0	0	0	0	137	0	0	0	0	12	1	33	0	0	0	0
UNI340	0	0	6	0	0	0	1	0	13	72	2	0	0	0	0	0	0	6	0	1	0	3	0	0	0	0	14	11	4	55	0	0	3	33	0	212	0	0	103	65	3	1	6	25	5	0	0	0	0
UNI2917	0	0	0	0	0	0	0	0	0	0	0	0	0	0	0	0	0	3	0	0	0	4	0	0	0	0	0	0	3	5	0	0	0	0	0	15	0	35	0	0	0	0	15	0	4	0	0	0	0
UNI209	0	0	5	0	0	1	5	0	38	156	6	0	0	4	0	0	0	8	0	0	0	4	0	0	0	0	49	29	5	145	1	0	4	76	0	403	0	1	262	120	6	10	4	63	11	0	0	0	0
UNI343	0	0	4	0	0	0	4	0	41	124	6	1	0	2	0	0	0	5	0	0	0	4	0	0	0	0	30	10	4	89	0	0	0	41	0	398	1	0	150	26	3	10	4	37	10	0	0	0	0
UNI460	0	0	2	0	0	0	6	0	23	74	1	1	0	2	0	0	0	1	0	0	0	1	0	0	0	0	18	7	4	39	1	0	1	28	0	254	0	0	91	20	2	6	3	29	6	0	0	0	0
UNI489	0	0	1	0	0	0	1	0	1	36	3	0	0	1	0	0	0	4	0	0	0	3	0	0	0	0	10	32	2	53	0	0	2	6	0	120	0	2	137	29	1	7	1	104	6	0	0	0	0
UNI737	0	0	2	0	0	0	2	0	3	18	0	0	0	1	0	0	0	6	0	0	0	1	0	0	0	0	5	5	1	49	0	0	1	8	0	93	0	1	57	21	3	5	2	44	1	0	0	0	0
UNI3677	0	0	0	0	0	1	0	0	0	0	0	0	0	0	0	0	0	0	0	0	0	0	0	1	0	0	0	0	3	19	0	0	0	0	0	0	2	3	31	0	0	0	4	0	1	0	0	0	0
UNI594	0	0	0	0	0	0	0	0	0	63	3	0	0	10	0	0	0	34	0	0	0	1	0	0	0	0	0	8	1	36	0	0	0	0	0	119	0	11	2	20	0	11	2	0	0	0	0	0	0
UNI591	0	0	0	0	0	3	1	0	0	98	1	0	0	26	0	0	0	37	0	0	0	4	0	0	0	0	0	8	8	45	0	0	0	1	0	223	0	8	9	8	0	26	1	5	0	0	0	0	0
UNI666	0	0	0	0	0	0	1	0	0	0	0	0	0	0	0	0	0	3	0	0	0	0	0	0	0	0	384	7	0	112	0	0	0	0	0	0	2	0	0	7	0	7	0	0	0	0	0	0	0
UNI943	0	0	0	0	0	0	0	0	0	0	0	0	0	0	0	0	0	1	0	0	0	0	0	0	0	0	189	3	0	64	0	0	0	0	0	1	1	0	0	5	0	3	2	0	0	0	0	0	0
UNI872	0	0	0	0	0	0	3	0	0	21	2	0	0	14	0	0	0	37	0	0	0	2	0	3	0	0	0	17	0	33	0	0	0	0	0	83	1	3	8	6	0	30	0	10	0	0	0	0	0
UNI2565	0	0	0	0	0	0	0	0	0	0	0	0	0	0	0	0	0	1	0	0	0	0	0	0	0	0	32	5	0	33	0	0	0	0	0	0	0	0	0	1	0	3	0	0	0	0	0	0	0
UNI1280	0	0	0	0	0	0	1	0	0	14	0	1	0	18	0	0	0	22	0	0	0	3	0	1	0	0	0	11	1	26	0	0	0	0	0	59	1	6	6	7	0	13	1	9	0	0	0	0	0
UNI369	0	0	1	0	0	3	1	0	0	118	3	0	0	43	0	0	0	64	0	1	0	7	0	2	0	0	0	11	4	72	0	0	0	0	0	244	1	41	12	52	0	33	1	2	0	0	0	0	0
UNI2311	0	0	0	0	0	0	1	0	0	0	0	0	0	0	0	0	0	0	0	0	0	0	0	0	0	0	0	2	5	41	0	0	1	0	0	0	3	0	38	0	4	0	3	0	0	0	0	0	0
UNI881	0	0	1	0	0	1	1	0	0	43	0	0	0	6	0	0	0	16	0	0	0	1	0	1	0	0	0	5	3	14	0	0	0	0	0	137	0	8	3	6	0	18	0	0	0	0	0	0	0
UNI1925	0	0	0	0	0	0	0	0	0	0	0	0	0	0	0	0	0	5	0	0	0	0	0	0	0	0	72	6	0	51	0	0	0	0	0	0	0	0	0	1	0	3	0	0	0	0	0	0	0
UNI1220	0	0	2	0	0	0	0	0	0	1	0	0	0	0	0	0	0	0	0	0	0	0	0	0	0	0	2	0	0	4	0	0	0	3	0	0	0	0	7	0	0	0	1	2	0	0	0	0	0
UNI1223	0	0	2	0	0	2	0	0	0	0	0	0	0	0	0	0	0	0	0	0	0	1	0	0	0	0	0	1	6	63	1	0	0	0	0	0	5	11	55	9	4	0	6	0	0	0	0	0	0
UNI2451	0	0	2	0	0	1	1	0	0	0	1	0	0	2	0	0	0	0	0	1	0	0	0	0	0	0	0	0	11	41	1	0	2	0	0	1	3	4	40	0	1	0	4	0	0	0	0	0	0
UNI3325	0	0	1	0	0	1	0	0	0	0	0	0	0	1	0	0	0	0	0	0	0	0	0	0	0	0	0	1	5	22	1	0	0	0	0	1	0	0	12	1	1	0	1	0	0	0	0	0	0
UNI3287	0	0	0	0	0	0	0	0	2	30	0	0	0	0	0	0	0	0	0	0	0	0	0	0	0	0	5	0	0	25	0	0	0	10	0	96	0	0	2	0	0	1	0	1	0	0	0	0	0
UNI4004	0	0	0	0	0	0	0	0	3	3	0	0	0	0	0	0	0	0	0	0	0	0	0	0	0	0	1	0	0	15	0	0	0	5	0	26	0	0	3	0	0	0	0	0	0	0	0	0	0
UNI3848	0	0	0	0	0	2	0	0	0	0	0	0	0	0	0	0	0	0	0	0	0	0	0	0	0	0	0	1	12	103	0	0	0	0	0	0	0	0	0	0	0	0	5	0	0	0	0	0	0
UNI1856	0	0	0	0	0	2	0	0	0	0	0	0	0	0	0	0	0	0	0	0	0	0	0	0	0	0	0	0	1	29	0	0	0	0	0	0	1	8	31	3	0	0	18	0	0	0	0	0	0
UNI3477	0	0	0	0	0	0	0	0	0	0	0	0	0	0	0	0	0	0	0	0	0	0	0	0	0	0	0	0	1	88	0	0	0	0	0	0	0	0	0	0	5	0	0	0	0	0	0	0	0
UNI1878	0	0	0	0	0	0	0	0	0	0	0	0	0	0	0	0	0	0	0	0	0	0	0	0	0	0	0	1	0	141	0	0	0	0	0	0	0	0	0	0	22	0	1	0	0	0	0	0	0
UNI1664	0	0	10	0	0	9	3	0	0	0	1	0	0	0	0	0	0	0	0	0	0	2	0	0	0	0	0	3	9	10	0	0	0	0	0	0	0	4	46	1	8	0	2	0	0	0	0	0	0
UNI2923	0	0	20	0	0	9	0	0	0	0	0	0	0	0	0	0	0	0	0	0	0	0	0	0	0	0	0	0	1	7	0	0	0	0	0	0	0	0	20	2	0	0	1	0	0	0	0	0	0
UNI187	1	0	631	0	1	9	5	0	2	14	149	1	2	10	0	0	0	6	0	1	4	1	0	4	0	0	934	593	55	304	397	0	717	0	0	303	11	174	865	36	257	246	488	64	1	0	0	1	0
UNI879	0	0	64	0	0	5	0	0	0	0	9	1	0	0	0	0	0	0	0	0	0	0	0	0	0	0	98	88	9	51	53	0	58	0	0	27	2	8	100	4	79	35	26	10	0	0	0	0	0
UNI3642	0	0	11	0	0	0	0	0	0	0	0	0	0	3	0	0	0	3	0	0	0	0	0	0	0	0	40	46	1	23	22	0	28	0	0	11	2	4	28	0	29	22	14	14	0	0	0	0	0
UNI2912	0	0	23	0	0	0	0	0	0	0	2	0	0	0	0	0	0	0	0	0	0	0	0	1	0	0	74	121	9	53	51	0	37	0	0	25	4	4	34	3	47	43	7	24	0	0	0	0	0
UNI2821	0	0	0	0	0	0	0	0	0	0	0	0	0	0	0	0	0	0	0	0	0	0	0	0	8	0	0	0	4	0	0	0	0	0	0	0	0	0	0	0	0	0	0	0	0	0	0	0	0
UNI4527	7	0	0	0	46	0	5	4	0	0	0	8	5	0	0	6	0	0	0	0	16	1	0	0	3	2	2	0	0	3	0	16	3	0	0	1	0	0	0	0	0	0	0	0	59	0	16	5	5
UNI3286	0	0	0	0	2	0	0	0	0	0	0	1	0	0	0	2	0	0	0	0	2	0	0	0	0	0	1	0	0	0	0	1	0	0	0	0	0	0	0	0	0	0	0	0	61	0	2	0	0
UNI3102	0	0	0	0	0	0	0	0	0	0	0	0	0	0	0	150	0	0	0	0	1	0	0	0	0	1	0	0	0	0	0	1	0	0	0	0	0	0	0	0	0	0	0	0	0	0	0	0	0
UNI3963	0	0	0	0	11	0	0	0	0	0	0	0	0	0	0	0	0	0	0	60	0	0	1	0	0	0	0	0	0	0	0	0	0	0	0	0	0	0	0	0	0	0	0	0	0	0	116	67	0
UNI370	157	0	0	0	26	2	3	20	0	0	0	29	13	0	0	59	0	0	0	0	79	0	82	0	2	22	3	0	0	6	1	58	0	0	0	4	0	1	0	0	0	2	0	0	35	0	171	3	24
UNI1050	94	0	2	0	10	1	3	9	0	1	0	43	5	1	0	47	0	0	0	0	124	0	55	0	33	15	0	0	0	19	1	53	0	0	0	9	0	1	0	0	0	1	0	0	17	0	88	32	53
UNI559	115	0	0	0	15	0	1	5	0	0	0	8	9	0	0	22	0	0	0	0	58	0	70	0	4	5	1	0	0	8	0	25	0	0	0	4	0	1	0	0	0	0	0	0	11	0	69	3	17
UNI671	119	0	1	0	4	0	10	16	0	8	0	108	10	2	0	65	0	0	0	0	190	0	47	0	45	31	11	1	0	38	2	86	0	0	0	13	0	3	0	0	0	6	0	0	74	0	209	92	78
UNI759	31	0	0	0	2	0	0	2	0	0	0	3	2	0	0	14	0	0	0	0	31	0	6	0	1	9	1	1	0	33	0	15	0	0	0	3	0	0	0	0	0	4	0	0	28	0	38	1	7
UNI1049	24	0	0	0	2	0	0	3	0	0	0	1	1	0	0	6	0	0	0	0	19	0	10	0	0	2	0	0	0	19	0	10	0	0	0	2	0	0	0	0	0	1	0	0	10	0	27	0	18
UNI4069	11	0	0	0	0	0	1	0	0	2	0	13	2	0	0	2	0	0	0	0	21	0	6	0	1	2	0	0	0	6	1	6	0	0	0	1	0	0	0	1	0	0	0	0	4	0	33	14	15
UNI2951	11	0	0	0	1	0	0	0	0	1	0	2	0	0	0	0	0	0	0	0	4	0	6	0	10	1	2	1	0	18	1	0	0	0	0	2	0	0	0	0	0	0	0	0	9	0	8	8	0
UNI3353	1	0	0	0	0	0	0	0	0	0	0	0	0	0	0	3	0	0	0	0	2	0	1	0	0	0	0	0	0	1	0	0	0	0	0	0	0	0	0	0	0	0	0	0	2	0	2	0	1
UNI145	1	1	9	0	0	5	3	0	0	0	80	0	1	2	0	0	0	80	0	0	1	0	12	0	0	0	2	107	1095	1	62	0	22	106	0	477	29	10	33	8	659	41	161	61	71	0	1	0	0
UNI266	0	0	5	1	0	1	0	0	0	1	32	0	0	0	0	0	0	40	0	0	0	0	10	0	0	0	0	42	498	3	28	0	9	44	0	268	15	10	20	4	395	12	227	31	28	0	0	1	0
UNI335	1	0	6	0	1	0	0	0	1	0	10	0	0	1	0	0	0	27	0	0	0	1	3	0	0	0	0	79	378	2	23	0	5	7	0	77	7	4	18	4	363	15	29	63	14	0	0	0	0
UNI595	0	0	0	0	0	0	0	0	0	0	1	0	0	0	1	0	1	6	0	0	0	0	0	0	0	0	0	9	158	0	6	0	1	5	0	37	2	1	3	0	182	3	8	14	9	0	0	0	0
UNI4302	0	0	0	0	0	0	0	0	0	0	1	0	0	0	0	0	0	0	0	0	0	0	1	0	0	0	0	0	6	0	0	0	0	3	0	29	0	0	0	0	4	0	2	0	7	0	0	0	0
UNI557	1	0	3	0	0	1	0	0	0	0	5	0	0	0	0	0	0	19	0	0	0	0	0	0	0	0	1	33	185	1	7	0	2	2	0	40	5	2	5	2	196	10	34	28	6	0	0	0	0
UNI4183	0	0	2	0	1	0	0	0	0	0	7	0	0	1	0	0	0	113	0	0	0	0	0	0	0	0	1	83	525	1	7	1	3	9	0	159	6	0	6	2	357	28	30	73	18	0	0	0	0
UNI3259	0	0	0	0	0	1	0	0	0	0	3	0	0	0	0	0	0	16	0	0	0	0	0	0	0	0	0	3	112	1	10	0	7	3	0	20	4	0	1	0	34	3	5	2	1	0	0	1	0
UNI1643	0	0	1	0	0	0	0	0	0	0	0	0	0	0	0	0	0	1	0	0	0	0	1	0	0	0	0	4	26	0	2	0	0	1	0	5	0	0	2	1	84	1	1	8	1	0	0	0	0
UNI1086	0	0	1	0	0	0	0	0	0	0	0	0	0	0	0	0	0	2	0	0	0	0	0	0	0	0	0	11	57	1	0	0	0	0	0	16	1	0	1	0	116	2	1	8	1	0	0	0	0
UNI2024	0	0	0	0	0	0	0	0	0	0	0	0	0	0	0	0	0	0	0	0	0	0	1	0	0	0	0	0	0	0	0	0	0	0	0	0	0	0	0	0	0	0	0	0	0	0	207	0	0
UNI4157	0	0	0	0	0	0	1	0	0	0	0	0	0	0	0	0	0	0	0	0	0	0	0	0	0	0	0	0	0	0	0	0	0	0	0	0	0	0	0	0	0	0	0	0	0	0	129	0	0
UNI2827	0	0	0	0	0	0	0	0	0	0	0	0	0	0	0	0	0	0	0	0	0	0	0	0	0	0	0	0	0	0	0	0	0	82	0	0	0	0	0	0	0	0	0	0	0	0	0	0	18
UNI1534	0	0	0	0	0	0	0	0	0	0	0	0	0	0	0	0	0	0	0	0	0	0	0	0	0	0	0	0	0	0	0	0	0	169	0	0	0	0	0	0	0	0	0	0	0	0	0	0	13
UNI1022	0	0	0	0	0	0	0	0	0	0	0	0	0	0	0	0	0	0	0	0	0	0	0	0	0	0	0	0	0	0	0	0	0	0	0	0	0	0	0	0	0	0	0	0	0	0	0	97	0
UNI2271	0	0	0	0	0	0	0	0	0	0	0	0	0	0	0	0	0	0	0	0	0	0	0	0	0	0	0	0	0	6	0	0	0	0	0	0	0	0	0	0	0	0	0	0	0	0	0	76	0
UNI3018	0	0	0	0	0	0	0	0	0	0	0	0	0	0	0	0	0	0	0	0	0	0	0	0	0	0	0	0	0	16	0	0	0	0	0	0	0	0	0	0	0	0	0	0	0	0	0	57	0
UNI1781	0	0	0	0	0	0	0	0	0	0	0	0	0	0	0	0	0	0	0	0	0	0	0	0	0	0	0	0	0	49	0	0	0	0	0	0	0	0	0	0	0	0	0	0	0	0	0	28	0
UNI3257	0	0	0	0	0	0	0	0	0	0	0	0	0	0	0	0	0	0	0	0	0	0	0	0	0	0	0	0	0	29	0	0	0	0	0	0	0	0	0	0	0	0	0	0	0	0	0	20	0
UNI2475	0	0	0	0	0	0	0	0	0	0	0	0	0	0	0	0	0	0	0	0	0	0	0	0	0	0	0	0	0	0	0	0	0	0	0	0	0	0	0	0	0	0	0	0	2	0	0	0	70
UNI1307	48	0	0	0	0	0	0	0	0	0	0	0	0	0	0	0	0	0	0	0	0	0	0	0	0	0	0	0	0	0	0	31	0	0	0	84	0	0	0	0	1	0	0	0	0	0	0	0	1
UNI1874	50	0	0	0	0	0	0	0	0	0	0	0	0	0	0	0	0	0	0	0	0	0	0	0	0	0	0	0	0	0	0	11	0	0	0	63	0	0	0	0	0	0	0	0	0	0	0	0	6
UNI4443	10	0	0	0	0	0	0	0	0	0	0	0	0	0	0	0	0	0	0	0	0	0	0	0	0	0	0	0	0	0	0	9	0	0	0	22	0	0	0	0	0	0	0	0	0	0	0	0	0
UNI4129	1	0	0	0	0	0	0	0	0	0	0	0	0	0	0	0	0	0	0	0	0	0	0	0	0	0	0	0	0	0	0	0	0	0	0	0	0	0	0	0	0	0	0	0	0	0	0	0	5
UNI3538	0	0	0	0	0	0	0	0	0	0	0	0	0	0	0	0	0	0	0	0	0	0	0	0	0	0	0	0	0	0	0	0	0	0	0	0	0	0	0	0	0	0	0	0	0	0	0	0	52
UNI1402	0	0	4	0	0	0	0	0	0	0	0	0	0	0	0	0	0	11	0	0	0	0	0	0	59	0	0	0	5	0	3	0	3	0	0	0	1	4	15	6	2	0	8	0	37	0	0	0	0
UNI1537	1	0	0	0	0	0	1	0	0	0	0	0	0	0	0	0	0	3	0	0	0	0	0	0	36	0	0	0	2	0	0	0	1	0	0	0	0	1	10	5	1	0	6	0	20	0	0	0	0
UNI1363	0	0	0	0	0	0	0	0	0	5	0	0	0	0	0	0	0	0	0	0	0	0	1	0	0	0	0	2	55	0	0	0	0	0	0	0	0	5	0	0	1	2	3	0	0	0	0	0	0
UNI2056	0	0	0	0	0	0	0	0	0	4	0	0	0	0	0	0	0	3	0	0	0	0	0	0	0	0	0	3	45	0	0	0	0	0	0	0	0	3	0	0	2	3	3	2	0	0	0	0	0
UNI3184	0	0	0	0	0	0	0	0	0	7	0	0	0	0	0	0	0	0	0	0	0	0	0	0	0	0	0	1	40	0	0	0	0	0	0	0	0	2	0	0	0	1	1	0	0	0	0	0	0
UNI2712	0	0	0	0	0	0	0	0	0	0	0	0	0	0	0	0	0	0	0	0	0	0	0	0	66	0	0	0	0	0	0	0	0	0	0	0	0	0	0	0	0	0	0	0	0	0	1	0	0
UNI2192	0	0	0	0	0	0	0	0	0	0	0	0	0	0	0	0	0	0	0	0	0	0	0	0	80	0	0	0	0	0	0	0	0	0	0	0	0	0	0	0	0	0	0	0	0	0	0	0	0
UNI2395	0	0	13	0	0	0	0	0	0	0	0	0	0	0	0	0	0	0	0	0	1	0	0	0	0	0	0	0	21	0	0	0	0	0	0	0	0	0	0	0	4	0	0	0	0	0	0	0	0
UNI3029	0	0	2	0	0	0	0	0	0	0	0	0	0	0	0	0	0	0	0	0	0	0	0	0	0	0	0	0	12	0	0	0	0	0	0	0	0	0	0	0	3	0	0	0	1	0	0	0	0
UNI2823	0	0	2	0	0	2	0	0	0	0	0	0	0	0	0	0	0	0	0	0	0	0	0	0	0	0	0	0	30	0	0	0	0	0	0	0	0	0	0	0	1	0	0	0	0	0	0	0	0
UNI924	0	0	0	0	0	0	0	0	0	0	0	0	0	0	0	0	0	0	0	0	1	0	1	0	0	0	0	3	290	0	0	0	1	0	0	0	1	4	5	0	0	2	4	1	0	0	0	1	0
UNI732	0	0	53	0	0	0	151	0	0	0	4	0	0	0	0	0	0	0	0	0	1	0	0	0	0	0	0	2	2	0	0	0	0	0	0	0	0	13	1	1	5	0	192	0	0	0	0	0	0
UNI569	0	0	48	0	0	0	370	0	0	1	8	0	0	0	0	0	0	0	0	0	1	0	0	0	0	0	0	8	8	0	2	0	4	0	0	1	2	13	2	2	8	1	143	0	1	0	0	0	0
UNI3991	0	0	0	0	0	0	0	0	0	0	0	0	0	0	0	0	0	0	0	0	0	0	0	0	0	0	0	0	19	0	0	0	0	0	0	0	0	2	1	0	0	0	0	0	1	0	0	0	0
UNI1016	0	0	0	0	0	0	0	0	0	0	0	0	0	0	0	0	0	0	0	0	0	0	2	0	0	3	0	0	0	0	0	47	0	0	0	0	0	0	0	0	0	0	0	0	0	84	15	0	129
UNI1005	0	0	0	0	0	0	0	0	0	0	2	0	0	0	0	0	0	0	0	0	0	0	1	0	0	0	1	0	109	0	0	0	0	0	0	0	7	12	7	1	0	0	21	0	0	0	0	0	0
UNI476	0	0	0	0	12	1	0	0	0	0	0	0	1	0	0	0	0	0	0	0	0	0	1	0	0	0	0	0	0	0	4	0	2	0	0	0	0	0	0	0	0	0	1	0	0	0	1	0	1
UNI1633	0	0	0	0	0	0	0	0	0	0	0	0	0	0	0	0	0	0	0	0	0	0	1	0	0	0	0	0	0	0	0	25	0	0	0	0	0	0	0	0	0	0	2	0	0	41	5	0	92
UNI1582	0	0	0	0	0	0	0	0	0	0	0	0	0	0	0	0	0	0	0	0	0	0	0	0	1	1	0	0	0	0	0	9	0	0	0	0	0	0	0	0	0	0	2	0	0	9	146	0	20
UNI1922	0	0	0	0	0	0	0	0	0	0	0	0	0	0	0	0	0	0	0	0	0	0	0	0	0	0	0	0	0	0	0	7	0	0	0	0	0	0	0	0	0	0	0	0	0	11	76	0	15
UNI4287	0	0	0	0	0	0	0	0	0	0	0	0	0	0	0	0	0	0	0	0	0	0	0	0	0	0	0	0	0	0	0	1	0	0	0	0	0	0	0	0	0	0	1	0	0	3	9	0	10
UNI844	0	0	0	0	18	0	0	0	1	0	0	0	0	0	0	0	0	0	0	0	0	0	0	0	0	0	0	0	0	0	1	0	0	0	0	0	0	0	0	0	0	0	4	0	0	0	1	0	0
UNI745	0	0	0	0	0	0	0	0	0	0	8	0	0	0	0	0	0	0	0	0	0	0	0	0	4	0	0	0	19	0	1	0	3	4	0	0	1	12	1	25	3	5	11	0	0	0	0	0	0
UNI1132	0	0	0	0	0	0	0	0	0	0	0	0	0	0	0	0	0	0	0	0	0	0	0	0	5	0	0	0	23	0	0	0	1	5	0	0	0	3	2	4	1	2	0	0	0	0	0	0	0
UNI1391	1	0	0	0	0	0	1	0	0	0	0	0	0	1	0	0	0	0	0	0	0	0	0	0	1	0	0	0	11	0	0	0	0	1	0	0	0	2	3	1	0	2	2	0	0	0	0	0	0
UNI1439	1	0	0	0	0	0	0	0	0	0	0	0	0	0	0	0	0	0	0	0	0	0	0	0	2	0	0	0	11	0	0	0	0	8	0	0	0	6	3	8	0	2	21	0	0	0	0	0	0
UNI2073	0	0	1	0	0	0	0	0	0	0	0	0	0	0	0	0	0	0	0	0	0	0	0	0	1	0	0	0	6	0	0	0	0	1	0	0	0	0	0	3	5	2	0	0	0	0	0	0	0
UNI2069	0	0	0	0	0	0	0	0	0	0	0	0	0	0	0	0	0	0	0	0	0	0	0	0	2	0	0	0	12	0	0	0	0	1	0	0	0	0	1	5	3	0	2	0	0	0	0	0	0
UNI3013	0	0	0	0	0	0	0	0	0	0	0	0	0	0	0	0	0	0	0	0	0	0	0	0	0	0	0	0	4	0	0	0	0	3	0	0	0	0	0	3	0	1	0	0	0	0	0	0	0
UNI3430	0	0	0	0	0	0	1	0	0	0	0	0	1	0	0	0	0	0	0	0	0	0	0	0	0	0	0	0	3	0	0	0	0	1	0	0	0	0	0	0	1	1	0	0	0	0	0	0	0
UNI4117	0	0	0	0	0	0	0	0	0	0	0	0	0	0	0	0	0	0	0	0	0	0	0	0	0	0	0	0	1	0	0	0	0	2	0	0	0	0	0	1	0	0	0	0	0	0	0	0	0
UNI513	0	0	0	0	1	0	0	0	0	0	1	0	0	0	0	0	0	0	0	0	0	0	0	0	0	0	0	11	338	0	0	0	1	1	0	0	9	28	15	0	0	6	15	0	0	0	0	0	0
UNI1705	0	0	0	0	0	0	0	0	0	0	0	0	0	0	0	0	0	0	0	0	0	0	0	0	0	0	1	1	128	0	0	0	0	0	0	0	2	3	0	0	1	1	7	0	0	0	0	0	0
UNI1192	0	0	0	0	0	0	0	0	0	0	0	0	0	0	0	0	0	0	0	0	0	0	0	0	0	0	0	13	145	0	0	1	0	0	0	0	1	4	4	0	0	0	2	0	0	0	0	0	0
UNI1789	0	0	24	0	1	0	89	0	0	1	0	0	0	0	0	0	0	0	0	0	0	0	0	0	0	0	0	6	10	0	0	0	2	0	0	0	0	1	0	0	3	0	34	0	0	0	0	0	2
UNI2193	0	0	0	0	0	0	0	0	0	0	0	0	0	0	0	0	0	0	0	0	0	0	0	0	0	0	0	3	126	0	0	0	0	0	0	0	3	3	5	0	0	1	4	0	0	0	0	0	0
UNI1154	0	0	13	0	0	0	243	0	0	0	2	0	0	0	0	0	0	0	0	0	0	0	0	0	0	0	0	7	11	0	1	0	2	0	0	0	0	3	0	0	6	0	34	0	0	0	0	0	0
UNI1561	0	0	0	0	0	0	0	0	0	0	0	0	0	0	0	0	0	0	0	0	0	0	0	0	0	0	0	0	0	0	0	0	0	0	0	0	0	0	0	0	0	0	0	0	0	0	0	0	0
UNI4131	0	0	0	0	0	0	0	0	0	0	0	0	0	0	0	0	0	0	0	0	0	0	0	0	0	0	0	1	34	0	0	0	0	0	0	0	0	1	1	0	0	1	0	0	0	0	0	0	0
UNI2059	0	0	17	0	0	0	106	0	0	0	2	0	0	0	0	0	0	0	0	0	0	0	0	0	0	0	0	9	4	0	0	0	0	0	0	0	2	1	0	0	9	0	23	0	0	0	0	0	0
UNI3774	0	0	0	0	0	0	0	0	0	0	0	0	0	0	0	0	0	0	0	0	0	0	0	0	0	0	0	2	32	0	0	0	0	0	0	0	0	0	1	0	0	0	0	0	0	0	0	0	0
UNI3580	0	0	16	0	0	0	50	0	0	0	0	0	0	0	0	0	0	0	0	0	0	0	0	0	0	0	0	5	7	0	1	0	1	0	0	0	0	2	0	0	3	0	27	0	0	0	0	0	0
UNI4007	0	0	0	0	0	0	0	0	0	0	0	0	0	0	0	0	0	0	0	0	0	0	0	0	0	0	0	0	14	0	0	0	0	0	0	0	0	0	1	0	0	0	1	0	0	0	0	0	0
UNI2269	0	0	0	0	0	0	0	0	0	0	0	0	0	0	0	0	0	0	0	0	0	0	0	0	98	0	0	0	0	0	0	0	0	0	0	0	0	0	18	0	0	0	4	0	0	0	0	0	0
UNI3354	0	0	0	0	0	0	0	0	0	0	0	0	0	0	0	0	0	0	0	0	0	0	0	0	83	0	0	0	0	0	0	0	0	0	0	0	0	0	11	0	0	0	3	0	0	0	0	0	0
UNI2062	0	0	0	0	0	0	0	0	0	0	0	0	0	0	0	0	0	0	0	0	0	0	0	0	0	0	0	1	65	0	0	0	1	0	0	0	1	2	3	0	0	0	1	0	0	0	0	0	0
UNI3063	0	0	0	0	0	0	0	0	0	0	0	0	0	1	0	0	0	0	0	0	0	0	0	0	0	0	0	2	53	0	0	0	0	0	0	0	0	0	1	0	0	1	0	0	0	0	0	0	0
UNI4345	0	0	0	0	0	0	0	0	0	0	0	0	0	0	0	0	0	0	0	0	0	0	0	0	0	0	0	0	1	0	0	0	0	0	0	0	0	0	0	0	0	0	0	0	0	0	0	0	0
UNI1524	0	0	0	0	0	0	0	0	96	0	0	0	0	0	0	0	0	0	0	0	0	0	0	0	0	0	0	0	0	0	0	0	0	0	0	0	0	0	0	0	0	0	1	0	0	0	0	0	0
UNI566	1	0	399	0	0	3	26	0	0	0	17	1	0	0	0	1	0	0	0	0	3	0	0	0	0	0	1	0	40	0	17	0	8	0	0	0	1	10	28	0	6	0	148	0	0	0	1	0	0
UNI3709	0	0	0	0	0	0	0	0	0	2	0	0	0	0	0	0	0	0	0	0	0	0	0	0	0	0	0	0	0	0	0	0	0	0	0	9	0	0	0	0	0	0	0	0	0	0	0	0	1
UNI515	0	0	1	0	0	0	13	0	394	0	0	1	0	0	0	0	0	0	0	0	0	0	0	0	0	0	0	0	0	0	12	0	8	0	0	0	0	0	6	0	0	0	34	0	0	0	0	0	0
UNI823	0	0	0	0	0	0	1	0	180	0	0	0	0	0	0	0	0	0	0	0	0	0	0	0	0	0	0	0	0	0	2	0	3	0	0	0	0	0	1	0	0	0	47	0	0	0	0	0	0
UNI3227	0	0	0	0	0	0	0	0	0	0	0	0	0	0	0	0	0	0	0	0	0	0	0	0	0	0	0	0	0	42	0	0	0	0	0	0	0	0	0	0	0	0	0	0	0	0	0	0	0
UNI3476	0	0	0	0	0	0	0	0	0	0	0	0	0	0	0	0	0	0	0	0	0	0	0	0	0	0	0	0	0	64	0	0	0	0	0	0	0	0	0	0	0	0	0	0	0	0	0	0	0
UNI4273	0	0	0	0	0	0	0	0	0	0	0	0	0	0	0	0	0	0	0	0	0	0	0	0	0	0	0	0	0	0	0	0	0	0	0	0	0	0	0	20	0	0	0	0	0	0	0	0	0
UNI131	1	0	11	0	1	4	11	0	4	0	0	0	1	0	0	0	0	1	0	0	2	13	9	0	387	0	162	0	860	15	1751	0	1605	0	0	0	128	5	36	14	1	106	36	0	0	0	1	0	13
UNI4340	1	0	0	0	0	0	0	0	0	2	0	0	0	0	0	0	0	0	0	0	1	0	0	0	7	0	25	0	2	2	7	0	13	36	0	27	0	2	0	0	0	3	0	0	2	0	0	0	1
UNI128	22	0	71	0	2	33	4	1	1	83	0	0	0	12	0	0	0	22	0	1	0	22	6	2	7	0	16	8	17	17	120	1	497	375	1	516	77	656	323	189	15	416	7	206	297	0	0	2	2
UNI222	28	0	57	1	0	10	2	0	1	41	0	1	0	9	0	0	0	8	0	0	0	4	2	1	10	0	8	2	11	10	54	0	155	171	1	250	34	353	168	83	11	198	9	82	85	0	0	1	0
UNI213	149	1	48	1	126	1	12	0	2	0	0	0	0	1	0	0	0	20	0	0	0	21	0	0	240	0	587	0	394	30	23	0	19	108	0	0	17	108	6	15	8	6	0	0	19	0	0	0	5
UNI2357	7	0	6	0	2	0	2	0	0	3	0	0	0	0	0	0	0	4	0	0	0	7	0	0	94	0	89	1	214	12	317	0	206	12	0	17	22	17	23	6	3	63	3	18	17	0	0	0	1
UNI3168	6	0	0	0	6	0	1	0	0	0	0	0	0	0	0	0	0	0	0	0	0	0	0	0	10	0	24	0	0	0	8	0	10	13	0	7	0	0	0	0	0	2	0	0	8	0	0	0	2
UNI296	102	0	47	0	183	0	2	0	0	0	0	0	0	4	0	0	0	6	0	0	0	12	1	0	205	0	278	0	136	19	16	0	11	57	0	0	3	47	6	6	3	1	0	0	7	1	0	0	6
UNI1384	2	0	1	0	0	30	1	0	0	2	0	0	0	0	0	0	0	4	0	0	0	3	0	0	15	0	46	0	36	0	13	0	46	0	0	2	9	18	12	0	0	4	0	1	1	0	0	0	0
UNI251	0	0	7	0	0	0	3	0	1	0	0	0	2	0	0	0	0	0	0	0	0	8	12	0	262	0	53	0	257	4	706	0	467	0	0	0	38	3	10	12	1	22	25	0	1	0	0	0	6
UNI361	0	0	0	0	0	0	1	0	0	0	0	1	0	3	0	0	0	1	0	0	0	0	0	0	0	0	0	0	0	0	0	0	1	0	0	1	0	178	0	0	0	0	1	0	0	1	1	0	0
UNI3688	0	0	0	0	0	1	0	0	0	0	0	0	0	0	0	0	0	1	0	0	0	1	0	0	0	0	0	0	0	0	0	0	5	0	0	1	4	7	2	0	0	0	0	2	0	0	0	0	0
UNI2377	0	0	0	0	0	2	0	0	0	0	0	0	0	0	0	0	0	0	0	0	0	0	0	0	10	0	24	1	25	0	10	0	30	0	0	1	1	0	1	0	0	0	0	0	0	0	0	0	0
UNI1064	1	0	2	0	0	144	1	0	0	13	7	0	0	1	0	0	0	14	0	0	0	5	0	1	2	0	30	0	15	1	6	0	20	0	0	4	5	11	4	0	0	2	0	1	0	0	0	0	0
UNI2184	0	0	1	0	0	27	0	0	0	0	0	0	0	0	0	0	0	3	0	0	0	2	0	0	0	0	6	1	1	2	1	0	7	0	0	11	5	26	12	0	0	5	0	5	0	0	0	0	0
UNI3120	1	0	1	0	0	0	0	0	0	0	1	0	0	0	0	0	0	1	0	0	0	0	0	0	1	0	5	0	6	0	2	0	5	0	0	0	0	0	2	0	0	0	0	0	0	0	0	0	0
UNI2186	1	0	0	0	0	153	0	0	0	8	6	0	0	0	0	0	0	36	0	0	0	7	0	3	1	0	0	0	0	0	0	0	1	0	0	2	0	0	1	0	0	0	0	0	0	0	0	0	0
UNI804	0	0	2	0	0	0	0	0	0	0	0	0	0	0	0	0	0	0	0	0	0	0	0	0	37	0	11	0	59	1	174	1	103	0	0	0	13	0	9	0	1	14	7	0	0	0	0	0	0
UNI3071	0	0	0	0	0	2	0	0	0	0	0	0	0	0	0	0	0	0	0	0	0	0	0	0	8	0	2	0	3	0	3	0	5	0	0	0	1	0	3	0	0	0	2	0	0	0	0	0	0
UNI3373	0	0	0	0	0	0	0	0	0	0	0	0	0	0	0	0	0	0	0	0	0	0	0	0	2	0	2	0	0	0	1	0	4	0	0	0	0	0	2	0	0	0	0	0	0	0	0	0	0
UNI3314	0	0	0	0	0	0	0	0	0	0	0	0	0	0	0	0	0	1	0	0	0	0	0	0	9	0	29	0	8	0	1	0	2	1	0	0	2	0	2	0	0	0	0	0	0	0	0	0	0
UNI2516	0	0	0	0	0	0	0	0	0	0	0	0	0	0	0	0	0	0	0	0	0	0	0	0	4	0	11	0	6	0	6	0	17	0	0	0	1	1	0	0	0	1	0	0	0	0	0	0	0
UNI2227	0	0	0	0	0	0	0	0	0	0	0	0	0	0	0	0	0	0	0	0	0	0	0	0	2	0	3	0	20	0	9	0	15	0	0	0	1	0	0	0	0	0	0	0	0	0	0	0	0
UNI2711	0	0	0	0	0	0	0	0	0	0	0	0	0	0	0	0	0	0	0	0	0	0	0	0	2	0	7	0	10	0	3	0	15	0	0	0	1	0	1	0	0	1	0	0	0	0	0	0	0
UNI3488	0	0	0	0	0	9	0	0	0	0	0	0	0	0	0	0	0	2	0	0	0	0	0	0	0	0	7	0	2	0	0	0	8	0	0	3	2	9	12	0	0	5	0	1	0	0	0	0	0
UNI403	0	0	0	0	0	0	0	0	0	0	0	0	0	0	0	0	0	2	0	0	0	0	0	0	0	0	0	0	0	0	0	0	0	0	0	1	0	88	0	0	0	0	2	0	0	0	0	0	0
UNI3695	0	0	0	0	0	0	0	0	1	0	0	0	0	0	0	0	0	0	0	0	28	0	0	0	0	0	0	0	0	0	0	0	0	0	0	0	0	0	0	0	0	0	0	0	0	0	0	0	1
UNI2965	0	0	0	0	2	0	0	0	7	0	0	0	0	0	0	0	0	0	0	0	17	0	8	0	0	0	0	0	0	0	0	0	0	0	0	0	0	0	0	0	0	0	0	0	0	0	1	0	6
UNI43	27	2	78	0	1	11573	14	3	1	67	117	0	0	31	0	1	2	571	0	0	4	95	9	16	62	0	411	28	132	56	43	0	115	0	0	58	48	419	274	9	14	21	17	17	1	2	1	0	0
UNI1798	0	0	0	0	2	0	0	0	11	0	0	0	0	0	0	0	0	0	0	0	6	0	10	0	0	0	0	0	0	0	0	0	0	0	0	0	0	0	0	0	0	0	0	0	0	0	0	0	15
UNI191	2	0	33	0	0	1	1	0	0	0	1	0	0	0	1	0	0	3	0	0	1	0	1	0	65	0	266	72	33	68	13	0	4	0	0	0	29	29	853	11	6	30	776	1	6	0	0	0	0
UNI169	0	0	0	0	0	1	20	0	0	0	28	0	0	0	0	0	0	202	0	1	1	0	0	0	1	0	0	392	14	119	0	0	0	0	0	321	0	213	7	80	102	9	65	0	0	0	1	0	0
UNI1233	0	0	0	0	0	0	0	0	0	0	1	0	0	0	0	0	0	0	0	0	1	0	0	0	0	0	0	0	6	0	0	0	0	0	0	46	0	21	0	0	0	0	78	0	0	0	0	0	0
UNI83	24	0	71	0	0	4817	3	1	0	42	44	0	0	12	0	0	0	249	0	0	1	36	11	4	60	0	182	12	45	27	6	1	32	0	0	28	14	213	118	2	6	6	20	4	1	2	2	0	3
UNI119	5	0	33	0	0	5	1	1	1	0	4	0	0	0	0	0	0	7	0	0	0	1	0	1	63	0	494	134	85	113	18	0	10	0	0	0	68	65	1729	32	21	60	633	2	18	0	2	0	0
UNI2885	0	0	1	0	0	0	0	0	0	0	0	0	0	0	0	0	0	8	0	0	0	16	0	0	2	0	0	0	0	0	0	0	0	0	0	0	0	13	0	0	3	0	0	0	9	0	0	0	0
UNI2346	0	0	4	0	0	0	2	0	0	0	0	0	0	0	0	0	0	1	0	0	0	0	0	0	7	0	83	300	21	20	5	0	1	0	0	23	7	6	78	5	27	166	28	38	4	0	0	0	0
UNI354	3	0	3	0	0	0	0	0	0	0	0	0	0	0	0	0	0	0	0	1	0	0	0	0	29	0	204	47	22	18	8	0	7	0	0	1	12	9	318	1	4	17	106	0	7	0	2	0	0
UNI2694	0	0	3	0	0	0	1	0	0	0	0	0	0	0	0	0	0	14	0	0	0	23	0	0	5	0	0	2	2	0	0	0	0	0	0	0	1	9	0	0	1	0	0	1	20	0	0	0	0
UNI2352	0	0	0	0	0	0	0	0	0	0	0	0	0	0	0	0	0	0	0	0	0	0	0	1	4	0	97	1	0	2	0	0	0	0	0	41	0	0	3	0	0	14	4	2	3	0	0	0	0
UNI3021	0	0	2	0	0	0	0	0	0	0	0	0	0	0	0	0	0	0	0	0	0	0	0	0	6	0	55	150	10	14	2	0	1	0	0	13	3	3	38	2	11	81	27	19	1	0	0	0	0
UNI1163	0	0	3	0	0	0	2	0	0	0	5	0	0	0	0	0	0	0	0	0	0	0	0	0	0	0	0	13	0	0	33	0	10	0	0	49	3	7	0	5	137	26	13	0	1	0	0	0	0
UNI482	2	0	6	0	0	0	1	0	0	0	1	0	0	0	0	0	0	0	0	0	0	0	0	0	31	0	115	11	11	14	3	0	2	0	0	0	7	3	175	2	1	12	129	0	3	0	0	0	0
UNI1957	0	0	0	0	0	0	0	0	0	0	0	0	0	0	0	0	0	0	0	0	0	0	0	0	14	0	65	9	7	10	5	0	0	0	0	0	6	0	34	0	2	3	30	0	1	0	0	0	0
UNI603	0	0	16	0	0	0	1	0	0	0	17	0	1	0	0	0	0	0	0	0	0	0	0	0	0	0	0	3	0	0	29	0	9	0	0	45	1	27	0	12	84	29	66	0	1	0	0	0	0
UNI2875	0	0	1	0	0	0	0	0	0	0	0	0	0	0	0	0	0	1	0	0	0	0	0	0	4	0	48	140	2	8	0	0	1	0	0	26	4	3	187	3	4	66	23	23	1	0	0	0	0
UNI3484	1	0	0	0	0	0	2	0	0	0	0	0	0	1	0	0	0	1	0	0	0	0	0	1	11	0	248	183	6	7	0	0	4	0	0	121	3	5	42	3	5	186	50	14	4	0	0	0	0
UNI3898	0	0	2	0	0	0	0	0	0	0	37	0	0	0	0	0	0	11	0	0	0	2	0	0	0	0	0	0	0	0	0	0	0	0	0	0	0	0	0	0	2	0	0	0	1	0	0	0	0
UNI1297	0	0	3	0	0	2	2	0	0	0	1	0	0	0	0	0	0	0	0	0	0	0	0	1	5	0	35	16	24	10	1	0	1	0	0	2	5	3	50	0	4	5	9	0	1	0	0	0	0
UNI3867	0	0	2	0	0	2	0	0	0	0	2	0	0	0	0	0	0	0	0	0	0	0	0	0	3	0	54	37	6	2	3	0	3	0	0	5	3	2	34	1	2	22	24	1	2	0	0	0	0
UNI2177	0	0	4	0	0	0	1	0	0	0	2	0	0	0	0	0	0	0	0	0	0	0	0	0	0	0	0	3	0	0	15	0	6	0	0	28	0	3	0	4	73	19	5	0	1	0	0	0	0
UNI2121	0	0	0	0	0	0	0	0	0	0	0	0	0	0	0	0	0	0	0	0	0	0	0	0	3	0	0	122	1	161	1	0	2	0	0	0	0	0	47	0	11	3	1	0	1	0	0	0	0
UNI797	0	0	0	0	0	0	0	0	0	0	21	0	0	0	0	0	0	0	0	0	0	0	0	0	0	0	0	1	3	0	0	0	0	1	0	18	62	134	0	0	0	0	0	0	1	0	0	0	0
UNI638	0	0	0	2	0	0	12	0	0	0	0	0	0	1	0	0	0	0	0	0	0	0	0	0	0	0	0	2	5	0	1	0	1	0	0	0	0	2	1	23	14	4	7	0	0	0	0	0	0
UNI1136	0	0	0	0	0	0	0	0	0	0	0	0	0	0	0	0	0	0	0	0	0	0	0	0	1	0	0	2	3	0	0	0	1	0	0	0	0	1	0	11	10	0	7	0	0	0	0	1	0
UNI524	0	0	36	0	0	0	3	0	0	0	0	2	0	0	0	0	0	551	0	0	0	0	0	0	0	0	0	0	16	0	0	0	0	0	0	0	24	13	0	0	0	0	0	0	0	0	0	1	0
UNI114	1	0	21	0	0	0	11	0	1	1	18	0	0	0	0	0	0	1	0	2	0	0	0	7	0	0	938	1378	7	1	15	0	19	0	0	395	12	213	225	93	75	1013	225	146	0	0	0	1	0
UNI199	0	0	30	0	0	0	2	0	0	0	6	1	0	0	0	0	0	1	0	0	0	0	0	2	0	0	436	469	5	1	6	0	6	0	0	205	0	106	116	33	45	513	284	48	0	0	0	0	0
UNI1139	0	0	0	0	0	0	0	0	0	0	0	0	0	0	0	0	0	4	0	0	0	0	0	1	0	0	75	2	9	0	0	0	0	0	0	0	0	0	0	10	2	1	0	2	0	0	0	0	0
UNI147	0	0	26	1	0	8	4	0	0	0	45	0	0	21	1	0	0	62	0	0	0	1	10	0	2	0	0	1484	64	1617	22	0	6	0	0	111	6	13	230	35	20	34	108	144	0	0	0	1	0
UNI93	0	1	24	1	0	17	7	1	0	2	94	0	0	46	0	0	0	99	0	0	0	1	11	0	3	0	0	3503	143	2617	34	0	34	0	0	224	20	14	484	107	45	104	91	298	0	1	0	3	0
UNI389	1	0	15	0	0	11	26	0	0	76	35	0	0	19	0	0	0	172	0	0	0	4	7	1	18	0	0	28	13	0	0	0	4	0	0	0	0	3	99	36	6	5	18	33	0	0	0	0	0
UNI95	3	0	1	0	0	8	8	0	0	0	0	2	0	0	0	0	1	11	0	0	0	0	1	0	2	0	0	3	0	0	1	0	0	0	0	0	0	0	0	0	13	0	21	0	0	0	1	0	1
UNI280	1	0	7	0	0	11	2	0	0	0	21	0	0	15	0	0	0	52	0	0	0	0	2	1	0	0	0	1228	77	853	16	0	19	0	0	109	7	5	121	18	19	31	10	69	0	0	0	1	1
UNI3033	0	0	13	0	0	10	1	0	0	0	15	0	0	6	0	0	0	434	0	0	0	1	4	2	0	0	0	59	17	0	5	0	0	0	23	94	0	1	19	34	10	15	1	7	0	0	0	0	0
UNI429	0	0	8	0	0	8	1	0	0	0	5	1	0	13	0	0	0	15	0	1	0	0	2	0	0	0	0	516	36	614	7	0	5	0	0	66	0	6	88	3	10	18	30	26	0	0	1	0	0
UNI634	0	0	16	0	0	10	9	1	0	39	25	0	0	11	0	0	0	98	0	0	0	5	3	1	12	0	0	14	13	0	0	0	0	0	0	0	1	4	47	26	2	3	23	26	0	0	0	0	0
UNI3379	0	0	1	0	0	0	1	0	1	0	0	0	0	0	0	0	0	0	0	0	0	0	1	0	0	0	0	2	2	100	0	0	0	0	0	14	0	0	1	0	0	0	1	1	0	0	0	0	0
UNI514	0	0	5	0	0	0	3	0	0	0	1	0	0	0	0	0	0	0	0	0	0	0	1	0	0	0	213	148	0	0	2	0	3	0	0	95	0	11	24	7	5	158	46	9	0	0	0	0	0
UNI2216	0	0	0	0	0	0	0	0	0	0	3	0	0	0	0	0	0	1	0	0	0	0	1	0	0	0	0	3	0	439	0	0	2	0	0	21	0	0	3	2	0	2	1	1	0	0	0	0	0
UNI435	0	0	1	0	0	0	0	0	0	0	11	0	0	0	0	0	0	1	0	0	0	0	0	0	8	0	0	138	3	363	7	0	4	0	0	0	0	0	214	0	10	2	6	0	0	0	1	0	0
UNI392	0	0	10	0	0	12	2	0	1	0	7	1	1	18	0	0	0	67	0	0	0	0	0	3	2	0	0	2651	79	1133	24	0	19	0	0	63	8	4	98	9	25	45	10	182	0	0	1	0	0
UNI895	0	0	0	0	0	0	1	0	0	0	0	0	0	0	0	0	0	0	0	0	0	0	0	0	1	0	0	4	0	0	0	0	0	0	0	0	0	0	1	0	0	0	0	0	0	0	0	0	0
UNI562	0	0	0	1	0	0	2	0	0	0	2	2	0	0	0	0	0	70	0	0	0	0	0	0	0	0	0	260	3	52	0	0	0	0	0	45	0	21	5	7	54	1	8	0	0	0	0	0	0
UNI2307	0	0	0	0	0	0	0	0	0	0	0	0	0	0	0	0	0	0	0	0	0	0	0	0	0	0	0	8	0	0	0	0	0	0	0	0	0	0	0	0	0	0	0	0	0	0	0	0	0
UNI292	0	0	0	0	0	0	4	0	0	0	7	0	0	0	0	0	0	104	0	1	0	1	0	0	0	0	0	167	5	57	0	0	0	0	0	190	1	104	6	33	63	0	83	0	0	0	0	0	0
UNI3864	0	0	0	0	0	0	1	0	0	0	0	0	0	0	0	0	0	0	0	0	0	0	0	0	1	0	9	47	10	22	1	0	1	0	0	0	2	0	38	0	3	13	30	0	0	0	0	0	0
UNI347	0	0	7	0	0	0	4	0	0	0	8	0	0	0	0	0	0	0	0	0	0	0	0	0	0	0	476	434	0	0	10	0	10	0	0	201	6	28	44	10	34	389	39	18	0	0	0	0	0
UNI662	0	0	1	0	0	5	0	0	0	0	0	0	0	0	0	0	0	0	0	0	0	0	0	4	0	0	0	35	2	239	0	0	0	0	0	0	0	0	5	0	0	0	7	45	0	0	0	0	0
UNI2403	0	0	0	0	0	0	0	0	0	0	0	0	0	0	0	0	0	0	0	0	0	0	0	0	0	0	0	2	0	0	0	0	0	0	0	0	0	0	0	0	0	0	1	0	0	0	0	0	0
UNI691	0	0	0	0	0	0	0	0	0	0	2	0	0	0	0	0	0	0	0	0	0	0	0	0	6	0	0	61	1	210	5	1	0	0	0	0	0	0	122	0	3	0	8	0	0	0	0	0	0
UNI3863	0	0	0	0	0	0	0	0	0	0	0	0	0	0	0	0	0	0	0	0	0	0	0	0	0	0	1	2	1	0	0	0	0	0	0	0	0	0	19	1	0	0	11	0	0	0	0	0	0
UNI2256	1	0	0	0	0	0	3	0	0	0	0	0	0	0	0	0	0	0	0	0	0	0	0	0	0	0	0	2	0	0	0	0	1	0	0	0	0	0	0	5	9	2	0	0	0	0	0	0	0
UNI991	0	0	0	1	0	0	1	0	0	0	3	0	0	0	0	0	0	52	0	0	0	0	0	0	0	0	0	112	1	24	0	0	0	0	0	34	0	14	6	9	34	1	10	1	0	0	0	0	0
UNI1480	0	0	0	0	0	0	0	0	0	0	1	0	0	1	0	0	0	0	0	0	0	0	0	0	2	0	0	31	0	92	3	0	3	0	0	0	0	0	47	0	2	0	2	0	0	0	0	0	0
UNI2417	0	0	0	0	0	0	3	0	0	0	0	0	0	0	0	0	0	0	0	0	0	0	0	0	0	0	0	7	0	0	0	0	0	0	0	0	0	1	0	0	1	0	4	0	0	0	0	0	0
UNI1553	0	0	4	0	0	3	0	0	0	0	1	0	0	1	0	0	0	5	0	0	0	0	0	0	0	0	0	225	13	163	2	0	0	0	0	14	1	0	6	0	7	9	0	8	0	0	0	0	0
UNI931	0	0	2	0	1	1067	0	1	0	5	5	0	0	2	0	0	0	92	1	0	0	12	0	1	7	0	37	6	27	8	6	0	5	0	0	2	1	22	23	0	3	3	3	4	0	0	0	1	0
UNI413	0	0	22	0	0	0	4	0	0	0	40	0	0	0	0	0	0	0	0	0	0	0	0	0	0	0	0	11	0	0	76	0	15	0	0	126	1	43	0	21	202	62	59	0	0	0	0	0	0
UNI4212	0	0	0	0	0	0	0	0	0	0	0	0	0	0	0	0	0	0	0	0	0	0	0	0	0	0	0	150	1	14	0	0	0	0	0	12	0	1	6	1	0	6	4	9	0	0	0	0	0
UNI2873	0	0	0	0	0	0	0	0	0	0	0	0	0	0	0	0	0	0	0	0	0	0	0	0	0	0	0	95	8	90	0	0	0	0	0	0	0	0	4	0	0	0	0	0	0	0	0	0	0
UNI4344	0	0	3	0	0	0	0	0	0	0	1	0	0	0	0	0	0	0	0	0	0	0	0	0	5	0	75	102	3	4	3	0	2	0	0	14	0	2	7	0	5	75	14	5	0	0	0	0	0
UNI448	1	1	4	0	0	0	1	0	0	0	0	0	0	0	0	0	0	0	0	0	0	0	0	0	0	0	103	449	5	0	3	0	0	0	0	33	1	9	22	9	33	250	10	39	0	0	0	0	0
UNI2490	0	0	0	0	0	2	0	0	0	0	0	0	0	10	0	0	0	12	0	0	0	0	0	0	0	0	0	184	9	272	3	0	0	0	0	12	0	0	10	1	2	9	0	174	0	0	0	0	0
UNI4002	0	0	0	0	0	0	0	0	0	0	0	1	0	0	0	0	0	0	0	0	0	0	0	1	0	0	55	134	0	2	4	0	1	0	0	39	1	2	9	0	6	87	3	9	0	0	0	0	0
UNI4153	0	0	0	0	0	0	2	0	0	0	0	0	0	0	0	0	0	1	0	0	0	0	0	1	1	0	24	62	1	0	1	0	1	0	0	4	0	2	13	0	0	42	6	4	0	0	0	0	0
UNI3319	0	0	0	0	0	1	0	0	0	0	0	0	0	3	0	0	0	6	0	0	0	0	0	0	0	0	0	170	6	15	1	0	2	0	0	3	0	0	3	1	0	2	0	3	0	0	0	0	0
UNI1162	0	0	0	0	0	0	0	0	0	0	4	0	0	0	0	0	0	0	0	0	0	0	0	0	0	0	0	0	0	0	0	0	0	0	0	9	15	83	0	0	0	0	0	0	0	0	0	0	0
UNI739	0	0	4	0	0	0	0	0	0	0	0	0	0	0	0	0	0	1	0	1	0	0	0	1	0	0	73	186	0	0	2	0	3	0	0	21	3	3	13	2	7	111	9	30	0	0	0	0	0
UNI4419	0	0	0	0	0	0	0	0	0	0	0	0	0	0	0	0	0	0	0	0	0	0	0	0	0	0	0	35	6	45	0	0	0	0	0	0	0	0	0	0	0	0	0	0	0	0	0	0	0
UNI2742	0	0	0	0	0	1	1	0	0	0	0	0	0	0	0	0	0	1	0	0	0	0	0	0	1	0	17	70	1	0	0	0	3	0	0	6	0	0	14	1	0	35	4	0	0	0	0	0	0
UNI3900	0	0	0	0	0	0	0	0	0	0	0	0	0	0	0	0	0	0	0	0	0	0	0	0	0	0	0	129	1	4	0	0	0	0	0	7	1	0	2	0	0	1	1	3	0	0	0	0	0
UNI2371	0	0	2	0	0	0	0	0	0	0	2	0	0	0	0	0	0	0	0	0	0	0	0	0	0	0	0	8	0	0	22	0	3	0	0	11	0	0	0	1	114	33	0	0	0	0	0	0	0
UNI4037	0	0	0	0	0	0	0	0	0	0	0	0	0	0	0	0	0	0	0	0	0	0	0	0	0	0	0	316	4	26	0	0	0	0	0	0	0	0	0	0	0	0	0	10	0	0	0	0	0
UNI2105	0	0	0	0	0	1	0	0	0	0	0	0	0	3	0	0	0	2	0	0	0	0	0	0	0	0	0	168	3	8	0	0	0	0	0	2	0	0	2	1	0	3	0	5	0	0	0	0	0
UNI4047	3	0	5	0	0	1322	1	0	0	3	1	0	0	4	0	0	0	60	0	0	0	12	0	0	11	0	34	2	16	9	3	0	4	0	0	13	1	4	14	1	3	4	2	3	0	0	0	0	0
UNI4098	0	0	0	0	0	300	0	0	0	1	0	0	0	0	0	0	0	15	0	0	0	2	0	0	1	0	3	1	0	0	1	0	1	0	0	0	1	0	2	0	0	0	0	0	0	0	0	0	0
UNI4109	0	0	0	0	0	0	0	0	0	0	0	0	0	0	0	0	0	0	0	0	0	0	0	0	0	0	0	86	3	90	0	0	0	0	0	0	0	0	5	0	0	0	0	1	0	0	0	0	0
UNI3506	0	0	2	0	0	0	0	0	0	0	0	0	0	0	0	0	0	0	0	0	0	0	0	0	0	0	0	78	2	1	0	0	0	0	0	0	0	0	7	0	0	0	0	2	0	0	0	0	0
UNI1551	0	0	7	0	0	1	7	0	0	10	2	0	0	6	0	0	0	58	0	0	0	1	0	0	1	0	0	13	3	0	2	0	1	0	0	0	0	0	31	3	4	4	3	29	0	0	0	0	0
UNI4279	0	0	0	0	0	0	0	0	0	0	0	0	0	0	0	0	0	0	0	0	0	0	0	0	0	0	0	67	3	142	0	0	0	0	0	2	0	0	1	1	0	1	0	4	0	0	0	0	0
UNI3704	0	0	1	0	0	0	0	0	0	0	0	0	0	0	0	0	0	0	0	0	0	0	0	0	0	0	0	100	8	61	0	0	0	0	0	0	0	0	3	0	0	0	0	0	0	0	0	0	0
UNI3231	0	0	0	0	0	0	0	0	0	0	0	0	0	0	0	0	0	0	0	0	0	0	0	0	0	0	0	122	6	56	0	0	0	0	0	0	0	0	0	0	0	0	0	0	0	0	0	0	0
UNI1968	0	0	0	0	0	0	0	0	0	0	1	0	0	0	0	0	0	0	0	0	0	0	0	0	4	0	0	28	3	85	0	0	0	0	0	0	0	0	22	0	0	0	2	0	0	0	0	0	0
UNI3174	0	0	0	0	0	0	0	0	0	0	0	0	0	0	0	0	0	1	0	0	0	0	0	0	0	0	0	35	0	119	0	0	0	0	0	3	0	0	3	0	0	1	0	2	0	0	0	0	0
UNI2960	0	0	0	0	0	0	0	0	0	0	0	1	0	0	0	0	0	0	0	0	0	0	0	0	0	0	0	59	2	108	0	0	0	0	0	1	0	0	1	0	0	1	0	3	0	0	0	0	0
UNI3969	0	0	1	0	0	0	0	0	0	0	0	0	0	0	0	0	0	0	0	0	0	0	0	0	0	0	41	34	2	0	1	0	1	0	0	10	2	2	4	2	1	59	2	44	0	0	0	0	0
UNI2511	0	0	2	0	0	0	0	0	0	0	0	0	0	0	0	0	0	0	0	0	0	0	0	1	0	0	0	22	3	127	1	0	1	0	0	0	0	0	4	0	0	2	3	1	0	0	0	0	0
UNI1959	0	0	0	0	0	0	0	0	0	0	0	0	0	0	0	0	0	0	0	0	0	0	0	0	0	0	0	151	1	33	0	0	0	0	0	0	0	0	0	0	0	0	0	1	0	0	0	0	0
UNI4356	0	0	0	0	0	0	0	0	0	0	0	0	0	0	0	0	0	0	0	0	0	0	0	0	0	0	5	98	0	0	0	0	0	0	0	6	0	0	2	0	0	30	2	5	0	0	0	0	0
UNI3069	1	0	1	0	0	0	0	0	0	0	0	0	0	0	0	0	0	0	0	0	0	0	0	0	0	0	13	228	1	0	1	0	0	0	0	9	0	0	3	0	6	37	15	3	0	0	0	0	0
UNI1785	0	0	0	0	0	2	2	0	0	0	0	0	0	0	0	0	0	4	0	0	0	0	0	0	0	0	38	1	2	0	0	0	0	0	0	0	0	0	1	6	6	0	0	0	0	0	0	0	0
UNI3948	0	0	0	0	0	0	1	0	0	0	2	0	0	0	0	0	0	0	0	0	0	0	0	0	0	0	0	7	0	0	9	0	2	0	0	13	5	2	0	1	90	15	2	1	0	0	0	0	0
UNI1613	0	0	1	0	0	0	0	0	0	0	0	0	0	0	0	0	0	0	0	0	0	0	0	0	0	0	46	82	2	0	0	0	0	0	0	18	1	4	6	1	2	69	7	4	0	0	0	0	0
UNI2179	0	0	0	0	0	0	0	0	0	0	2	0	0	0	0	0	0	0	0	0	0	0	0	0	0	0	0	8	0	0	19	0	2	0	0	27	2	0	0	4	70	33	3	0	0	0	0	0	0
UNI3482	0	0	0	0	0	365	0	0	0	0	0	0	0	0	0	0	0	15	0	0	0	5	0	0	0	0	3	0	3	0	0	0	3	0	0	1	0	1	2	0	0	0	0	0	0	0	0	0	0
UNI4331	0	0	0	0	0	0	0	0	0	0	0	0	0	0	0	0	0	0	0	0	0	0	0	0	4	0	55	1	0	6	0	0	0	0	0	31	0	0	2	0	0	11	5	0	0	0	0	0	0
UNI2233	0	0	4	0	0	0	0	0	0	0	4	0	0	0	0	0	0	0	0	0	0	0	0	0	0	0	0	1	0	0	6	0	5	0	0	23	0	2	0	0	23	9	6	0	0	0	0	0	0
UNI3351	0	0	0	0	0	0	0	0	0	0	0	0	0	0	0	0	0	0	0	0	0	0	0	0	4	0	83	0	0	6	0	0	1	0	0	25	0	0	1	0	0	12	2	0	0	0	0	0	0
UNI878	0	0	42	0	0	0	1	0	0	0	0	0	0	0	0	0	0	237	0	0	0	0	0	0	0	0	0	0	6	0	0	0	0	0	0	0	1	9	0	0	0	0	0	0	0	0	0	0	0
UNI2327	0	0	27	0	0	0	0	0	0	0	0	0	0	0	0	0	0	0	0	0	0	0	0	0	0	0	0	0	0	0	0	0	2	0	0	0	0	4	0	0	3	0	3	1	0	0	0	0	0
UNI3959	0	0	20	0	0	0	0	0	0	0	0	0	0	0	0	0	0	0	0	0	0	0	0	0	0	0	0	0	0	0	0	0	0	0	0	0	0	2	0	0	2	0	6	2	0	0	0	0	0
UNI3545	0	0	8	0	0	0	0	0	0	0	0	0	0	0	0	0	0	111	0	0	0	0	0	0	0	0	0	0	4	0	0	0	0	0	0	0	1	0	0	0	0	0	0	0	0	0	0	0	0
UNI1393	0	0	7	0	0	0	1	0	0	0	0	0	0	0	0	0	0	265	0	0	0	0	0	0	0	0	0	0	2	0	0	0	0	0	0	0	4	2	0	0	0	0	0	0	0	0	0	0	0
UNI1759	0	0	5	0	0	0	0	0	0	0	1	1	0	0	0	0	0	0	0	0	0	0	0	0	0	0	0	5	0	0	19	0	2	0	0	4	0	0	0	0	53	14	6	0	0	0	0	0	0
UNI3532	0	0	7	0	0	0	0	0	0	0	0	0	0	0	0	0	0	48	0	0	0	0	0	0	0	0	0	0	0	0	0	0	0	0	0	0	1	0	0	0	0	0	0	0	0	0	0	0	0
UNI1943	0	0	4	0	0	0	0	0	0	0	0	0	0	0	0	0	0	97	0	0	0	0	0	0	0	0	0	0	3	0	0	0	0	0	0	0	4	2	0	0	0	0	0	0	0	0	0	0	0
UNI886	0	0	1	0	0	0	0	1	0	0	0	0	0	0	0	0	0	0	0	0	0	0	0	0	0	0	0	0	12	0	0	0	0	0	0	78	0	42	0	0	0	0	54	0	0	0	0	0	0
UNI612	0	0	0	0	1	0	0	0	0	0	0	0	0	0	0	0	0	1	0	0	0	1	0	0	0	0	60	0	0	0	0	0	0	0	0	532	0	1	0	11	1	55	0	4	0	0	0	0	0
UNI937	0	0	0	0	0	0	0	0	0	0	0	0	0	0	0	0	0	0	0	0	0	1	0	0	0	0	32	0	0	0	0	0	0	0	0	322	0	0	0	5	0	15	0	0	0	0	0	0	0
UNI4114	0	0	0	0	0	0	1	0	0	0	0	0	0	0	0	0	0	0	0	0	0	0	0	0	0	0	12	0	0	0	0	0	0	0	0	0	0	0	0	1	2	0	0	0	0	0	0	0	0
UNI1945	0	0	0	0	0	0	0	0	0	0	0	0	0	0	0	0	0	0	0	0	0	0	0	0	0	0	14	0	0	0	0	0	0	0	0	113	0	0	1	2	1	36	0	0	0	0	0	0	0
UNI3884	0	0	0	0	0	0	0	0	0	0	0	0	0	0	0	0	0	0	0	0	0	0	0	0	0	0	3	0	1	0	0	0	0	0	0	44	0	0	0	0	0	4	0	0	0	0	0	0	0
UNI2501	0	0	0	0	0	0	0	0	0	0	0	0	0	0	0	0	0	0	0	0	0	0	0	0	0	0	7	0	0	0	0	0	0	0	0	120	0	0	0	0	0	1	0	0	0	0	0	0	0
UNI3083	0	0	0	0	0	0	0	0	0	0	0	0	0	0	0	0	0	0	0	0	0	0	0	0	0	0	3	0	0	0	0	0	0	0	0	62	0	0	0	2	2	20	0	0	0	0	0	0	0
UNI1175	0	0	0	0	0	0	0	0	35	0	0	0	0	0	0	0	0	0	0	0	0	0	0	0	0	0	0	7	11	0	0	0	2	0	0	0	0	10	0	0	0	0	43	0	0	0	0	0	0
UNI3500	0	0	0	0	0	0	0	0	0	0	0	0	0	0	0	0	0	0	0	0	0	0	0	0	0	0	0	0	5	0	0	0	0	0	0	35	0	3	0	0	0	0	5	0	0	0	0	0	0
UNI1944	0	0	0	0	0	0	0	0	8	0	0	0	0	0	0	0	0	0	0	0	0	0	0	0	0	0	0	0	2	0	0	0	0	0	0	0	0	8	0	0	0	0	35	0	0	0	0	0	0
UNI3215	0	0	0	0	0	0	1	0	0	0	0	0	0	0	0	0	0	0	0	0	0	0	0	0	0	0	0	0	0	0	0	0	0	0	0	0	0	0	0	0	0	0	0	0	0	0	0	0	0
UNI2077	0	0	0	0	0	0	0	0	0	0	0	0	0	0	0	0	0	0	0	0	0	0	0	4	0	0	0	4	0	0	2	0	2	0	0	0	0	0	1	0	0	0	0	0	0	0	0	0	0
UNI4195	0	0	0	0	0	0	0	0	0	0	0	0	0	0	0	0	0	1	0	0	0	0	0	0	0	0	0	0	0	2	0	0	0	0	0	10	0	0	0	0	2	0	0	0	0	0	0	0	0
UNI2497	0	0	0	0	0	0	0	0	0	0	0	0	0	0	0	0	0	0	0	0	0	0	0	4	0	0	0	3	0	0	0	0	1	0	0	0	0	0	2	0	0	0	0	0	0	0	0	0	0
UNI3736	0	0	0	0	0	1	0	0	0	0	0	0	0	0	0	0	0	0	0	0	0	0	0	0	0	0	0	0	0	1	0	0	0	0	0	0	0	0	0	0	1	0	0	0	0	0	0	0	0
UNI1802	0	0	0	0	0	0	0	0	0	0	0	0	0	0	0	0	0	0	0	0	0	0	0	0	0	0	0	0	0	0	0	0	0	0	0	0	0	0	0	0	0	0	0	0	0	0	0	0	0
UNI2894	0	0	0	0	0	0	0	0	0	0	0	0	0	4	0	0	0	103	0	0	0	0	0	0	0	0	0	0	0	0	0	0	0	0	0	0	0	0	0	1	0	1	0	0	0	0	0	0	0
UNI2259	0	0	0	0	0	0	0	0	0	1	0	0	0	3	0	0	0	172	0	0	0	0	0	0	0	0	0	3	0	0	0	0	0	0	0	0	0	0	0	0	0	4	0	0	0	0	0	0	0
UNI2732	0	0	5	0	1	18	1	4	0	1	0	0	0	77	1	0	0	141	11	0	5	12	1	1	6	0	21	138	108	18	5	0	11	6	0	57	7	0	4	15	25	183	6	534	4	0	1	0	0
UNI3217	0	0	0	0	0	0	0	0	0	0	0	0	0	0	0	0	0	0	0	0	0	0	0	1	0	0	0	0	0	0	0	0	0	0	0	0	0	0	0	0	0	0	62	0	0	0	0	0	0
UNI3365	0	0	0	0	0	0	0	0	0	0	0	0	0	0	0	0	0	0	0	0	0	0	0	0	0	0	0	0	0	0	0	0	0	0	0	0	0	0	0	0	0	0	1	0	0	0	0	0	0
UNI2578	0	0	0	0	0	0	0	0	0	0	0	0	0	0	0	0	0	0	0	0	0	0	0	0	0	0	0	0	0	0	0	0	0	0	0	0	0	0	0	0	0	0	3	0	0	0	0	0	0
UNI3458	0	0	0	0	0	0	0	0	0	0	0	0	0	0	0	0	0	0	0	0	0	0	0	0	0	0	0	0	0	0	0	0	0	0	0	0	0	3	0	0	0	0	1	0	0	0	0	0	0
UNI1371	0	0	0	0	0	0	94	1	0	0	0	0	0	0	0	0	0	0	0	0	0	0	0	0	7	0	0	0	0	0	0	0	1	0	0	0	0	4	0	0	0	0	17	0	0	0	0	0	0
UNI731	0	0	0	0	0	1	314	0	0	0	0	0	0	0	0	0	0	0	0	0	0	0	0	0	2	0	0	0	0	0	0	0	0	0	0	0	0	8	0	0	0	0	21	0	0	0	0	0	0
UNI1084	0	0	0	0	0	0	0	0	0	0	0	0	0	0	0	0	0	0	0	0	0	0	0	0	0	0	0	0	0	0	0	0	0	0	0	0	0	0	0	0	0	0	0	0	0	0	0	0	0
UNI1121	0	0	0	0	0	0	0	0	0	0	0	0	0	0	0	0	0	0	0	0	0	0	0	0	0	0	0	0	0	0	0	0	0	0	0	0	0	0	0	0	0	0	0	0	0	0	0	0	0
UNI1863	0	24	0	0	9	0	0	2	0	0	0	0	0	0	0	0	0	0	0	0	6	0	0	0	0	0	0	0	0	0	0	0	0	0	0	0	0	0	0	0	0	0	0	0	21	0	0	0	5
UNI1352	0	27	0	0	6	1	0	15	0	0	0	0	0	0	0	0	0	0	0	0	2	0	0	0	8	30	0	0	0	16	0	5	0	34	0	0	0	0	0	0	0	0	0	0	0	11	0	0	34
UNI2830	0	13	0	0	16	0	0	0	0	0	0	0	0	0	0	0	0	0	0	0	3	0	0	0	0	0	0	0	0	0	0	0	0	0	0	0	0	0	0	0	0	0	0	0	3	0	0	0	2
UNI1774	0	6	0	1	7	0	0	1	0	0	0	0	0	0	0	0	0	0	0	0	3	0	1	0	5	9	0	0	0	3	0	2	0	18	0	0	0	0	0	0	0	0	1	0	0	1	0	0	16
UNI1301	0	0	0	0	4	0	1	1	19	0	0	7	0	0	0	75	0	0	0	0	0	0	0	0	0	0	0	0	0	10	0	0	0	42	0	0	0	0	0	0	0	0	0	0	0	0	0	0	25
UNI2332	0	0	0	0	4	0	0	0	12	0	0	3	0	0	0	30	0	0	0	0	0	0	0	0	0	0	0	0	0	5	0	0	0	20	0	0	0	0	0	0	0	0	0	0	0	0	0	0	7
UNI1645	0	0	0	0	19	0	0	0	0	0	0	0	0	0	0	0	0	0	0	0	0	0	0	0	0	87	0	1	0	0	0	0	0	0	0	0	0	0	0	0	0	0	0	0	0	0	0	0	0
UNI4101	0	0	0	0	0	0	0	0	0	0	0	0	0	0	0	0	0	0	0	0	0	0	0	0	0	0	0	0	0	0	0	0	0	0	0	0	0	0	0	0	0	0	0	0	0	0	0	0	0
UNI4442	0	0	0	0	0	0	0	0	0	0	0	0	0	0	0	0	0	0	0	0	0	0	0	0	0	0	0	0	0	0	0	0	0	0	0	0	0	0	0	0	0	0	0	0	0	0	0	0	0
UNI2412	0	0	0	0	3	0	0	0	0	0	0	0	0	0	0	4	0	0	0	0	0	0	0	0	0	0	0	0	0	0	0	0	0	45	0	0	0	0	0	0	0	0	0	0	0	0	0	0	4
UNI3830	0	0	0	0	9	0	0	0	0	0	0	0	0	0	0	2	0	0	0	0	0	0	0	0	0	0	0	0	0	0	0	0	0	12	0	0	0	0	0	0	0	0	0	0	0	0	0	0	3
UNI2678	0	0	0	0	0	0	0	0	0	0	0	0	0	0	0	0	0	0	0	0	0	0	0	0	0	0	0	0	7	0	0	0	0	0	0	0	0	0	0	0	0	0	3	0	0	2	0	0	0
UNI3203	0	0	0	0	0	0	0	0	0	0	0	0	0	0	0	0	0	0	0	0	0	0	0	0	0	0	0	0	0	0	0	0	0	0	0	0	0	0	0	85	0	0	0	0	0	0	0	0	0
UNI4274	0	0	0	0	0	0	0	0	0	0	0	0	0	0	0	0	0	0	0	0	0	0	0	0	0	0	0	0	0	0	0	0	0	0	0	0	0	0	0	44	0	0	0	0	0	0	0	0	0
UNI1261	0	0	0	0	0	0	0	0	0	0	0	0	0	0	0	0	0	0	0	0	0	0	0	0	2	0	0	0	0	0	0	0	1	0	0	0	0	0	0	0	0	0	337	1	0	0	0	0	0
UNI1203	0	0	0	0	0	0	0	0	0	0	0	0	0	0	0	0	0	0	0	0	0	0	0	0	2	0	0	0	0	0	0	0	1	0	0	0	0	0	0	0	0	0	404	0	0	0	0	0	0
UNI326	0	0	0	0	0	0	0	0	0	0	0	0	0	2	0	0	0	1712	0	0	0	0	0	0	0	0	0	0	0	0	0	0	0	0	0	0	0	0	0	0	0	0	0	0	19	2	0	0	0
UNI565	0	0	0	0	0	0	0	0	0	0	0	0	0	0	0	0	0	641	0	0	0	0	0	0	0	0	0	0	0	0	0	0	0	0	0	0	0	0	0	0	0	0	0	0	8	0	0	0	0
UNI2058	0	0	0	0	0	0	0	0	0	0	0	0	0	0	0	0	0	192	0	0	0	0	0	0	0	0	0	0	0	0	0	0	0	0	0	0	0	0	0	0	0	0	0	0	2	0	0	0	0
UNI3081	0	0	0	0	0	0	0	0	0	0	0	0	0	0	0	0	0	85	0	0	0	0	0	0	0	0	0	0	0	0	0	0	0	0	0	0	0	0	0	0	0	0	0	0	0	0	0	0	0
UNI773	0	0	0	0	0	0	0	0	0	0	0	0	0	2	0	0	0	0	0	0	0	0	0	0	0	0	0	0	1	0	0	0	0	0	0	333	0	0	41	0	0	0	0	0	0	0	0	0	0
UNI1423	0	0	0	0	0	0	0	0	0	0	0	0	0	0	0	0	0	0	0	0	0	0	0	0	0	0	0	0	1	0	0	0	0	0	0	166	0	0	19	2	0	0	0	0	0	0	0	0	0
UNI1241	0	0	8	0	1	0	0	0	0	0	0	0	0	0	0	0	0	0	0	0	0	0	0	0	0	0	55	0	0	0	0	0	0	0	0	0	0	0	0	0	0	0	0	0	0	0	0	0	0
UNI987	0	0	3	0	0	0	0	0	0	0	0	0	0	0	0	0	0	0	0	0	0	0	0	0	0	0	214	0	0	0	0	0	2	0	0	0	0	0	0	0	0	0	0	0	0	0	0	0	0
UNI1767	0	0	2	0	0	1	0	0	0	0	0	0	0	0	0	0	0	0	0	0	0	0	0	0	0	0	31	0	0	0	0	0	0	0	0	0	0	0	0	0	0	0	0	0	0	0	0	0	0
UNI1769	0	0	5	0	0	0	0	0	0	0	0	0	0	0	0	0	0	0	0	0	0	0	0	0	0	0	75	0	0	0	0	0	0	0	0	0	0	0	0	0	0	0	0	0	0	0	0	0	0
UNI3264	0	0	1	0	0	0	0	0	0	0	0	0	0	0	0	0	0	0	0	0	0	0	0	0	0	0	0	0	39	0	0	0	0	0	0	0	0	3	0	0	1	0	2	0	0	0	0	0	0
UNI1336	0	0	0	0	0	0	0	0	0	0	0	0	0	0	0	0	0	0	0	0	0	0	0	0	0	0	0	1	115	0	0	0	0	0	0	0	0	2	0	0	2	1	2	0	0	0	0	0	0
UNI1623	0	0	3	0	0	0	0	0	0	0	0	0	0	0	0	0	0	0	0	0	1	0	0	0	0	0	1	0	0	38	0	0	0	0	0	0	13	0	0	0	0	1	0	0	0	0	0	0	0
UNI221	0	0	109	0	0	1	3	0	0	0	31	1	0	0	0	0	0	0	1	0	1	0	0	0	1	0	23	5	1	673	0	0	0	0	0	0	579	14	0	10	0	39	0	0	0	0	0	0	0
UNI327	0	0	112	0	0	0	0	0	0	0	15	0	1	0	0	0	0	0	0	0	0	0	0	0	2	0	9	0	2	346	0	0	0	0	0	0	279	4	0	3	0	15	0	0	0	0	0	0	0
UNI620	0	0	11	0	0	1	1	0	0	0	6	0	0	0	0	0	0	0	0	0	0	0	0	0	0	0	14	1	1	174	0	0	0	0	0	0	103	1	0	2	0	14	0	0	0	0	0	0	0
UNI954	0	0	17	0	0	1	0	0	0	0	2	0	0	0	0	0	0	0	0	0	0	0	0	0	2	0	3	1	1	115	0	0	0	0	0	0	47	0	0	0	0	3	0	0	0	0	0	0	0
UNI928	0	0	15	0	0	0	0	0	0	0	2	0	0	0	0	0	0	0	0	0	0	0	0	0	0	0	3	3	0	166	0	0	0	0	0	0	92	0	1	1	0	13	0	0	0	0	0	0	0
UNI1257	0	0	18	0	0	0	0	0	0	0	0	0	0	0	0	0	0	0	0	0	0	0	0	0	0	0	2	0	0	151	0	0	0	0	0	0	38	0	0	1	0	7	0	0	0	0	0	0	0
UNI4075	0	0	8	0	0	0	0	0	0	0	0	0	0	0	0	0	0	0	0	0	0	0	0	0	0	0	0	0	0	0	0	0	0	0	0	0	0	0	0	1	0	1	0	0	0	0	0	0	0
UNI988	0	0	7	0	0	0	0	0	0	0	0	0	0	0	0	0	0	0	0	0	0	0	0	0	0	0	0	0	0	0	0	0	0	0	0	0	1	0	0	0	0	0	0	0	0	0	0	0	0
UNI2160	0	0	1	0	0	0	0	0	0	0	0	0	0	0	0	0	0	0	0	0	0	0	0	0	0	0	0	0	94	0	0	0	0	0	0	0	0	0	0	0	0	0	0	0	0	0	0	0	0
UNI683	0	0	1	0	0	0	0	0	0	0	0	0	0	0	0	0	0	0	0	0	0	0	0	0	0	0	0	0	0	1	0	0	0	0	0	0	0	0	0	0	0	0	0	0	0	0	0	0	0
UNI4377	0	0	1	0	0	0	0	0	0	0	0	0	0	0	0	0	0	0	0	0	0	0	0	0	0	0	2	0	0	19	0	0	0	0	0	0	0	0	0	0	0	0	0	0	0	0	0	0	0
UNI1501	0	0	0	0	0	0	0	0	0	0	0	0	0	0	0	0	0	0	0	0	0	0	0	0	0	0	0	0	80	0	0	0	0	0	0	0	0	0	0	20	1	0	4	0	0	0	0	32	0
UNI4383	0	0	0	0	0	0	0	0	0	0	0	0	0	0	0	0	0	0	0	0	0	0	0	0	0	0	0	0	121	0	0	0	0	0	0	0	0	0	1	1	0	0	1	0	0	0	0	10	0
UNI3062	0	0	0	0	0	0	0	0	0	0	0	0	0	0	0	0	0	0	0	0	0	0	0	0	0	0	0	0	43	0	0	0	0	0	0	0	0	0	0	7	0	0	5	0	0	0	0	24	0
UNI2347	0	0	0	0	0	0	0	0	0	0	0	0	0	0	0	0	0	0	0	0	0	0	0	0	0	0	0	0	0	0	0	0	0	0	0	0	1	0	0	0	0	0	0	0	0	0	0	0	0
UNI3901	0	0	0	0	0	0	0	0	0	0	0	0	0	0	0	0	0	0	0	0	0	0	0	0	0	0	0	0	0	13	0	0	0	0	0	0	0	0	0	0	0	0	0	0	0	0	0	0	0
UNI4197	0	0	0	0	0	0	0	0	0	0	0	0	0	0	0	0	0	0	0	0	0	0	0	0	0	0	0	0	0	0	0	0	0	0	0	0	0	0	0	0	0	0	0	0	0	0	0	0	0
UNI1559	0	0	0	0	0	0	0	0	0	0	0	0	0	0	0	0	0	1	0	0	0	0	0	0	0	0	1	0	0	0	0	0	0	0	0	0	0	0	0	0	0	0	0	0	0	0	0	0	0
UNI1160	0	0	0	0	0	0	0	0	0	0	0	0	0	0	0	0	0	3	0	1	0	0	0	0	0	0	0	0	0	0	0	0	0	0	0	0	0	0	0	0	0	1	0	0	0	0	0	0	0
UNI659	0	0	0	0	0	0	0	0	0	0	0	0	0	0	0	0	0	4	0	0	0	0	0	0	0	0	0	0	0	0	0	0	0	0	0	0	0	0	0	0	0	2	0	0	0	0	0	0	0
UNI4113	0	0	0	0	0	0	0	0	0	0	0	0	0	0	0	0	0	0	0	0	0	0	1	0	0	0	0	0	0	0	0	0	0	0	0	30	0	4	0	0	0	0	1	0	0	0	0	0	0
UNI4192	0	0	0	0	0	0	0	0	0	0	0	0	0	0	0	0	0	0	0	0	0	0	1	0	0	0	0	0	0	0	0	0	0	0	0	10	0	2	0	0	0	0	1	0	0	0	0	0	0
UNI1713	0	0	0	0	0	0	0	0	0	0	0	0	0	0	0	0	0	0	0	0	0	0	0	0	0	0	0	0	0	0	0	0	0	0	0	0	0	164	0	0	1	0	0	0	0	0	0	0	0
UNI2185	0	0	0	0	0	0	0	0	0	0	0	0	0	0	0	0	0	0	0	0	0	0	0	0	0	0	0	0	0	0	0	0	0	0	0	0	0	103	0	0	0	0	0	0	0	0	0	0	0
UNI2195	0	0	0	0	0	0	0	0	0	0	0	0	0	0	0	0	0	0	0	0	0	0	0	0	0	0	0	0	0	0	0	0	0	0	0	0	0	80	0	0	0	0	0	0	0	0	0	0	0
UNI2850	0	0	0	0	0	0	0	0	0	0	0	0	0	0	0	0	0	0	0	0	0	0	0	0	0	0	0	0	0	0	0	0	0	0	0	0	0	59	0	0	0	0	0	0	0	0	0	0	0
UNI1325	0	0	0	0	0	0	0	0	1	0	0	0	0	2	0	0	0	0	0	0	0	0	0	0	0	0	0	0	0	0	0	0	0	0	0	0	0	0	0	0	0	0	0	0	0	0	0	0	0
UNI2291	0	0	0	0	0	0	0	0	0	0	0	0	0	1	0	0	0	0	0	0	0	0	0	0	0	0	0	0	0	0	0	0	0	0	0	0	0	0	0	0	0	0	0	0	0	0	0	0	0
UNI1504	0	0	0	0	0	64	0	0	0	0	0	0	0	0	0	0	0	0	0	0	0	0	0	0	0	0	0	0	0	0	0	0	0	0	0	1	0	9	0	0	0	6	0	0	0	0	0	0	0
UNI1493	0	0	0	0	0	54	0	0	0	0	0	0	0	0	0	0	0	0	0	0	0	0	0	0	0	0	0	0	0	0	0	1	0	0	0	1	0	0	0	0	0	0	0	0	0	0	0	0	0
UNI1876	0	0	0	0	0	26	0	0	0	0	0	0	0	0	0	0	0	0	0	0	0	0	0	0	0	0	0	0	0	0	0	0	0	0	0	0	0	0	0	0	0	0	0	0	0	0	0	0	0
UNI1800	0	0	0	0	0	18	0	0	0	0	0	0	0	0	0	0	0	0	0	0	0	0	0	0	0	0	0	0	0	0	0	0	0	0	0	13	0	2	0	0	0	2	0	0	0	0	0	0	0
UNI3742	0	0	0	0	0	0	0	0	0	0	0	0	0	0	0	0	0	0	0	0	0	0	0	0	0	0	0	0	0	0	0	0	0	0	0	40	0	0	0	0	0	2	0	0	0	0	0	0	0
UNI558	0	0	0	0	0	0	0	0	0	0	0	0	0	0	0	0	0	0	0	0	0	0	0	0	0	0	0	4	0	0	0	0	0	0	0	0	0	0	0	644	0	0	0	0	0	0	0	0	0
UNI832	0	0	0	0	0	0	0	0	0	0	0	0	0	0	0	0	0	0	0	0	0	0	0	0	0	0	0	0	0	0	0	0	0	0	0	0	0	0	0	316	0	0	0	0	0	0	0	0	0
UNI1207	0	0	17	0	0	0	0	0	0	0	49	0	0	0	0	0	0	39	0	0	0	0	0	0	0	0	0	0	0	0	0	0	0	0	0	4	0	0	0	0	9	7	0	0	1	0	0	0	0
UNI3661	0	0	11	0	0	0	0	0	0	0	6	0	0	0	0	0	0	14	0	0	0	0	0	0	0	0	0	2	0	0	0	0	0	0	0	0	0	0	0	0	1	1	2	0	0	0	0	0	0
UNI3756	0	0	6	0	0	0	0	0	0	0	27	0	0	0	0	0	0	28	0	0	0	0	0	0	0	0	0	3	0	0	0	0	0	0	0	1	0	0	0	0	11	8	0	0	0	0	0	0	0
UNI2234	0	0	9	0	0	0	0	0	0	0	17	0	1	0	0	0	0	15	0	0	0	0	0	0	0	0	0	3	0	0	0	0	0	0	0	1	0	0	0	0	3	5	3	0	0	0	0	0	0
UNI3329	0	0	49	0	0	0	0	0	0	0	0	0	0	0	0	0	0	0	0	0	0	0	0	0	0	0	0	0	0	15	0	0	0	0	0	0	0	0	0	0	0	0	26	0	0	0	0	0	0
UNI2843	0	0	43	0	0	0	0	0	0	0	0	0	0	0	0	0	0	0	0	0	0	0	0	0	0	0	0	0	0	29	0	0	0	0	0	0	0	0	0	0	0	0	20	0	0	0	0	0	0
UNI269	0	0	2	0	0	0	0	0	0	0	0	2	0	0	0	0	0	1	0	0	1	0	0	0	0	0	22	0	0	0	0	0	0	0	0	4	0	1	0	0	0	0	0	0	0	0	0	1	0
UNI400	0	0	1	0	0	0	0	0	0	0	0	1	0	0	0	0	0	0	0	0	0	0	1	0	0	1	9	1	0	0	0	0	0	0	0	2	0	0	0	0	0	0	1	0	0	0	0	1	0
UNI1405	0	0	0	0	0	0	0	0	0	0	0	0	0	0	0	0	0	0	0	0	0	0	1	0	0	0	0	0	0	0	0	0	0	0	0	0	0	0	0	0	0	0	0	0	0	0	0	0	0
UNI860	0	0	0	0	0	0	0	0	0	0	0	0	0	1	0	0	0	0	0	0	0	0	0	0	0	0	0	0	0	0	0	0	0	0	0	2	0	0	0	0	0	0	0	0	0	0	0	0	0
UNI909	0	0	0	0	0	0	0	0	0	0	0	0	0	0	0	0	0	0	0	0	0	0	0	0	0	0	0	0	0	0	0	0	0	0	0	1	1	0	0	0	0	0	0	0	0	0	0	0	0
UNI3723	0	0	0	0	0	0	0	0	0	0	0	0	0	0	0	0	0	0	0	0	0	0	0	0	0	0	0	0	0	0	0	0	0	0	0	0	0	0	0	0	0	0	0	0	0	0	0	0	0
UNI2571	0	0	0	0	0	0	0	0	0	0	0	0	0	0	0	0	0	0	0	0	0	0	0	0	0	0	0	0	0	0	0	0	0	0	0	0	0	0	0	0	0	0	0	0	0	0	0	0	0
UNI674	0	0	0	0	0	0	0	0	0	0	0	0	0	1	0	0	0	0	0	0	0	0	0	0	0	0	0	0	0	0	0	0	0	0	0	0	0	0	0	0	0	0	0	0	0	0	0	0	0
UNI3833	0	0	0	0	0	0	0	0	0	0	0	49	0	0	0	0	0	0	0	0	0	0	0	0	15	0	0	0	0	7	0	0	0	0	0	0	0	0	0	0	0	0	0	0	0	0	0	0	0
UNI1609	0	0	0	0	0	0	0	0	0	0	0	121	0	0	0	0	0	0	0	0	0	0	0	0	15	0	0	0	0	28	0	0	0	0	0	0	0	0	0	0	0	0	0	0	0	0	0	0	0
UNI2549	0	0	0	0	0	0	0	0	0	0	0	0	0	2	0	0	0	0	0	0	0	0	0	0	0	0	0	0	0	0	0	0	0	0	0	0	0	0	0	14	0	6	0	0	0	0	0	0	0
UNI1470	0	0	0	0	0	0	0	0	0	0	0	0	0	0	0	0	0	2	0	1	0	0	0	0	0	0	0	0	0	0	0	0	0	0	0	0	0	0	0	13	0	15	0	0	0	0	0	0	0
UNI3690	0	0	5	0	25	0	0	0	0	0	0	0	0	0	0	0	0	0	0	0	0	0	8	0	0	0	0	0	0	0	0	0	0	0	0	0	0	0	0	0	0	0	3	0	0	0	0	0	0
UNI3951	0	0	0	0	0	0	0	0	0	0	0	0	0	0	0	0	0	0	0	0	0	0	0	0	0	0	0	0	0	0	0	0	0	0	0	0	0	0	0	0	184	6	0	0	0	0	0	0	1
UNI3285	0	0	0	0	0	0	0	0	0	0	0	0	0	0	0	0	0	1	0	32	0	0	0	0	0	0	0	0	0	0	0	0	0	0	0	0	0	0	0	0	0	0	0	1	0	0	0	0	0
UNI1934	0	0	0	0	40	0	0	0	0	0	0	0	0	0	0	0	0	0	0	0	0	0	17	0	0	0	0	0	0	0	0	0	0	0	0	0	0	0	0	0	0	0	23	0	0	0	0	0	0
UNI1961	0	0	0	0	27	0	0	0	0	0	0	0	0	0	0	0	0	0	0	0	0	0	10	0	0	0	0	0	0	0	0	0	0	0	0	0	0	0	0	0	0	0	24	0	0	0	0	0	0
UNI3501	0	12	0	0	0	0	0	0	0	0	0	0	0	0	0	37	0	0	0	0	0	0	0	0	0	0	0	0	0	0	0	0	0	0	0	0	0	0	0	0	0	0	0	0	0	0	0	0	0
UNI1738	0	29	0	0	0	0	0	0	0	0	0	0	0	0	0	91	0	0	0	0	0	0	0	0	0	0	0	0	0	0	0	0	0	0	0	0	0	0	0	0	0	0	0	0	0	0	0	0	0
UNI2599	0	0	0	0	0	0	0	0	0	0	0	0	0	0	0	0	0	0	0	0	0	0	0	0	0	0	0	0	0	0	0	0	0	0	0	0	0	0	0	0	0	0	0	0	0	0	0	70	0
UNI4078	0	0	0	0	0	0	0	0	0	0	0	0	0	0	0	0	0	0	0	0	0	0	0	0	0	0	0	0	0	0	0	0	0	0	0	0	0	0	0	0	0	0	0	0	0	0	0	39	0
UNI291	0	0	0	0	0	0	0	0	0	0	0	0	0	0	0	0	0	0	0	0	0	0	0	0	1930	0	0	0	0	0	0	0	0	0	0	0	0	0	0	0	0	0	0	0	0	0	0	0	0
UNI367	0	0	0	0	0	0	0	0	0	0	0	0	0	0	0	0	0	0	0	0	0	0	0	0	1561	0	0	0	0	0	1	0	0	0	0	0	0	0	0	0	0	0	0	0	0	0	0	0	0
UNI3388	0	0	0	0	0	0	0	0	0	0	0	0	0	0	0	0	0	0	0	0	0	0	0	0	120	0	0	0	0	0	0	0	0	0	0	0	0	0	0	0	0	0	0	0	0	0	0	0	0
UNI4137	0	0	0	0	0	0	0	0	0	0	0	0	0	0	0	0	0	0	0	0	50	0	0	0	0	0	0	0	0	0	0	0	0	0	0	0	0	0	0	0	0	0	0	0	0	0	0	0	0
UNI3138	0	0	0	0	0	0	0	0	0	0	0	0	0	0	0	0	0	0	0	0	51	0	0	0	0	0	0	0	0	0	0	0	0	0	0	0	0	0	0	0	0	0	0	0	0	0	0	0	9
UNI3266	0	0	0	0	0	0	0	0	0	0	0	0	0	0	0	0	0	0	0	0	46	0	0	0	0	0	0	0	0	0	0	0	0	0	0	0	0	0	0	0	0	0	0	0	0	0	0	0	9
UNI3064	0	0	0	0	0	0	0	0	0	0	0	0	0	0	0	0	0	2	0	0	0	0	0	0	0	0	0	0	12	0	0	0	0	0	0	0	0	0	0	0	10	14	2	0	0	0	0	0	0
UNI1057	0	1	0	0	0	2	0	0	0	0	0	0	0	0	0	0	0	2	0	0	2	0	0	0	0	0	0	0	0	0	0	0	0	0	0	0	2	0	0	0	0	0	0	0	0	16038	0	0	0
UNI3474	0	0	3	0	0	0	0	0	0	0	2	0	0	0	0	0	0	0	0	0	0	0	1	0	0	0	0	0	0	0	0	0	0	0	0	0	0	0	1	7	0	0	0	0	0	0	0	0	0
UNI2219	0	0	0	0	0	2	0	0	0	0	4	0	0	0	0	0	0	0	0	0	0	0	0	0	0	0	0	0	0	0	0	0	0	0	0	0	0	0	3	10	0	0	0	0	0	0	0	0	0
UNI2522	0	0	0	0	0	0	0	0	0	0	11	0	0	0	0	0	0	0	0	0	0	0	0	0	0	0	0	0	0	0	0	0	0	0	0	0	0	0	0	1	0	0	0	0	0	0	0	0	0
UNI1857	0	0	0	0	0	0	0	0	0	0	23	0	0	0	0	0	0	0	0	0	0	0	0	0	0	0	0	0	0	0	0	0	0	0	0	0	0	0	0	10	0	0	0	0	0	0	0	0	0
UNI1531	0	0	0	0	0	0	0	0	0	0	0	0	0	0	0	0	0	0	0	0	0	0	0	0	0	0	0	0	0	0	0	0	0	0	0	0	0	0	0	1	0	0	0	0	0	1323	0	0	0
UNI2334	0	0	0	0	0	0	0	0	0	0	0	0	0	0	0	1	0	0	0	0	0	0	0	0	0	0	0	0	0	0	0	0	0	0	0	0	0	0	0	0	0	0	0	0	0	1131	0	0	0
UNI1370	0	0	0	1	0	0	0	0	0	0	0	0	0	0	0	0	0	0	0	0	0	0	0	0	0	144	0	0	0	0	0	0	0	0	0	0	0	0	0	0	0	0	0	0	0	0	0	0	0
UNI3280	0	0	0	0	0	0	0	0	0	0	0	0	0	0	0	0	0	0	0	0	0	0	0	0	0	60	0	0	0	0	0	0	0	0	0	0	0	0	0	0	0	0	0	0	0	0	0	0	0
UNI3175	0	0	0	0	0	0	0	0	0	0	0	0	0	0	0	0	0	0	0	0	0	0	0	0	0	0	0	0	0	0	0	0	0	0	0	0	0	0	0	0	0	0	0	0	0	0	0	0	0
UNI3727	0	0	0	0	0	0	0	0	0	0	0	0	0	0	0	0	0	0	0	0	0	0	0	0	0	0	0	0	0	0	0	0	0	0	0	0	0	0	0	0	0	0	0	0	0	0	0	0	0
UNI1476	0	0	0	0	0	0	0	0	1	0	0	0	0	0	0	0	0	0	0	0	0	0	0	1	0	0	0	0	0	0	0	0	0	0	0	0	14	0	0	0	0	3	5	0	0	0	0	1	0
UNI3221	0	0	0	0	0	0	0	0	0	0	0	0	0	0	0	0	0	0	0	0	0	0	0	0	0	0	0	0	0	0	0	0	0	0	0	0	6	0	0	0	0	3	3	0	0	0	0	0	0
UNI2207	0	0	0	0	0	0	0	0	0	0	0	0	0	0	0	0	0	0	0	0	0	0	0	0	0	0	0	0	0	0	0	0	0	0	0	0	0	0	0	0	0	0	3	0	0	0	0	0	0
UNI3932	0	0	0	0	0	0	0	0	0	0	0	0	0	0	0	0	0	0	0	0	0	0	0	1	0	0	0	0	0	0	0	0	0	0	0	0	0	0	0	0	0	0	5	0	0	0	0	0	0
UNI2956	0	0	0	0	0	0	1	0	0	0	0	0	0	0	0	0	0	0	0	0	0	0	0	0	0	0	0	0	1	0	0	0	0	0	0	0	0	0	0	0	183	0	3	0	0	0	0	0	0
UNI1948	0	0	0	0	0	0	0	0	0	0	0	0	0	0	144	0	0	0	0	0	0	0	0	0	0	0	0	0	0	0	0	0	0	0	0	1	0	0	1	0	0	0	0	0	0	0	0	0	0
UNI2458	0	0	0	0	0	0	0	0	0	0	0	0	0	0	95	0	0	0	0	0	0	0	0	0	0	0	0	0	0	0	0	0	0	0	0	0	0	0	1	0	0	0	0	0	0	0	0	0	0
UNI4020	0	0	3	0	0	0	0	0	0	23	0	0	0	0	0	0	0	2	0	0	0	0	1	0	0	0	0	2	1	0	0	0	0	0	0	0	0	6	1	17	0	2	1	3	0	0	0	0	0
UNI4094	0	0	2	0	0	5	6	0	0	0	0	0	0	2	0	0	0	0	0	0	0	1	0	1	0	0	5	0	0	0	0	0	0	0	0	0	0	19	0	4	0	0	2	0	0	0	0	0	0
UNI3993	0	0	0	0	0	4	2	0	0	0	0	0	0	2	0	0	0	0	0	0	0	0	0	0	0	0	0	0	0	0	0	0	0	0	0	0	0	8	0	4	0	0	0	0	0	0	0	0	0
UNI2308	25	0	0	0	13	0	0	0	0	0	0	0	0	0	0	0	0	0	0	0	0	0	0	0	1	0	0	0	0	0	0	0	0	0	0	0	0	0	0	0	0	0	0	0	0	0	0	0	25
UNI3906	23	0	0	0	11	0	0	0	0	0	0	0	0	0	0	0	0	0	0	0	0	0	0	0	0	0	0	0	0	0	0	0	0	0	0	0	0	0	0	0	0	0	0	0	0	0	0	0	7
UNI3478	0	0	0	0	0	0	0	0	0	0	0	0	0	0	0	0	56	0	0	0	0	1	8	0	0	0	0	0	0	0	0	0	0	0	0	0	0	0	0	0	2	0	0	0	0	0	0	0	0
UNI3439	0	0	0	0	0	0	0	0	0	0	1	0	0	0	0	0	0	1	0	0	0	0	0	0	0	0	13	4	0	0	1	0	0	0	0	0	0	0	0	15	1	14	0	0	0	0	1	12	0
UNI4203	0	14	0	0	0	0	0	0	0	0	0	0	0	0	0	0	0	0	0	0	0	0	0	0	0	0	0	0	0	0	0	0	0	35	0	0	0	0	0	0	0	0	0	0	0	0	0	0	4
UNI425	1	0	0	1	0	7	3	0	0	29	3	0	0	40	0	0	0	32	0	0	0	2	0	0	0	0	1	6	0	6	1	0	0	0	0	3	0	13	0	25	0	7	0	1	2	0	0	714	0
[truncated: 1,232 more rows]
[truncated: 23 more columns]
