# Supplementary material for: Fungal Endophyte Communities of Three Agricultural Important Grass Species Differ in Their Response Towards Management Regimes
Source: Microorganisms. 2019 Jan 27;7(2):37. doi: 10.3390/microorganisms7020037 (PMC6407066; doi:10.3390/microorganisms7020037)
Supplement: Supplementary file 1 [file microorganisms-07-00037-s001.zip › TableS3.xlsx]

## Sheet: SeqCharacteristics
Supplementary Table S3. Sequence characteristics (number of sequences) and alpha diversity values of the fungal dataset. Alpha diversity values were calculated at the same surveying effort (number of sequences = 6,065). Every value was calculated 10 times in R. The average of all 10 iterations is provided.
SeqID	Sample	Raw sequences	After processing and denoising	After removal of chimeric and non-fungal sequences	Observed zOTUs (Richness)	Faith's Phylogenetic Diversity	Shannon diversity index H'	Michaelis-Menten Fit (MMF)	Coverage (%)
BEWE_a_643	D7_S2010	332171	209340	193783	494.4	50.4107	4.51712	638.016	77.4902
BEWE_a_644	F7_S2010	184738	120342	88817	562.2	74.4316	4.74847	741.224	75.8475
BEWE_a_645	L7_S2010	183049	119572	69230	512.7	67.9881	4.69422	654.644	78.3174
BEWE_a_646	D8_S2010	133853	55727	50709	537.8	92.9371	4.96031	681.268	78.9411
BEWE_a_647	F8_S2010	216985	145883	127658	570	75.9867	4.97318	726.032	78.5089
BEWE_a_648	L8_S2010	191784	125151	72488	561.9	66.8431	4.89769	716.059	78.4712
BEWE_a_649	D15_S2010	205540	138841	126805	528.5	67.1258	4.79136	687.95	76.8225
BEWE_a_650	F15_S2010	98345	60595	43693	619.6	90.1327	5.11277	799.641	77.4848
BEWE_a_651	L15_S2010	276233	182607	168261	716.4	103.394	5.21128	966.136	74.1511
BEWE_a_652	D23_S2010	64893	41832	40162	587.3	88.569	4.74595	781.395	75.1605
BEWE_a_653	F23_S2010	142510	99436	71883	674.7	91.3392	5.29453	878.699	76.784
BEWE_a_654	D26_S2010	65682	39102	35292	553.3	102.592	4.56923	736.495	75.1261
BEWE_a_655	F26_S2010	154126	106876	66642	585.5	76.1288	4.81075	749.478	78.121
BEWE_a_656	L26_S2010	46768	31426	27813	136.8	43.8526	1.04137	291.074	46.9984
BEWE_a_657	D42_S2010	133262	85791	22079	525	78.775	4.33885	729.664	71.9509
BEWE_a_658	F42_S2010	36675	20837	14842	544.8	82.5876	4.63392	716.426	76.0441
BEWE_a_659	L42_S2010	316591	215865	188495	608.4	81.8103	5.03452	783.539	77.6477
BEWE_a_660	D47_S2010	109688	72674	50642	450.5	58.7158	4.50875	575.669	78.2568
BEWE_a_661	F47_S2010	61185	39630	14495	469.8	68.8511	4.18729	622.903	75.4211
BEWE_a_662	L47_S2010	35252	23741	21627	436.4	67.7602	4.37022	564.238	77.3433
BEWE_a_663	D52_S2010	18582	13016	12286	476.6	83.1544	4.33144	619.461	76.9379
BEWE_a_664	F52_S2010	87459	58102	52916	386.5	63.4296	4.33493	481.999	80.1869
BEWE_a_665	L52_S2010	39837	25874	17778	670.5	94.0309	4.94545	891.858	75.1801
BEWE_a_666	D56_S2010	49814	30480	27114	536.6	68	4.84252	692.461	77.4917
BEWE_a_667	F56_S2010	13801	8825	6065	491	74.8386	4.65579	620.54	79.1247
BEWE_a_668	L56_S2010	29982	21245	17672	317.3	54.0601	2.9379	437.627	72.5047
BEWE_a_669	D60_S2010	99332	75842	75287	17.5	14.8859	1.31454	18.0687	96.8527
BEWE_a_670	F60_S2010	92354	66991	58714	427.5	49.4089	4.12949	544.005	78.5839
BEWE_a_671	L60_S2010	41702	31131	30674	141.8	43.7125	1.14834	210.527	67.3549
BEWE_a_672	D61_S2010	51739	34577	34347	22.7	19.1072	0.687854	46.2611	49.0693
BEWE_a_673	F61_S2010	73353	54869	51364	411.8	59.0025	4.09898	528.846	77.8677
BEWE_a_674	L61_S2010	76467	53875	52247	130.6	33.5118	1.63108	193.336	67.5508
BEWE_a_675	D66_S2010	114391	83436	82665	92.1	31.5321	0.950794	166.59	55.2856
BEWE_a_676	F66_S2010	62185	41292	36359	629.5	103.388	4.95935	836.188	75.2822
BEWE_a_677	L66_S2010	111650	75063	29203	624.7	79.7955	4.98044	795.662	78.5132
BEWE_a_678	D7_S2011	90993	57514	13306	447.9	65.4385	4.41021	584.443	76.6371
BEWE_a_679	F47_S2011	118398	78991	67971	616.8	94.9619	5.15682	787.335	78.3402
BEWE_a_680	D8_S2011	82887	53111	12360	444.7	70.9974	4.492	565.167	78.6847
BEWE_a_681	F8_S2011	95414	65612	59177	522.7	73.4094	4.81133	665.564	78.5349
BEWE_a_683	F7_S2011	169046	108477	90797	449.8	68.0838	4.2913	582.668	77.1967
BEWE_a_684	L7_S2011	131621	24912	23295	420.8	89.6793	4.53998	522.389	80.553
BEWE_a_685	D15_S2011	159908	109018	102880	563.1	68.3118	4.92639	708.94	79.4284
BEWE_a_686	F15_S2011	209506	114126	103589	564.6	67.2213	5.04001	701.929	80.4355
BEWE_a_687	L15_S2011	151909	102210	95630	771.8	110.161	5.3312	1069.65	72.1544
BEWE_a_688	D23_S2011	64042	40137	30216	519.8	65.7446	4.78219	651.929	79.7326
BEWE_a_689	F23_S2011	342663	230439	126106	557	65.1127	5.05739	673.411	82.7132
BEWE_a_691	D26_S2011	234976	160554	73676	367.8	62.863	3.70639	485.587	75.7433
BEWE_a_692	F26_S2011	259360	182075	156360	710.9	91.0097	5.52634	905.636	78.4974
BEWE_a_693	L26_S2011	109268	78619	62039	585.5	83.5516	4.86082	758.543	77.1875
BEWE_a_694	D42_S2011	77892	51940	47829	529.2	65.1794	4.86311	683.48	77.4272
BEWE_a_695	F42_S2011	77095	52284	48334	520.4	69.5697	4.64847	689.872	75.4342
BEWE_a_696	L42_S2011	108425	68681	61327	521.4	66.9206	4.85363	659.691	79.037
BEWE_a_697	D47_S2011	253984	177350	120267	631.8	85.1946	4.915	847.201	74.575
BEWE_a_699/BEWE_a_719	L47_S2011	259727	177874	112193	504.1	67.3229	4.82981	630.373	79.9686
BEWE_a_700	D52_S2011	177788	119163	84932	545.5	65.8156	4.81356	700.673	77.8537
BEWE_a_701	F52_S2011	213537	148839	128685	802.9	103.017	5.54063	1068.15	75.167
BEWE_a_702	L52_S2011	110170	71404	20816	500.5	70.1788	4.83163	628.31	79.6581
BEWE_a_703	D56_S2011	132310	92305	43389	463.6	72.7093	4.36409	609.929	76.0088
BEWE_a_704	F56_S2011	48604	32929	29276	509.7	86.253	4.48507	680.352	74.9171
BEWE_a_705	L56_S2011	209407	149793	137970	627.3	96.5376	5.05938	832.192	75.3792
BEWE_a_707	D60_S2011	104733	67643	63312	378.1	73.554	4.5129	455.38	83.0295
BEWE_a_708	F60_S2011	67473	44917	34748	549.4	104.165	4.54526	747.785	73.4703
BEWE_a_709	L23_S2011	96126	63826	25314	492.1	62.2956	4.66982	619.514	79.4333
BEWE_a_710	L8_S2011	131054	87061	53732	557.8	79.5333	4.93559	700.425	79.6373
BEWE_a_711	F66_S2011	127663	86638	61114	374.5	54.9515	4.05862	465.817	80.3964
BEWE_a_712	L66_S2011	170012	107227	96966	509.1	69.1745	4.97523	623.618	81.6365
BEWE_a_713	L60_S2011	82428	54913	45161	419.8	85.9672	4.40268	539.554	77.805
BEWE_a_715	D61_S2011	235724	158207	69212	512.9	70.1731	4.57076	644.712	79.5549
BEWE_a_716	F61_S2011	134790	91988	63995	601.4	82.1948	4.73848	779.154	77.1863
BEWE_a_717	L61_S2011	204342	141073	96905	581.1	73.7288	5.03712	726.275	80.011
BEWE_a_718	D66_S2011	152071	95918	58336	583.2	79.3519	5.15834	718.973	81.1156
SUM		9347324	6157654	4601322
MEAN		128788	84975.9	62964.8	497.39	73.0288	4.40879	645.723	76.4397
