# Supplementary material for: Fungal Endophyte Communities of Three Agricultural Important Grass Species Differ in Their Response Towards Management Regimes
Source: Microorganisms. 2019 Jan 27;7(2):37. doi: 10.3390/microorganisms7020037 (PMC6407066; doi:10.3390/microorganisms7020037)
Supplement: Supplementary file 1 [file microorganisms-07-00037-s001.zip › TableS4.xlsx]

## Sheet: associatedzOTUs
Supplementary Table S4. Significantly (p < 0.05) associated fungal zOTUs with grass species and management practices.
ID	Grass species	Treatment	Source	Weight	Taxonomy
D_1x_NPK-	Dactylis glomerata	NPK- 1x	UNI3	0.492966	Ascomycota; Eurotiomycetes; Eurotiales; Trichocomaceae; Talaromyces sp
D_1x_NPK-	Dactylis glomerata	NPK- 1x	UNI34	0.503527	Ascomycota; Eurotiomycetes; Eurotiales; Trichocomaceae; Talaromyces sp
D_1x_NPK-	Dactylis glomerata	NPK- 1x	UNI40	0.480715	Ascomycota; Eurotiomycetes; Eurotiales; Trichocomaceae; Talaromyces sp
D_1x_NPK-	Dactylis glomerata	NPK- 1x	UNI163	0.48042	Ascomycota; Eurotiomycetes; Eurotiales; Trichocomaceae; Talaromyces sp
D_1x_NPK-	Dactylis glomerata	NPK- 1x	UNI151	0.475517	unidentified; Fungi sp
D_1x_NPK-	Dactylis glomerata	NPK- 1x	UNI33	0.477178	unidentified; Fungi sp
D_1x_NPK+	Dactylis glomerata	NPK+ 1x	UNI10	0.488342	Ascomycota; Eurotiomycetes; Eurotiales; Trichocomaceae; Talaromyces sp
D_1x_NPK+	Dactylis glomerata	NPK+ 1x	UNI74	0.491788	Ascomycota; Eurotiomycetes; Eurotiales; Trichocomaceae; Talaromyces sp
D_1x_NPK+	Dactylis glomerata	NPK+ 1x	UNI190	0.478535	Ascomycota; Eurotiomycetes; Eurotiales; Trichocomaceae; Talaromyces sp
D_1x_NPK+	Dactylis glomerata	NPK+ 1x	UNI55	0.51816	Ascomycota; Eurotiomycetes; Eurotiales; Trichocomaceae; Talaromyces sp
D_1x_NPK+	Dactylis glomerata	NPK+ 1x	UNI107	0.508737	Ascomycota; Eurotiomycetes; Eurotiales; Trichocomaceae; Talaromyces sp
D_1x_NPK+	Dactylis glomerata	NPK+ 1x	UNI146	0.497595	Ascomycota; Eurotiomycetes; Eurotiales; Trichocomaceae; Talaromyces sp
D_1x_NPK+	Dactylis glomerata	NPK+ 1x	UNI661	0.476764	Ascomycota; Eurotiomycetes; Eurotiales; Trichocomaceae; Talaromyces sp
D_1x_NPK+	Dactylis glomerata	NPK+ 1x	UNI437	0.519957	Ascomycota; Eurotiomycetes; Eurotiales; Trichocomaceae; Talaromyces sp
D_1x_NPK+	Dactylis glomerata	NPK+ 1x	UNI306	0.495885	Ascomycota; Eurotiomycetes; Eurotiales; Trichocomaceae; Talaromyces sp
D_1x_NPK+	Dactylis glomerata	NPK+ 1x	UNI9	0.519668	Ascomycota; Eurotiomycetes; Eurotiales; Trichocomaceae; Talaromyces sp
D_1x_NPK+	Dactylis glomerata	NPK+ 1x	UNI19	0.528609	Ascomycota; Eurotiomycetes; Eurotiales; Trichocomaceae; Talaromyces sp
D_1x_NPK+	Dactylis glomerata	NPK+ 1x	UNI57	0.524143	Ascomycota; Eurotiomycetes; Eurotiales; Trichocomaceae; Talaromyces sp
D_1x_NPK+	Dactylis glomerata	NPK+ 1x	UNI257	0.531915	Ascomycota; Eurotiomycetes; Eurotiales; Trichocomaceae; Talaromyces sp
D_1x_NPK+	Dactylis glomerata	NPK+ 1x	UNI3	0.492966	Ascomycota; Eurotiomycetes; Eurotiales; Trichocomaceae; Talaromyces sp
D_1x_NPK+	Dactylis glomerata	NPK+ 1x	UNI34	0.503527	Ascomycota; Eurotiomycetes; Eurotiales; Trichocomaceae; Talaromyces sp
D_1x_NPK+	Dactylis glomerata	NPK+ 1x	UNI40	0.480715	Ascomycota; Eurotiomycetes; Eurotiales; Trichocomaceae; Talaromyces sp
D_1x_NPK+	Dactylis glomerata	NPK+ 1x	UNI163	0.48042	Ascomycota; Eurotiomycetes; Eurotiales; Trichocomaceae; Talaromyces sp
D_1x_NPK+	Dactylis glomerata	NPK+ 1x	UNI129	0.55842	Ascomycota; Eurotiomycetes; Eurotiales; Trichocomaceae; Talaromyces verruculosus
D_1x_NPK+	Dactylis glomerata	NPK+ 1x	UNI180	0.604186	Ascomycota; Eurotiomycetes; Eurotiales; Trichocomaceae; Talaromyces verruculosus
D_1x_NPK+	Dactylis glomerata	NPK+ 1x	UNI153	0.503011	Ascomycota; Leotiomycetes; Helotiales; Incertae sedis; Rhynchosporium orthosporum
D_1x_NPK+	Dactylis glomerata	NPK+ 1x	UNI499	0.500125	Ascomycota; Saccharomycetes; Saccharomycetales; Incertae sedis; Candida; Candida subhashii
D_1x_NPK+	Dactylis glomerata	NPK+ 1x	UNI71	0.463979	unidentified; Fungi sp
D_1x_NPK+	Dactylis glomerata	NPK+ 1x	UNI96	0.484607	unidentified; Fungi sp
D_1x_NPK+	Dactylis glomerata	NPK+ 1x	UNI151	0.475517	unidentified; Fungi sp
D_1x_NPK+	Dactylis glomerata	NPK+ 1x	UNI125	0.499726	unidentified; Fungi sp
D_1x_NPK+	Dactylis glomerata	NPK+ 1x	UNI33	0.477178	unidentified; Fungi sp
D_3x_NPK-	Dactylis glomerata	NPK- 3x	UNI41	0.502907	unidentified; Fungi sp
D_3x_NPK-	Dactylis glomerata	NPK- 3x	UNI102	0.495567	unidentified; Fungi sp
D_3x_NPK-	Dactylis glomerata	NPK- 3x	UNI125	0.499726	unidentified; Fungi sp
D_3x_NPK-	Dactylis glomerata	NPK- 3x	UNI33	0.477178	unidentified; Fungi sp
D_3x_NPK+	Dactylis glomerata	NPK+ 3x	UNI107	0.508737	Ascomycota; Eurotiomycetes; Eurotiales; Trichocomaceae; Talaromyces sp
D_3x_NPK+	Dactylis glomerata	NPK+ 3x	UNI146	0.497595	Ascomycota; Eurotiomycetes; Eurotiales; Trichocomaceae; Talaromyces sp
D_3x_NPK+	Dactylis glomerata	NPK+ 3x	UNI9	0.519668	Ascomycota; Eurotiomycetes; Eurotiales; Trichocomaceae; Talaromyces sp
D_3x_NPK+	Dactylis glomerata	NPK+ 3x	UNI19	0.528609	Ascomycota; Eurotiomycetes; Eurotiales; Trichocomaceae; Talaromyces sp
D_3x_NPK+	Dactylis glomerata	NPK+ 3x	UNI57	0.524143	Ascomycota; Eurotiomycetes; Eurotiales; Trichocomaceae; Talaromyces sp
D_3x_NPK+	Dactylis glomerata	NPK+ 3x	UNI257	0.531915	Ascomycota; Eurotiomycetes; Eurotiales; Trichocomaceae; Talaromyces sp
D_3x_NPK+	Dactylis glomerata	NPK+ 3x	UNI3	0.492966	Ascomycota; Eurotiomycetes; Eurotiales; Trichocomaceae; Talaromyces sp
D_3x_NPK+	Dactylis glomerata	NPK+ 3x	UNI34	0.503527	Ascomycota; Eurotiomycetes; Eurotiales; Trichocomaceae; Talaromyces sp
D_3x_NPK+	Dactylis glomerata	NPK+ 3x	UNI40	0.480715	Ascomycota; Eurotiomycetes; Eurotiales; Trichocomaceae; Talaromyces sp
D_3x_NPK+	Dactylis glomerata	NPK+ 3x	UNI163	0.48042	Ascomycota; Eurotiomycetes; Eurotiales; Trichocomaceae; Talaromyces sp
D_3x_NPK+	Dactylis glomerata	NPK+ 3x	UNI499	0.500125	Ascomycota; Saccharomycetes; Saccharomycetales; Incertae sedis; Candida subhashii
D_3x_NPK+	Dactylis glomerata	NPK+ 3x	UNI41	0.502907	unidentified; Fungi sp
D_3x_NPK+	Dactylis glomerata	NPK+ 3x	UNI71	0.463979	unidentified; Fungi sp
D_3x_NPK+	Dactylis glomerata	NPK+ 3x	UNI18	0.470213	unidentified; Fungi sp
D_3x_NPK+	Dactylis glomerata	NPK+ 3x	UNI96	0.484607	unidentified; Fungi sp
D_3x_NPK+	Dactylis glomerata	NPK+ 3x	UNI125	0.499726	unidentified; Fungi sp
D_3x_NPK+	Dactylis glomerata	NPK+ 3x	UNI33	0.477178	unidentified; Fungi sp
F_1x_NPK-	Festuca rubra	NPK- 1x	UNI32	0.468053	Ascomycota; Dothideomycetes; Pleosporales; Didymellaceae; Ascochyta sorghi
F_1x_NPK-	Festuca rubra	NPK- 1x	UNI93	0.584316	Ascomycota; Ascomycota sp
F_1x_NPK-	Festuca rubra	NPK- 1x	UNI114	0.550172	Ascomycota; Ascomycota sp
F_1x_NPK-	Festuca rubra	NPK- 1x	UNI75	0.774403	unidentified; Fungi sp
F_1x_NPK-	Festuca rubra	NPK- 1x	UNI60	0.747964	unidentified; Fungi sp
F_1x_NPK-	Festuca rubra	NPK- 1x	UNI106	0.580297	unidentified; Fungi sp
F_1x_NPK-	Festuca rubra	NPK- 1x	UNI173	0.466904	unidentified; Fungi sp
F_1x_NPK-	Festuca rubra	NPK- 1x	UNI167	0.476997	unidentified; Fungi sp
F_1x_NPK-	Festuca rubra	NPK- 1x	UNI14	0.477729	unidentified; Fungi sp
F_1x_NPK-	Festuca rubra	NPK- 1x	UNI39	0.469719	unidentified; Fungi sp
F_1x_NPK-	Festuca rubra	NPK- 1x	UNI149	0.486044	unidentified; Fungi sp
F_1x_NPK+	Festuca rubra	NPK+ 1x	UNI55	0.51816	Ascomycota; Eurotiomycetes; Eurotiales; Trichocomaceae; Talaromyces sp
F_1x_NPK+	Festuca rubra	NPK+ 1x	UNI107	0.508737	Ascomycota; Eurotiomycetes; Eurotiales; Trichocomaceae; Talaromyces sp
F_1x_NPK+	Festuca rubra	NPK+ 1x	UNI146	0.497595	Ascomycota; Eurotiomycetes; Eurotiales; Trichocomaceae; Talaromyces sp
F_1x_NPK+	Festuca rubra	NPK+ 1x	UNI661	0.476764	Ascomycota; Eurotiomycetes; Eurotiales; Trichocomaceae; Talaromyces sp
F_1x_NPK+	Festuca rubra	NPK+ 1x	UNI437	0.519957	Ascomycota; Eurotiomycetes; Eurotiales; Trichocomaceae; Talaromyces sp
F_1x_NPK+	Festuca rubra	NPK+ 1x	UNI306	0.495885	Ascomycota; Eurotiomycetes; Eurotiales; Trichocomaceae; Talaromyces sp
F_1x_NPK+	Festuca rubra	NPK+ 1x	UNI9	0.519668	Ascomycota; Eurotiomycetes; Eurotiales; Trichocomaceae; Talaromyces sp
F_1x_NPK+	Festuca rubra	NPK+ 1x	UNI19	0.528609	Ascomycota; Eurotiomycetes; Eurotiales; Trichocomaceae; Talaromyces sp
F_1x_NPK+	Festuca rubra	NPK+ 1x	UNI57	0.524143	Ascomycota; Eurotiomycetes; Eurotiales; Trichocomaceae; Talaromyces sp
F_1x_NPK+	Festuca rubra	NPK+ 1x	UNI257	0.531915	Ascomycota; Eurotiomycetes; Eurotiales; Trichocomaceae; Talaromyces sp
F_1x_NPK+	Festuca rubra	NPK+ 1x	UNI3	0.492966	Ascomycota; Eurotiomycetes; Eurotiales; Trichocomaceae; Talaromyces sp
F_1x_NPK+	Festuca rubra	NPK+ 1x	UNI34	0.503527	Ascomycota; Eurotiomycetes; Eurotiales; Trichocomaceae; Talaromyces sp
F_1x_NPK+	Festuca rubra	NPK+ 1x	UNI40	0.480715	Ascomycota; Eurotiomycetes; Eurotiales; Trichocomaceae; Talaromyces sp
F_1x_NPK+	Festuca rubra	NPK+ 1x	UNI163	0.48042	Ascomycota; Eurotiomycetes; Eurotiales; Trichocomaceae; Talaromyces sp
F_1x_NPK+	Festuca rubra	NPK+ 1x	UNI129	0.55842	Ascomycota; Eurotiomycetes; Eurotiales; Trichocomaceae; Talaromyces verruculosus
F_1x_NPK+	Festuca rubra	NPK+ 1x	UNI180	0.604186	Ascomycota; Eurotiomycetes; Eurotiales; Trichocomaceae; Talaromyces verruculosus
F_1x_NPK+	Festuca rubra	NPK+ 1x	UNI499	0.500125	Ascomycota; Saccharomycetes; Saccharomycetales; Incertae sedis; Candida subhashii
F_1x_NPK+	Festuca rubra	NPK+ 1x	UNI71	0.463979	unidentified; Fungi sp
F_1x_NPK+	Festuca rubra	NPK+ 1x	UNI18	0.470213	unidentified; Fungi sp
F_1x_NPK+	Festuca rubra	NPK+ 1x	UNI96	0.484607	unidentified; Fungi sp
F_1x_NPK+	Festuca rubra	NPK+ 1x	UNI151	0.475517	unidentified; Fungi sp
F_1x_NPK+	Festuca rubra	NPK+ 1x	UNI125	0.499726	unidentified; Fungi sp
F_1x_NPK+	Festuca rubra	NPK+ 1x	UNI33	0.477178	unidentified; Fungi sp
F_3x_NPK-	Festuca rubra	NPK- 3x	UNI661	0.476764	Ascomycota; Eurotiomycetes; Eurotiales; Trichocomaceae; Talaromyces sp
F_3x_NPK-	Festuca rubra	NPK- 3x	UNI437	0.519957	Ascomycota; Eurotiomycetes; Eurotiales; Trichocomaceae; Talaromyces sp
F_3x_NPK-	Festuca rubra	NPK- 3x	UNI306	0.495885	Ascomycota; Eurotiomycetes; Eurotiales; Trichocomaceae; Talaromyces sp
F_3x_NPK-	Festuca rubra	NPK- 3x	UNI9	0.519668	Ascomycota; Eurotiomycetes; Eurotiales; Trichocomaceae; Talaromyces sp
F_3x_NPK-	Festuca rubra	NPK- 3x	UNI19	0.528609	Ascomycota; Eurotiomycetes; Eurotiales; Trichocomaceae; Talaromyces sp
F_3x_NPK-	Festuca rubra	NPK- 3x	UNI57	0.524143	Ascomycota; Eurotiomycetes; Eurotiales; Trichocomaceae; Talaromyces sp
F_3x_NPK-	Festuca rubra	NPK- 3x	UNI257	0.531915	Ascomycota; Eurotiomycetes; Eurotiales; Trichocomaceae; Talaromyces sp
F_3x_NPK-	Festuca rubra	NPK- 3x	UNI3	0.492966	Ascomycota; Eurotiomycetes; Eurotiales; Trichocomaceae; Talaromyces sp
F_3x_NPK-	Festuca rubra	NPK- 3x	UNI34	0.503527	Ascomycota; Eurotiomycetes; Eurotiales; Trichocomaceae; Talaromyces sp
F_3x_NPK-	Festuca rubra	NPK- 3x	UNI40	0.480715	Ascomycota; Eurotiomycetes; Eurotiales; Trichocomaceae; Talaromyces sp
F_3x_NPK-	Festuca rubra	NPK- 3x	UNI163	0.48042	Ascomycota; Eurotiomycetes; Eurotiales; Trichocomaceae; Talaromyces sp
F_3x_NPK-	Festuca rubra	NPK- 3x	UNI499	0.500125	Ascomycota; Saccharomycetes; Saccharomycetales; Incertae sedis; Candida subhashii
F_3x_NPK-	Festuca rubra	NPK- 3x	UNI114	0.550172	Ascomycota; unidentified; unidentified; unidentified; unidentified; Ascomycota sp
F_3x_NPK-	Festuca rubra	NPK- 3x	UNI18	0.470213	unidentified; Fungi sp
F_3x_NPK-	Festuca rubra	NPK- 3x	UNI96	0.484607	unidentified; Fungi sp
F_3x_NPK-	Festuca rubra	NPK- 3x	UNI151	0.475517	unidentified; Fungi sp
F_3x_NPK-	Festuca rubra	NPK- 3x	UNI125	0.499726	unidentified; Fungi sp
F_3x_NPK-	Festuca rubra	NPK- 3x	UNI33	0.477178	unidentified; Fungi sp
F_3x_NPK+	Festuca rubra	NPK+ 3x	UNI223	0.558972	Ascomycota; Dothideomycetes; Pleosporales; Melanommataceae; Phragmocephala garethjonesii
F_3x_NPK+	Festuca rubra	NPK+ 3x	UNI208	0.480476	Ascomycota; Dothideomycetes; Pleosporales; Melanommataceae; Phragmocephala garethjonesii
F_3x_NPK+	Festuca rubra	NPK+ 3x	UNI231	0.421826	Ascomycota; Leotiomycetes; Erysiphales; Erysiphaceae; Blumeria graminis
F_3x_NPK+	Festuca rubra	NPK+ 3x	UNI130	0.441829	Ascomycota; Leotiomycetes; Erysiphales; Erysiphaceae; Blumeria graminis
F_3x_NPK+	Festuca rubra	NPK+ 3x	UNI128	0.639412	Ascomycota; Sordariomycetes; Xylariales; Xylariales sp
F_3x_NPK+	Festuca rubra	NPK+ 3x	UNI222	0.605769	Ascomycota; Sordariomycetes; Xylariales; Xylariales sp
F_3x_NPK+	Festuca rubra	NPK+ 3x	UNI114	0.550172	Ascomycota; Ascomycota sp
F_3x_NPK+	Festuca rubra	NPK+ 3x	UNI102	0.495567	unidentified; Fungi sp
F_3x_NPK+	Festuca rubra	NPK+ 3x	UNI60	0.747964	unidentified; Fungi sp
F_3x_NPK+	Festuca rubra	NPK+ 3x	UNI106	0.580297	unidentified; Fungi sp
L_1x_NPK-	Lolium perenne	NPK- 1x	UNI203	0.486392	Ascomycota; Leotiomycetes; Helotiales; Helotiales sp
L_1x_NPK-	Lolium perenne	NPK- 1x	UNI14	0.477729	unidentified; Fungi sp
L_1x_NPK-	Lolium perenne	NPK- 1x	UNI39	0.469719	unidentified; Fungi sp
L_1x_NPK-	Lolium perenne	NPK- 1x	UNI149	0.486044	unidentified; Fungi sp
L_1x_NPK+	Lolium perenne	NPK+ 1x	UNI10	0.488342	Ascomycota; Eurotiomycetes; Eurotiales; Trichocomaceae; Talaromyces sp
L_1x_NPK+	Lolium perenne	NPK+ 1x	UNI74	0.491788	Ascomycota; Eurotiomycetes; Eurotiales; Trichocomaceae; Talaromyces sp
L_1x_NPK+	Lolium perenne	NPK+ 1x	UNI190	0.478535	Ascomycota; Eurotiomycetes; Eurotiales; Trichocomaceae; Talaromyces sp
L_1x_NPK+	Lolium perenne	NPK+ 1x	UNI55	0.51816	Ascomycota; Eurotiomycetes; Eurotiales; Trichocomaceae; Talaromyces sp
L_1x_NPK+	Lolium perenne	NPK+ 1x	UNI107	0.508737	Ascomycota; Eurotiomycetes; Eurotiales; Trichocomaceae; Talaromyces sp
L_1x_NPK+	Lolium perenne	NPK+ 1x	UNI146	0.497595	Ascomycota; Eurotiomycetes; Eurotiales; Trichocomaceae; Talaromyces sp
L_1x_NPK+	Lolium perenne	NPK+ 1x	UNI661	0.476764	Ascomycota; Eurotiomycetes; Eurotiales; Trichocomaceae; Talaromyces sp
L_1x_NPK+	Lolium perenne	NPK+ 1x	UNI437	0.519957	Ascomycota; Eurotiomycetes; Eurotiales; Trichocomaceae; Talaromyces sp
L_1x_NPK+	Lolium perenne	NPK+ 1x	UNI306	0.495885	Ascomycota; Eurotiomycetes; Eurotiales; Trichocomaceae; Talaromyces sp
L_1x_NPK+	Lolium perenne	NPK+ 1x	UNI9	0.519668	Ascomycota; Eurotiomycetes; Eurotiales; Trichocomaceae; Talaromyces sp
L_1x_NPK+	Lolium perenne	NPK+ 1x	UNI19	0.528609	Ascomycota; Eurotiomycetes; Eurotiales; Trichocomaceae; Talaromyces sp
L_1x_NPK+	Lolium perenne	NPK+ 1x	UNI57	0.524143	Ascomycota; Eurotiomycetes; Eurotiales; Trichocomaceae; Talaromyces sp
L_1x_NPK+	Lolium perenne	NPK+ 1x	UNI257	0.531915	Ascomycota; Eurotiomycetes; Eurotiales; Trichocomaceae; Talaromyces sp
L_1x_NPK+	Lolium perenne	NPK+ 1x	UNI3	0.492966	Ascomycota; Eurotiomycetes; Eurotiales; Trichocomaceae; Talaromyces sp
L_1x_NPK+	Lolium perenne	NPK+ 1x	UNI34	0.503527	Ascomycota; Eurotiomycetes; Eurotiales; Trichocomaceae; Talaromyces sp
L_1x_NPK+	Lolium perenne	NPK+ 1x	UNI40	0.480715	Ascomycota; Eurotiomycetes; Eurotiales; Trichocomaceae; Talaromyces sp
L_1x_NPK+	Lolium perenne	NPK+ 1x	UNI163	0.48042	Ascomycota; Eurotiomycetes; Eurotiales; Trichocomaceae; Talaromyces sp
L_1x_NPK+	Lolium perenne	NPK+ 1x	UNI129	0.55842	Ascomycota; Eurotiomycetes; Eurotiales; Trichocomaceae; Talaromyces verruculosus
L_1x_NPK+	Lolium perenne	NPK+ 1x	UNI180	0.604186	Ascomycota; Eurotiomycetes; Eurotiales; Trichocomaceae; Talaromyces verruculosus
L_1x_NPK+	Lolium perenne	NPK+ 1x	UNI499	0.500125	Ascomycota; Saccharomycetes; Saccharomycetales; Incertae sedis; Candida subhashii
L_1x_NPK+	Lolium perenne	NPK+ 1x	UNI71	0.463979	unidentified; Fungi sp
L_1x_NPK+	Lolium perenne	NPK+ 1x	UNI18	0.470213	unidentified; Fungi sp
L_1x_NPK+	Lolium perenne	NPK+ 1x	UNI96	0.484607	unidentified; Fungi sp
L_1x_NPK+	Lolium perenne	NPK+ 1x	UNI151	0.475517	unidentified; Fungi sp
L_1x_NPK+	Lolium perenne	NPK+ 1x	UNI125	0.499726	unidentified; Fungi sp
L_1x_NPK+	Lolium perenne	NPK+ 1x	UNI33	0.477178	unidentified; Fungi sp
L_3x_NPK-	Lolium perenne	NPK- 3x	UNI203	0.486392	Ascomycota; Leotiomycetes; Helotiales; Helotiales sp
L_3x_NPK-	Lolium perenne	NPK- 3x	UNI236	0.652674	unidentified; Fungi sp
L_3x_NPK-	Lolium perenne	NPK- 3x	UNI173	0.466904	unidentified; Fungi sp
L_3x_NPK-	Lolium perenne	NPK- 3x	UNI167	0.476997	unidentified; Fungi sp
L_3x_NPK-	Lolium perenne	NPK- 3x	UNI14	0.477729	unidentified; Fungi sp
L_3x_NPK-	Lolium perenne	NPK- 3x	UNI39	0.469719	unidentified; Fungi sp
L_3x_NPK-	Lolium perenne	NPK- 3x	UNI149	0.486044	unidentified; Fungi sp
L_3x_NPK+	Lolium perenne	NPK+ 3x	UNI163	0.48042	Ascomycota; Eurotiomycetes; Eurotiales; Trichocomaceae; Talaromyces sp
L_3x_NPK+	Lolium perenne	NPK+ 3x	UNI203	0.486392	Ascomycota; Leotiomycetes; Helotiales; Helotiales sp
L_3x_NPK+	Lolium perenne	NPK+ 3x	UNI173	0.466904	unidentified; Fungi sp
L_3x_NPK+	Lolium perenne	NPK+ 3x	UNI167	0.476997	unidentified; Fungi sp
L_3x_NPK+	Lolium perenne	NPK+ 3x	UNI14	0.477729	unidentified; Fungi sp
L_3x_NPK+	Lolium perenne	NPK+ 3x	UNI39	0.469719	unidentified; Fungi sp
L_3x_NPK+	Lolium perenne	NPK+ 3x	UNI149	0.486044	unidentified; Fungi sp
L_3x_NPK+	Lolium perenne	NPK+ 3x	UNI151	0.475517	unidentified; Fungi sp
