# Supplementary material for: Fungal Endophyte Communities of Three Agricultural Important Grass Species Differ in Their Response Towards Management Regimes
Source: Microorganisms. 2019 Jan 27;7(2):37. doi: 10.3390/microorganisms7020037 (PMC6407066; doi:10.3390/microorganisms7020037)
Supplement: Supplementary file 1 [file microorganisms-07-00037-s001.zip › TableS5.xlsx]

## Sheet: 2010
Table S5. Putative life strategies of fungal endophytes in 2010. For further information on the Sample ID see Supplementary Table S1.
OTU_ID	D15_S2010	D23_S2010	D26_S2010	D42_S2010	D47_S2010	D52_S2010	D56_S2010	D60_S2010	D61_S2010	D66_S2010	D7_S2010	D8_S2010	F15_S2010	F23_S2010	F26_S2010	F42_S2010	F47_S2010	F52_S2010	F56_S2010	F60_S2010	F61_S2010	F66_S2010	F7_S2010	F8_S2010	L15_S2010	L26_S2010	L42_S2010	L47_S2010	L52_S2010	L56_S2010	L60_S2010	L61_S2010	L66_S2010	L7_S2010	L8_S2010	taxonomy	Taxon	Taxon Level	Trophic Mode	Guild	Confidence Ranking	Growth Morphology	Trait	Notes	Citation/Source
UNI1	328	1368	3499	350	344	968	14	35609	22605	49075	1131	398	954	2979	7648	1005	2489	100	448	1162	3172	1541	1386	703	78	205	190	4	818	471	21503	18872	1522	2105	3956	k__Fungi;p__Ascomycota;c__Dothideomycetes;o__Capnodiales;f__Cladosporiaceae;g__Cladosporium;s__Cladosporium_cladosporioides	Cladosporium cladosporioides	20	Pathotroph-Symbiotroph	Endophyte-Epiphyte-Plant Pathogen	Possible	Microfungus	NULL	Endophyte detection method-culture (David et al. 2016); Epiphyte detection method-culture (KÃ¶hl et al. 2015)	KÃ¶hl J, et al. 2015. Plant Disease 99:535-543; David AS, et al. 2016. Microbial Ecology 71:912-926; http://www.apsnet.org/publications/commonnames/Pages/default.aspx
UNI2	221	1453	4502	142	155	377	6	21933	11540	30577	823	521	839	1627	3491	492	1011	58	199	631	1813	1927	557	356	42	120	103	1	425	206	6657	10369	627	1039	1713	k__Fungi;p__Ascomycota;c__Dothideomycetes;o__Capnodiales;f__Cladosporiaceae;g__Cladosporium;s__Cladosporium_cladosporioides	Cladosporium cladosporioides	20	Pathotroph-Symbiotroph	Endophyte-Epiphyte-Plant Pathogen	Possible	Microfungus	NULL	Endophyte detection method-culture (David et al. 2016); Epiphyte detection method-culture (KÃ¶hl et al. 2015)	KÃ¶hl J, et al. 2015. Plant Disease 99:535-543; David AS, et al. 2016. Microbial Ecology 71:912-926; http://www.apsnet.org/publications/commonnames/Pages/default.aspx
UNI3	6456	101	866	225	1749	6	1883	0	3	107	18412	1844	1395	1418	17	53	25	5114	1	3	29	107	2325	7277	5550	22	6898	474	35	4	48	121	32	5619	30	k__Fungi;p__Ascomycota;c__Eurotiomycetes;o__Eurotiales;f__Trichocomaceae;g__Talaromyces;s__Talaromyces_sp	Talaromyces	13	Saprotroph	Undefined Saprotroph	Probable	NULL	NULL	NULL	Tedersoo L, et al. 2014. Science 346:1256688
UNI5	6592	25	540	41	3543	11	803	2	5	21	13954	770	967	1839	3	23	13	958	2	6	5	65	3070	4688	2763	0	11128	1679	28	4	94	79	21	1203	4	k__Fungi;p__unidentified;c__unidentified;o__unidentified;f__unidentified;g__unidentified;s__Fungi_sp	-	-	-	-	-	-	-	Unassigned	-
UNI9	5620	81	828	158	3973	3	819	0	0	92	8371	1293	567	1941	25	27	19	1911	1	1	13	105	6126	5488	3545	12	7115	628	32	4	49	79	19	5344	25	k__Fungi;p__Ascomycota;c__Eurotiomycetes;o__Eurotiales;f__Trichocomaceae;g__Talaromyces;s__Talaromyces_sp	Talaromyces	13	Saprotroph	Undefined Saprotroph	Probable	NULL	NULL	NULL	Tedersoo L, et al. 2014. Science 346:1256688
UNI19	5662	149	1388	97	2737	4	619	3	4	155	7829	1874	747	1651	19	20	14	1998	0	0	22	240	4390	4008	3996	12	5488	327	23	3	40	90	16	3226	26	k__Fungi;p__Ascomycota;c__Eurotiomycetes;o__Eurotiales;f__Trichocomaceae;g__Talaromyces;s__Talaromyces_sp	Talaromyces	13	Saprotroph	Undefined Saprotroph	Probable	NULL	NULL	NULL	Tedersoo L, et al. 2014. Science 346:1256688
UNI10	5244	124	1110	70	742	0	1097	0	1	74	13403	2243	1228	726	8	27	7	2744	1	1	21	139	991	3945	3832	8	4046	259	25	4	24	58	14	2595	15	k__Fungi;p__Ascomycota;c__Eurotiomycetes;o__Eurotiales;f__Trichocomaceae;g__Talaromyces;s__Talaromyces_sp	Talaromyces	13	Saprotroph	Undefined Saprotroph	Probable	NULL	NULL	NULL	Tedersoo L, et al. 2014. Science 346:1256688
UNI6	4206	83	911	38	2544	7	1592	3	4	64	1238	1895	623	1729	19	33	29	1266	1	10	13	43	609	5755	10650	11	4572	1762	68	2	160	169	22	3341	19	k__Fungi;p__Ascomycota;c__Saccharomycetes;o__Saccharomycetales;f__Saccharomycetales_fam_Incertae_sedis;g__Candida;s__Candida_subhashii	Saccharomycetales	7	Saprotroph	Undefined Saprotroph	Possible	Yeast	NULL	NULL	Sterkenburg E, et al. 2015. New Phytologist 207:1145-1158
UNI18	2346	49	347	121	2359	3	845	4	3	67	3609	734	576	1338	23	60	17	4116	1	56	41	54	1484	3986	3948	16	6722	208	37	2	24	37	39	1953	31	k__Fungi;p__unidentified;c__unidentified;o__unidentified;f__unidentified;g__unidentified;s__Fungi_sp	-	-	-	-	-	-	-	Unassigned	-
UNI11	5387	36	805	15	1541	5	440	0	4	13	9941	936	771	931	3	8	5	569	1	2	6	82	1212	2408	1938	2	6396	848	13	0	26	39	7	527	3	k__Fungi;p__unidentified;c__unidentified;o__unidentified;f__unidentified;g__unidentified;s__Fungi_sp	-	-	-	-	-	-	-	Unassigned	-
UNI13	7	849	18	20	1	97	0	1	1	0	6	10	14	387	5557	869	147	128	106	1009	9530	251	6679	102	2	4	6	2	74	45	2	0	135	6	6581	k__Fungi;p__unidentified;c__unidentified;o__unidentified;f__unidentified;g__unidentified;s__Fungi_sp	-	-	-	-	-	-	-	Unassigned	-
UNI8	54	3624	21	867	2	379	1	0	0	2	259	1408	522	3001	700	192	192	3	67	630	2334	191	3959	202	61	44	3	1	2155	69	0	0	3519	15	3048	k__Fungi;p__Ascomycota;c__Dothideomycetes;o__Pleosporales;f__Didymellaceae;g__Epicoccum;s__Epicoccum_nigrum	Didymellaceae	9	Pathotroph-Saprotroph	Animal Pathogen-Plant Pathogen-Undefined Saprotroph	Possible	Microfungus	NULL	NULL	Tedersoo L, et al. 2014. Science 346:1256688 (doi:10.1126/science.1256688)
UNI16	3121	81	1249	4	939	5	929	1	2	40	772	2155	477	724	4	7	3	696	2	5	6	56	214	2566	6867	4	2312	803	26	1	52	73	2	1319	9	k__Fungi;p__Ascomycota;c__Saccharomycetes;o__Saccharomycetales;f__Saccharomycetales_fam_Incertae_sedis;g__Candida;s__Candida_subhashii	Saccharomycetales	7	Saprotroph	Undefined Saprotroph	Possible	Yeast	NULL	NULL	Sterkenburg E, et al. 2015. New Phytologist 207:1145-1158
UNI34	2100	59	222	201	698	2	509	1	3	178	5330	300	830	918	22	42	19	453	2	3	37	65	1468	2965	2460	17	4262	65	33	2	16	108	32	1293	29	k__Fungi;p__Ascomycota;c__Eurotiomycetes;o__Eurotiales;f__Trichocomaceae;g__Talaromyces;s__Talaromyces_sp	Talaromyces	13	Saprotroph	Undefined Saprotroph	Probable	NULL	NULL	NULL	Tedersoo L, et al. 2014. Science 346:1256688
UNI15	2707	23	385	38	488	11	397	1	2	24	3133	373	318	887	4	7	12	2138	0	3	16	45	1804	1659	1122	2	3506	1725	17	1	97	58	2	1031	3	k__Fungi;p__unidentified;c__unidentified;o__unidentified;f__unidentified;g__unidentified;s__Fungi_sp	-	-	-	-	-	-	-	Unassigned	-
UNI57	1477	43	190	133	1534	2	180	0	2	145	2440	271	357	1197	15	16	20	1896	0	2	13	57	3462	1939	1646	14	2517	124	25	2	35	102	24	1479	27	k__Fungi;p__Ascomycota;c__Eurotiomycetes;o__Eurotiales;f__Trichocomaceae;g__Talaromyces;s__Talaromyces_sp	Talaromyces	13	Saprotroph	Undefined Saprotroph	Probable	NULL	NULL	NULL	Tedersoo L, et al. 2014. Science 346:1256688
UNI26	1177	86	554	38	571	2	565	0	1	76	1456	833	371	729	13	32	11	1342	0	6	45	44	801	3247	6332	27	2	157	22	1	38	45	17	1016	3	k__Fungi;p__Ascomycota;c__Eurotiomycetes;o__Onygenales;f__Onygenales_fam_Incertae_sedis;g__Chrysosporium;s__Chrysosporium_sp	Chrysosporium	13	Saprotroph	Undefined Saprotroph-Wood Saprotroph	Highly Probable	NULL	Soft Rot	NULL	Seehann G, et al. 1975. List of Fungi in Soft-Rot Tissue Tests. Institute fur Holzbiologie und Holzschutz, Bundesforschungsanstalt fur Forst - und Holzwirtshaft, Hamburg - Lohbrugge, Germany; Tedersoo L, et al. 2014. Science 346:1256688
UNI33	1712	61	434	33	1058	4	427	8	1	31	2215	885	419	597	14	32	8	2179	0	22	14	72	563	1821	2566	6	3364	93	10	1	5	20	9	749	8	k__Fungi;p__unidentified;c__unidentified;o__unidentified;f__unidentified;g__unidentified;s__Fungi_sp	-	-	-	-	-	-	-	Unassigned	-
UNI95	3	1	0	8	0	0	0	0	1	0	0	1	2	0	0	1	0	0	0	0	13	21	0	1	1	0	1	2	2	2	0	18347	0	0	7	k__Fungi;p__Ascomycota;c__unidentified;o__unidentified;f__unidentified;g__unidentified;s__Ascomycota_sp	-	-	-	-	-	-	-	Unassigned	-
UNI22	29	6	7	13	0	4	2	0	2	0	3	8	3	113	17	0	0	4	1	3	11	0	172	96	8	17085	1	0	4	2	0	0	15	2	20	k__Fungi;p__Basidiomycota;c__Tremellomycetes;o__Tremellales;f__Bulleribasidiaceae;g__Vishniacozyma;s__Vishniacozyma_sp	Tremellales	7	Pathotroph-Saprotroph-Symbiotroph	Fungal Parasite-Undefined Saprotroph	Possible	Tremelloid-Yeast	NULL	The order contains both teleomorphic and anamorphic species, most of the latter being yeasts	Sterkenburg E, et al. 2015. New Phytologist 207:1145-1158
UNI42	1675	10	110	16	1730	1	253	0	3	10	4697	93	320	665	5	9	5	107	0	0	1	20	1024	1590	1165	0	2983	330	5	0	14	87	9	336	3	k__Fungi;p__unidentified;c__unidentified;o__unidentified;f__unidentified;g__unidentified;s__Fungi_sp	-	-	-	-	-	-	-	Unassigned	-
UNI55	1799	67	290	63	359	0	325	0	0	137	3977	330	789	512	8	26	7	264	0	0	22	95	721	1714	2096	8	2670	30	15	1	14	72	14	720	8	k__Fungi;p__Ascomycota;c__Eurotiomycetes;o__Eurotiales;f__Trichocomaceae;g__Talaromyces;s__Talaromyces_sp	Talaromyces	13	Saprotroph	Undefined Saprotroph	Probable	NULL	NULL	NULL	Tedersoo L, et al. 2014. Science 346:1256688
UNI20	29	3995	40	332	4	125	1	2	0	3	189	1843	440	1391	252	84	75	1	19	332	1143	220	1666	89	42	22	1	0	1018	30	0	0	1435	1	1240	k__Fungi;p__Ascomycota;c__Dothideomycetes;o__Pleosporales;f__Didymellaceae;g__Epicoccum;s__Epicoccum_nigrum	Didymellaceae	9	Pathotroph-Saprotroph	Animal Pathogen-Plant Pathogen-Undefined Saprotroph	Possible	Microfungus	NULL	NULL	Tedersoo L, et al. 2014. Science 346:1256688 (doi:10.1126/science.1256688)
UNI29	1440	28	277	21	328	3	338	1	3	25	937	208	104	219	6	12	21	355	1	2	8	63	491	587	611	3	6647	625	7	1	69	29	13	1177	9	k__Fungi;p__Basidiomycota;c__Tremellomycetes;o__Tremellales;f__Tremellales_fam_Incertae_sedis;g__Cuniculitrema;s__Cuniculitrema_polymorpha	Tremellales	7	Pathotroph-Saprotroph-Symbiotroph	Fungal Parasite-Undefined Saprotroph	Possible	Tremelloid-Yeast	NULL	The order contains both teleomorphic and anamorphic species, most of the latter being yeasts	Sterkenburg E, et al. 2015. New Phytologist 207:1145-1158
UNI35	6	935	39	6	1	26	0	0	0	0	5	7	10	174	2110	349	43	59	29	462	4341	309	2669	44	2	2	0	0	24	13	2	0	45	3	2694	k__Fungi;p__unidentified;c__unidentified;o__unidentified;f__unidentified;g__unidentified;s__Fungi_sp	-	-	-	-	-	-	-	Unassigned	-
UNI28	2155	33	513	11	206	4	223	0	1	12	2140	481	270	393	3	2	4	1257	0	4	7	55	695	801	821	0	1811	829	6	0	36	18	1	461	5	k__Fungi;p__unidentified;c__unidentified;o__unidentified;f__unidentified;g__unidentified;s__Fungi_sp	-	-	-	-	-	-	-	Unassigned	-
UNI437	1650	14	75	37	371	0	276	0	1	17	3404	195	157	463	0	15	0	136	0	0	6	13	1015	2268	880	0	1066	39	2	0	5	70	2	919	6	k__Fungi;p__Ascomycota;c__Eurotiomycetes;o__Eurotiales;f__Trichocomaceae;g__Talaromyces;s__Talaromyces_sp	Talaromyces	13	Saprotroph	Undefined Saprotroph	Probable	NULL	NULL	NULL	Tedersoo L, et al. 2014. Science 346:1256688
UNI32	1	0	2	0	0	0	0	1	0	1	0	9	1	0	0	0	2	0	0	12889	6	0	0	0	0	0	0	0	0	0	0	0	0	0	11	k__Fungi;p__Ascomycota;c__Dothideomycetes;o__Pleosporales;f__Didymellaceae;g__Ascochyta;s__Ascochyta_sorghi	Ascochyta	13	Pathotroph	Plant Pathogen	Probable	NULL	NULL	NULL	Tedersoo L, et al. 2014. Science 346:1256688
UNI71	1484	21	194	4	803	0	168	1	0	10	3433	115	287	402	3	3	0	61	0	3	0	29	507	904	934	0	1795	158	3	1	5	38	1	183	3	k__Fungi;p__unidentified;c__unidentified;o__unidentified;f__unidentified;g__unidentified;s__Fungi_sp	-	-	-	-	-	-	-	Unassigned	-
UNI30	449	3	272	7	386	2	296	1	1	22	60	329	297	371	5	5	9	1381	0	2	3	5	208	1412	2512	2	2336	300	14	0	67	24	6	426	5	k__Fungi;p__unidentified;c__unidentified;o__unidentified;f__unidentified;g__unidentified;s__Fungi_sp	-	-	-	-	-	-	-	Unassigned	-
UNI37	1026	3	278	3	832	6	363	0	0	15	219	386	134	593	4	6	7	503	1	4	4	10	259	415	3066	1	1522	848	34	0	46	8	3	468	2	k__Fungi;p__Ascomycota;c__Saccharomycetes;o__Saccharomycetales;f__Saccharomycetales_fam_Incertae_sedis;g__Candida;s__Candida_subhashii	Saccharomycetales	7	Saprotroph	Undefined Saprotroph	Possible	Yeast	NULL	NULL	Sterkenburg E, et al. 2015. New Phytologist 207:1145-1158
UNI47	752	96	778	12	228	1	276	0	3	36	690	859	234	364	10	12	0	686	0	1	26	61	266	1227	3751	9	0	67	6	0	6	22	5	349	2	k__Fungi;p__Ascomycota;c__Eurotiomycetes;o__Onygenales;f__Onygenales_fam_Incertae_sedis;g__Chrysosporium;s__Chrysosporium_sp	Chrysosporium	13	Saprotroph	Undefined Saprotroph-Wood Saprotroph	Highly Probable	NULL	Soft Rot	NULL	Seehann G, et al. 1975. List of Fungi in Soft-Rot Tissue Tests. Institute fur Holzbiologie und Holzschutz, Bundesforschungsanstalt fur Forst - und Holzwirtshaft, Hamburg - Lohbrugge, Germany; Tedersoo L, et al. 2014. Science 346:1256688
UNI499	886	18	133	5	448	3	292	0	1	35	466	171	217	557	1	12	6	140	0	4	3	28	176	1445	2940	6	1045	166	27	0	37	124	9	633	6	k__Fungi;p__Ascomycota;c__Saccharomycetes;o__Saccharomycetales;f__Saccharomycetales_fam_Incertae_sedis;g__Candida;s__Candida_subhashii	Saccharomycetales	7	Saprotroph	Undefined Saprotroph	Possible	Yeast	NULL	NULL	Sterkenburg E, et al. 2015. New Phytologist 207:1145-1158
UNI96	635	2	65	15	574	2	190	0	0	5	2197	79	100	279	1	1	1	241	1	0	2	4	307	1720	1032	1	1336	69	5	1	2	4	0	894	4	k__Fungi;p__unidentified;c__unidentified;o__unidentified;f__unidentified;g__unidentified;s__Fungi_sp	-	-	-	-	-	-	-	Unassigned	-
UNI40	978	17	126	48	273	1	264	1	0	16	2581	282	160	208	3	9	2	724	0	0	5	11	282	1009	772	3	1045	68	9	0	7	13	3	829	5	k__Fungi;p__Ascomycota;c__Eurotiomycetes;o__Eurotiales;f__Trichocomaceae;g__Talaromyces;s__Talaromyces_sp	Talaromyces	13	Saprotroph	Undefined Saprotroph	Probable	NULL	NULL	NULL	Tedersoo L, et al. 2014. Science 346:1256688
UNI64	0	0	0	0	0	0	0	9702	1	0	0	0	0	2	0	0	3	0	1	18	0	0	1	0	0	0	0	0	0	1	1	0	0	0	0	k__Fungi;p__Ascomycota;c__Dothideomycetes;o__Dothideales;f__Aureobasidiaceae;g__Aureobasidium;s__Aureobasidium_sp	Aureobasidium	13	Pathotroph-Saprotroph-Symbiotroph	Animal Pathogen-Endophyte-Epiphyte-Plant Pathogen-Undefined Saprotroph	Possible	Facultative Yeast	NULL	NULL	Costa IPMW, et al. 2012. Mycotaxon 119:26; Tedersoo L, et al. 2014. Science 346:1256688; Wachowska U, Glowacka K. 2014. Biocontrol 59:pp 635-645; Irinyia L, Lacknerb M, de Hoog GS, Meyer W. 2016. Fungal Biology 120:125-136; http://www.apsnet.org/publications/commonnames/Pages/default.aspx
UNI48	23	2	3	5	0	2	0	0	0	0	1	6	10	49	10	0	1	6	1	1	11	4	50	53	0	9294	0	0	4	1	0	0	4	0	7	k__Fungi;p__Basidiomycota;c__Tremellomycetes;o__Tremellales;f__Bulleribasidiaceae;g__Vishniacozyma;s__Vishniacozyma_sp	Tremellales	7	Pathotroph-Saprotroph-Symbiotroph	Fungal Parasite-Undefined Saprotroph	Possible	Tremelloid-Yeast	NULL	The order contains both teleomorphic and anamorphic species, most of the latter being yeasts	Sterkenburg E, et al. 2015. New Phytologist 207:1145-1158
UNI89	5	140	7	7	0	13	0	0	0	0	2	6	7	123	2162	298	55	18	42	186	1581	34	1960	61	1	0	0	1	19	27	0	0	41	0	2258	k__Fungi;p__unidentified;c__unidentified;o__unidentified;f__unidentified;g__unidentified;s__Fungi_sp	-	-	-	-	-	-	-	Unassigned	-
UNI45	316	11	187	8	372	0	324	0	1	0	258	244	158	425	1	6	5	59	0	3	1	4	124	439	1791	0	3177	541	10	0	53	17	4	332	1	k__Fungi;p__Ascomycota;c__Saccharomycetes;o__Saccharomycetales;f__Saccharomycetales_fam_Incertae_sedis;g__Candida;s__Candida_subhashii	Saccharomycetales	7	Saprotroph	Undefined Saprotroph	Possible	Yeast	NULL	NULL	Sterkenburg E, et al. 2015. New Phytologist 207:1145-1158
UNI25	398	551	26	4313	305	84	54	0	0	1	18	244	13	299	195	32	17	2	7	12	6	81	167	273	15	22	0	0	54	84	0	0	147	1	892	k__Fungi;p__unidentified;c__unidentified;o__unidentified;f__unidentified;g__unidentified;s__Fungi_sp	-	-	-	-	-	-	-	Unassigned	-
UNI69	2	8	0	0	2	15	1	0	1	0	0	0	3	0	0	0	1	0	5	0	0	26	1	0	0	0	0	0	541	6607	0	0	1	1	1067	k__Fungi;p__Ascomycota;c__Leotiomycetes;o__Helotiales;f__Hyaloscyphaceae;g__Rodwayella;s__Rodwayella_citrinula	Rodwayella	13	Saprotroph	Undefined Saprotroph	Probable	NULL	NULL	NULL	Tedersoo L, et al. 2014. Science 346:1256688
UNI59	1013	44	357	4	127	1	171	0	0	20	610	245	75	70	1	6	4	182	0	2	2	77	185	251	395	1	3573	251	5	0	27	11	1	486	2	k__Fungi;p__Basidiomycota;c__Tremellomycetes;o__Tremellales;f__Tremellales_fam_Incertae_sedis;g__Cuniculitrema;s__Cuniculitrema_polymorpha	Tremellales	7	Pathotroph-Saprotroph-Symbiotroph	Fungal Parasite-Undefined Saprotroph	Possible	Tremelloid-Yeast	NULL	The order contains both teleomorphic and anamorphic species, most of the latter being yeasts	Sterkenburg E, et al. 2015. New Phytologist 207:1145-1158
UNI63	17	541	9	407	1	63	1	1	0	6	130	114	151	1027	210	69	82	0	14	122	431	29	1185	84	38	17	1	0	582	50	0	0	1144	2	1024	k__Fungi;p__Ascomycota;c__Dothideomycetes;o__Pleosporales;f__Didymellaceae;g__Epicoccum;s__Epicoccum_nigrum	Didymellaceae	9	Pathotroph-Saprotroph	Animal Pathogen-Plant Pathogen-Undefined Saprotroph	Possible	Microfungus	NULL	NULL	Tedersoo L, et al. 2014. Science 346:1256688 (doi:10.1126/science.1256688)
UNI129	597	16	17	14	239	1	99	0	0	8	2225	26	220	147	1	2	3	70	0	0	0	3	439	814	583	1	705	30	1	0	0	17	3	930	0	k__Fungi;p__Ascomycota;c__Eurotiomycetes;o__Eurotiales;f__Trichocomaceae;g__Talaromyces;s__Talaromyces_verruculosus	Talaromyces	13	Saprotroph	Undefined Saprotroph	Probable	NULL	NULL	NULL	Tedersoo L, et al. 2014. Science 346:1256688
UNI661	442	8	55	12	223	1	77	0	1	8	2480	30	78	336	0	4	0	60	0	0	1	15	524	828	626	0	532	53	10	0	4	14	0	516	1	k__Fungi;p__Ascomycota;c__Eurotiomycetes;o__Eurotiales;f__Trichocomaceae;g__Talaromyces;s__Talaromyces_sp	Talaromyces	13	Saprotroph	Undefined Saprotroph	Probable	NULL	NULL	NULL	Tedersoo L, et al. 2014. Science 346:1256688
UNI98	724	13	99	19	2	1	212	0	0	4	1174	226	232	325	0	4	1	331	0	1	1	1	329	1540	573	2	737	60	4	0	5	11	2	299	3	k__Fungi;p__Ascomycota;c__Eurotiomycetes;o__Eurotiales;f__Aspergillaceae;g__Penicillium;s__Penicillium_sp	Eurotiales	7	Saprotroph	Undefined Saprotroph	Possible	Microfungus	NULL	NULL	Sterkenburg E, et al. 2015. New Phytologist 207:1145-1158
UNI77	770	4	357	0	300	3	188	0	1	4	165	445	82	275	1	1	1	284	1	2	3	19	86	178	1954	0	765	454	8	0	13	4	0	182	0	k__Fungi;p__Ascomycota;c__Saccharomycetes;o__Saccharomycetales;f__Saccharomycetales_fam_Incertae_sedis;g__Candida;s__Candida_subhashii	Saccharomycetales	7	Saprotroph	Undefined Saprotroph	Possible	Yeast	NULL	NULL	Sterkenburg E, et al. 2015. New Phytologist 207:1145-1158
UNI74	852	17	184	9	97	0	166	0	0	1	1824	340	119	85	0	2	2	390	0	0	2	18	115	537	578	1	587	29	2	0	2	6	2	346	4	k__Fungi;p__Ascomycota;c__Eurotiomycetes;o__Eurotiales;f__Trichocomaceae;g__Talaromyces;s__Talaromyces_sp	Talaromyces	13	Saprotroph	Undefined Saprotroph	Probable	NULL	NULL	NULL	Tedersoo L, et al. 2014. Science 346:1256688
UNI125	570	1	94	5	289	1	101	0	0	1	1554	95	95	147	1	1	1	170	0	0	0	7	125	943	735	0	865	35	2	0	0	3	0	412	2	k__Fungi;p__unidentified;c__unidentified;o__unidentified;f__unidentified;g__unidentified;s__Fungi_sp	-	-	-	-	-	-	-	Unassigned	-
UNI58	85	14	236	5	55	2	542	0	2	24	98	325	132	78	2	14	3	672	0	2	3	19	126	468	1913	4	512	203	13	0	40	23	9	535	3	k__Fungi;p__Basidiomycota;c__Tremellomycetes;o__Trichosporonales;f__Trichosporonaceae;g__Apiotrichum;s__Apiotrichum_porosum	Apiotrichum	13	Saprotroph	Soil Saprotroph	Possible	Microfungus	NULL	From forest soil (Calduch et al. 2002)	Calduch M, et al. 2002. Mycologia 94:355-361
UNI76	0	0	1	0	0	0	0	1	0	0	0	2	0	0	0	0	0	0	0	6113	1	0	0	0	0	0	0	0	0	0	0	0	0	0	10	k__Fungi;p__Ascomycota;c__Dothideomycetes;o__Pleosporales;f__Didymellaceae;g__Ascochyta;s__Ascochyta_sorghi	Ascochyta	13	Pathotroph	Plant Pathogen	Probable	NULL	NULL	NULL	Tedersoo L, et al. 2014. Science 346:1256688
UNI100	0	0	0	0	0	2	0	6077	0	0	0	0	0	1	0	0	1	1	0	6	0	0	0	1	0	0	0	0	0	0	0	0	0	0	0	k__Fungi;p__Ascomycota;c__Dothideomycetes;o__Dothideales;f__Aureobasidiaceae;g__Aureobasidium;s__Aureobasidium_sp	Aureobasidium	13	Pathotroph-Saprotroph-Symbiotroph	Animal Pathogen-Endophyte-Epiphyte-Plant Pathogen-Undefined Saprotroph	Possible	Facultative Yeast	NULL	NULL	Costa IPMW, et al. 2012. Mycotaxon 119:26; Tedersoo L, et al. 2014. Science 346:1256688; Wachowska U, Glowacka K. 2014. Biocontrol 59:pp 635-645; Irinyia L, Lacknerb M, de Hoog GS, Meyer W. 2016. Fungal Biology 120:125-136; http://www.apsnet.org/publications/commonnames/Pages/default.aspx
UNI67	341	11	347	1	153	1	142	0	0	20	28	381	219	163	2	2	0	669	0	0	1	12	58	589	1467	3	1161	124	2	0	24	13	1	141	1	k__Fungi;p__unidentified;c__unidentified;o__unidentified;f__unidentified;g__unidentified;s__Fungi_sp	-	-	-	-	-	-	-	Unassigned	-
UNI52	2	147	0	10	82	1300	3	0	1	1	0	32	19	333	109	117	109	0	55	900	1094	637	114	2	0	1	0	1	133	2	0	1	154	3	559	k__Fungi;p__Ascomycota;c__Dothideomycetes;o__Pleosporales;f__Pleosporaceae;g__Alternaria;s__Alternaria_sp	Alternaria	13	Pathotroph-Saprotroph-Symbiotroph	Animal Pathogen-Endophyte-Plant Pathogen-Wood Saprotroph	Possible	Microfungus	Soft Rot	NULL	Duncan CG, Eslyn WE. 1966. Mycologia 58:642-664; Seehann G, et al. 1975. List of Fungi in Soft-Rot Tissue Tests. Institute fur Holzbiologie und Holzschutz, Bundesforschungsanstalt fur Forst - und Holzwirtshaft, Hamburg - Lohbrugge, Germany; Tedersoo L, et al. 2014. Science 346:125688
UNI38	2238	326	0	196	0	67	0	0	1	0	14	27	46	968	427	151	124	1	9	284	218	18	235	3	1	4	0	0	50	6	1	0	44	3	201	k__Fungi;p__Basidiomycota;c__Tremellomycetes;o__Tremellales;f__Bulleribasidiaceae;g__Vishniacozyma;s__Vishniacozyma_victoriae	Tremellales	7	Pathotroph-Saprotroph-Symbiotroph	Fungal Parasite-Undefined Saprotroph	Possible	Tremelloid-Yeast	NULL	The order contains both teleomorphic and anamorphic species, most of the latter being yeasts	Sterkenburg E, et al. 2015. New Phytologist 207:1145-1158
UNI143	1160	3	58	12	107	1	82	0	0	2	1526	251	70	74	3	1	0	82	0	0	0	5	149	527	508	1	543	32	2	1	0	3	0	341	9	k__Fungi;p__Ascomycota;c__Eurotiomycetes;o__Eurotiales;f__Trichocomaceae;g__Talaromyces;s__Talaromyces_sp	Talaromyces	13	Saprotroph	Undefined Saprotroph	Probable	NULL	NULL	NULL	Tedersoo L, et al. 2014. Science 346:1256688
UNI60	1	1	1	12	1	9	0	0	0	0	67	18	29	178	1548	140	213	0	73	1441	65	997	597	0	0	0	0	0	10	16	1	0	20	0	74	k__Fungi;p__unidentified;c__unidentified;o__unidentified;f__unidentified;g__unidentified;s__Fungi_sp	-	-	-	-	-	-	-	Unassigned	-
UNI46	570	15	76	2	468	5	278	0	2	20	110	312	183	312	1	4	7	0	0	1	2	2	139	582	1466	2	276	225	35	0	48	41	8	113	2	k__Fungi;p__Ascomycota;c__Saccharomycetes;o__Saccharomycetales;f__Saccharomycetales_fam_Incertae_sedis;g__Candida;s__Candida_subhashii	Saccharomycetales	7	Saprotroph	Undefined Saprotroph	Possible	Yeast	NULL	NULL	Sterkenburg E, et al. 2015. New Phytologist 207:1145-1158
UNI131	1	11	1	11	4	0	1	0	0	0	2	9	387	162	860	1751	1605	0	128	36	1	36	0	1	13	7	73	1	30	0	0	0	13	1	0	k__Fungi;p__Ascomycota;c__Sordariomycetes;o__Xylariales;f__unidentified;g__unidentified;s__Xylariales_sp	-	-	-	-	-	-	-	Unassigned	-
UNI187	1	631	1	5	2	149	2	0	0	0	4	0	0	934	55	397	717	0	11	865	257	488	1	0	0	0	0	1	4	16	0	0	326	2	195	k__Fungi;p__Ascomycota;c__Sordariomycetes;o__Myrmecridiales;f__Myrmecridiaceae;g__Myrmecridium;s__Myrmecridium_sp	Myrmecridium	13	Saprotroph	Undefined Saprotroph	Probable	NULL	NULL	NULL	Tedersoo L, et al. 2014. Science 346:1256688
UNI105	600	10	69	8	138	2	119	0	0	5	705	28	109	287	5	2	2	181	0	2	7	15	530	434	556	2	779	157	8	0	34	25	0	206	2	k__Fungi;p__unidentified;c__unidentified;o__unidentified;f__unidentified;g__unidentified;s__Fungi_sp	-	-	-	-	-	-	-	Unassigned	-
UNI90	198	11	203	0	153	1	168	0	0	0	185	296	135	181	1	1	1	34	0	0	2	4	56	184	1146	0	1678	207	9	0	22	8	0	134	1	k__Fungi;p__Ascomycota;c__Saccharomycetes;o__Saccharomycetales;f__Saccharomycetales_fam_Incertae_sedis;g__Candida;s__Candida_subhashii	Saccharomycetales	7	Saprotroph	Undefined Saprotroph	Possible	Yeast	NULL	NULL	Sterkenburg E, et al. 2015. New Phytologist 207:1145-1158
UNI17	2	376	0	117	0	134	0	0	0	0	1	1	175	736	170	165	109	0	22	966	34	807	1	0	0	10	400	0	37	21	11	0	305	2	362	k__Fungi;p__Ascomycota;c__Dothideomycetes;o__Pleosporales;f__Cucurbitariaceae;g__Pyrenochaetopsis;s__Pyrenochaetopsis_sp	Pyrenochaetopsis	13	Pathotroph-Saprotroph-Symbiotroph	Endophyte-Lichen Parasite-Undefined Saprotroph	Possible	Microfungus	NULL	NULL	Tedersoo L, et al. 2014. Science 346:1256688; Massimo NC, et al. 2015. Microbial Ecology 70:61-76; Lawrey JD, Diederich P. 2016. URL: http://www.lichenicolous.net [24 May 2017]
UNI141	1	132	4	2	0	3	0	0	0	0	0	0	5	68	1040	161	22	8	11	118	1023	41	933	24	0	0	1	0	12	8	0	0	11	1	1081	k__Fungi;p__unidentified;c__unidentified;o__unidentified;f__unidentified;g__unidentified;s__Fungi_sp	-	-	-	-	-	-	-	Unassigned	-
UNI190	981	2	109	5	49	0	74	0	0	0	1328	324	65	36	3	2	0	66	0	0	1	11	95	377	467	0	423	25	1	0	0	2	0	184	3	k__Fungi;p__Ascomycota;c__Eurotiomycetes;o__Eurotiales;f__Trichocomaceae;g__Talaromyces;s__Talaromyces_sp	Talaromyces	13	Saprotroph	Undefined Saprotroph	Probable	NULL	NULL	NULL	Tedersoo L, et al. 2014. Science 346:1256688
UNI119	5	33	0	1	1	4	0	0	0	0	0	0	63	494	85	18	10	0	68	1729	21	633	18	2	0	0	0	0	10	23	0	0	169	2	1081	k__Fungi;p__Ascomycota;c__unidentified;o__unidentified;f__unidentified;g__unidentified;s__Ascomycota_sp	-	-	-	-	-	-	-	Unassigned	-
UNI104	10	680	9	118	0	35	3	0	0	3	104	216	171	613	97	25	31	0	7	60	206	20	558	48	33	14	0	1	325	26	0	0	482	4	451	k__Fungi;p__Ascomycota;c__Dothideomycetes;o__Pleosporales;f__Didymellaceae;g__Epicoccum;s__Epicoccum_nigrum	Didymellaceae	9	Pathotroph-Saprotroph	Animal Pathogen-Plant Pathogen-Undefined Saprotroph	Possible	Microfungus	NULL	NULL	Tedersoo L, et al. 2014. Science 346:1256688 (doi:10.1126/science.1256688)
UNI180	450	6	22	5	109	0	46	0	0	1	1557	27	155	69	0	1	0	36	0	0	0	3	139	415	362	0	374	11	0	0	0	6	0	462	2	k__Fungi;p__Ascomycota;c__Eurotiomycetes;o__Eurotiales;f__Trichocomaceae;g__Talaromyces;s__Talaromyces_verruculosus	Talaromyces	13	Saprotroph	Undefined Saprotroph	Probable	NULL	NULL	NULL	Tedersoo L, et al. 2014. Science 346:1256688
UNI148	516	23	116	8	0	1	110	0	0	3	847	245	182	148	0	2	0	202	0	0	1	3	113	738	399	1	369	35	0	0	1	4	0	140	3	k__Fungi;p__Ascomycota;c__Eurotiomycetes;o__Eurotiales;f__Aspergillaceae;g__Penicillium;s__Penicillium_sp	Eurotiales	7	Saprotroph	Undefined Saprotroph	Possible	Microfungus	NULL	NULL	Sterkenburg E, et al. 2015. New Phytologist 207:1145-1158
UNI103	3	0	0	30	3	46	0	0	0	0	1	0	2317	145	158	61	23	1	10	1	14	25	124	0	0	23	619	0	194	72	0	0	51	9	238	k__Fungi;p__unidentified;c__unidentified;o__unidentified;f__unidentified;g__unidentified;s__Fungi_sp	-	-	-	-	-	-	-	Unassigned	-
UNI107	702	2	31	3	148	0	161	0	0	1	621	67	60	82	0	1	1	53	0	0	0	6	66	511	749	1	486	41	1	1	1	7	0	314	0	k__Fungi;p__Ascomycota;c__Eurotiomycetes;o__Eurotiales;f__Trichocomaceae;g__Talaromyces;s__Talaromyces_sp	Talaromyces	13	Saprotroph	Undefined Saprotroph	Probable	NULL	NULL	NULL	Tedersoo L, et al. 2014. Science 346:1256688
UNI108	295	12	193	6	1	0	358	1	1	19	490	299	449	326	7	0	16	0	0	0	8	26	119	0	729	12	601	0	13	0	34	33	1	1	3	k__Fungi;p__Ascomycota;c__Eurotiomycetes;o__Onygenales;f__Onygenales_fam_Incertae_sedis;g__Chrysosporium;s__Chrysosporium_sp	Chrysosporium	13	Saprotroph	Undefined Saprotroph-Wood Saprotroph	Highly Probable	NULL	Soft Rot	NULL	Seehann G, et al. 1975. List of Fungi in Soft-Rot Tissue Tests. Institute fur Holzbiologie und Holzschutz, Bundesforschungsanstalt fur Forst - und Holzwirtshaft, Hamburg - Lohbrugge, Germany; Tedersoo L, et al. 2014. Science 346:1256688
UNI68	295	644	25	1448	138	35	30	1	0	1	4	315	22	147	76	10	5	0	4	5	2	114	64	138	7	12	1	0	21	23	0	0	57	0	390	k__Fungi;p__unidentified;c__unidentified;o__unidentified;f__unidentified;g__unidentified;s__Fungi_sp	-	-	-	-	-	-	-	Unassigned	-
UNI195	239	3	22	10	2	1	101	0	0	5	735	45	113	204	2	0	1	60	0	2	3	1	239	1111	403	2	322	43	8	1	6	13	5	310	1	k__Fungi;p__Ascomycota;c__Eurotiomycetes;o__Eurotiales;f__Aspergillaceae;g__Penicillium;s__Penicillium_sp	Eurotiales	7	Saprotroph	Undefined Saprotroph	Possible	Microfungus	NULL	NULL	Sterkenburg E, et al. 2015. New Phytologist 207:1145-1158
UNI2503	208	0	12	1	114	0	112	0	0	7	573	22	110	131	1	0	0	60	0	0	0	2	193	775	1189	1	158	83	0	0	0	0	3	179	2	k__Fungi;p__Ascomycota;c__Eurotiomycetes;o__Onygenales;f__Onygenales_fam_Incertae_sedis;g__Chrysosporium;s__Chrysosporium_sp	Chrysosporium	13	Saprotroph	Undefined Saprotroph-Wood Saprotroph	Highly Probable	NULL	Soft Rot	NULL	Seehann G, et al. 1975. List of Fungi in Soft-Rot Tissue Tests. Institute fur Holzbiologie und Holzschutz, Bundesforschungsanstalt fur Forst - und Holzwirtshaft, Hamburg - Lohbrugge, Germany; Tedersoo L, et al. 2014. Science 346:1256688
UNI79	1780	186	0	45	1	7	0	1	0	0	1	128	155	1	37	29	62	183	15	63	45	7	1	0	0	16	1	0	272	7	5	0	769	1	74	k__Fungi;p__Ascomycota;c__Dothideomycetes;o__Pleosporales;f__Didymellaceae;g__unidentified;s__Didymellaceae_sp	Didymellaceae	9	Pathotroph-Saprotroph	Animal Pathogen-Plant Pathogen-Undefined Saprotroph	Possible	Microfungus	NULL	NULL	Tedersoo L, et al. 2014. Science 346:1256688 (doi:10.1126/science.1256688)
UNI84	184	6	84	11	461	2	107	2	1	9	193	10	54	104	5	17	3	1	0	5	7	14	221	462	754	4	972	63	10	0	0	29	4	74	4	k__Fungi;p__Ascomycota;c__Leotiomycetes;o__Helotiales;f__Helotiaceae;g__Meliniomyces;s__Meliniomyces_sp	Meliniomyces	13	Saprotroph-Symbiotroph	Ectomycorrhizal-Endophyte-Ericoid Mycorrhizal-Litter Saprotroph-Orchid Mycorrhizal	Probable	Dark Septate Endophyte	NULL	NULL	Tedersoo L, et al. 2014. Science 346:1256688
UNI151	590	10	115	6	81	2	91	0	0	11	678	32	111	163	1	0	0	157	0	2	3	21	249	299	416	0	562	104	4	0	13	22	3	108	1	k__Fungi;p__unidentified;c__unidentified;o__unidentified;f__unidentified;g__unidentified;s__Fungi_sp	-	-	-	-	-	-	-	Unassigned	-
UNI306	455	2	106	7	225	0	27	0	0	2	732	37	27	114	0	1	1	60	0	0	0	4	357	369	263	1	489	35	1	0	0	3	0	529	1	k__Fungi;p__Ascomycota;c__Eurotiomycetes;o__Eurotiales;f__Trichocomaceae;g__Talaromyces;s__Talaromyces_sp	Talaromyces	13	Saprotroph	Undefined Saprotroph	Probable	NULL	NULL	NULL	Tedersoo L, et al. 2014. Science 346:1256688
UNI41	729	164	0	209	508	1571	4	0	0	0	0	65	94	0	8	2	2	1	1	14	27	5	3	1	3	0	1	0	39	0	1	0	353	0	7	k__Fungi;p__unidentified;c__unidentified;o__unidentified;f__unidentified;g__unidentified;s__Fungi_sp	-	-	-	-	-	-	-	Unassigned	-
UNI80	1806	360	1	84	0	32	0	0	0	0	15	30	33	528	214	70	38	1	4	166	127	31	96	0	0	3	0	0	32	2	0	0	25	1	87	k__Fungi;p__Basidiomycota;c__Tremellomycetes;o__Tremellales;f__Bulleribasidiaceae;g__Vishniacozyma;s__Vishniacozyma_victoriae	Tremellales	7	Pathotroph-Saprotroph-Symbiotroph	Fungal Parasite-Undefined Saprotroph	Possible	Tremelloid-Yeast	NULL	The order contains both teleomorphic and anamorphic species, most of the latter being yeasts	Sterkenburg E, et al. 2015. New Phytologist 207:1145-1158
UNI94	51	24	323	1	17	2	281	0	3	8	52	338	94	29	0	6	0	367	0	3	3	28	40	206	1268	2	293	99	7	0	16	12	3	206	2	k__Fungi;p__Basidiomycota;c__Tremellomycetes;o__Trichosporonales;f__Trichosporonaceae;g__Apiotrichum;s__Apiotrichum_porosum	Apiotrichum	13	Saprotroph	Soil Saprotroph	Possible	Microfungus	NULL	From forest soil (Calduch et al. 2002)	Calduch M, et al. 2002. Mycologia 94:355-361
UNI126	0	12	0	0	0	3	0	0	0	0	0	0	1	1	0	0	1	0	4	0	1	27	0	0	1	0	0	1	258	2980	1	0	1	0	455	k__Fungi;p__Ascomycota;c__Leotiomycetes;o__Helotiales;f__Hyaloscyphaceae;g__Rodwayella;s__Rodwayella_citrinula	Rodwayella	13	Saprotroph	Undefined Saprotroph	Probable	NULL	NULL	NULL	Tedersoo L, et al. 2014. Science 346:1256688
UNI465	2	154	1	8	0	4	0	0	0	0	0	1	0	137	306	33	26	1	8	24	738	3	1088	8	0	0	0	0	14	6	0	0	104	1	1077	k__Fungi;p__Ascomycota;c__Dothideomycetes;o__Pleosporales;f__Didymellaceae;g__Epicoccum;s__Epicoccum_nigrum	Didymellaceae	9	Pathotroph-Saprotroph	Animal Pathogen-Plant Pathogen-Undefined Saprotroph	Possible	Microfungus	NULL	NULL	Tedersoo L, et al. 2014. Science 346:1256688 (doi:10.1126/science.1256688)
UNI120	0	66	0	5	2	18	0	0	0	0	0	1	1	13	122	31	33	0	25	461	56	378	0	3	0	2	0	1	89	1094	11	0	27	0	1058	k__Fungi;p__Ascomycota;c__Leotiomycetes;o__Helotiales;f__unidentified;g__unidentified;s__Helotiales_sp	-	-	-	-	-	-	-	Unassigned	-
UNI257	412	1	59	3	327	1	66	0	0	4	256	83	31	142	0	0	0	43	0	0	0	1	165	472	625	1	434	30	0	1	0	5	0	296	0	k__Fungi;p__Ascomycota;c__Eurotiomycetes;o__Eurotiales;f__Trichocomaceae;g__Talaromyces;s__Talaromyces_sp	Talaromyces	13	Saprotroph	Undefined Saprotroph	Probable	NULL	NULL	NULL	Tedersoo L, et al. 2014. Science 346:1256688
UNI163	309	8	34	25	104	0	73	0	0	24	710	43	102	127	4	8	6	56	0	0	4	5	201	447	335	5	621	12	2	0	4	15	3	164	2	k__Fungi;p__Ascomycota;c__Eurotiomycetes;o__Eurotiales;f__Trichocomaceae;g__Talaromyces;s__Talaromyces_sp	Talaromyces	13	Saprotroph	Undefined Saprotroph	Probable	NULL	NULL	NULL	Tedersoo L, et al. 2014. Science 346:1256688
UNI137	335	152	0	1	0	84	0	0	0	0	0	2	5	226	402	0	13	0	7	12	1706	174	1	1	0	0	0	0	22	3	0	5	31	1	91	k__Fungi;p__Ascomycota;c__Sordariomycetes;o__Chaetosphaeriales;f__Chaetosphaeriaceae;g__Dinemasporium;s__Dinemasporium_morbidum	Dinemasporium	13	Saprotroph	Undefined Saprotroph	Probable	NULL	NULL	NULL	Tedersoo L, et al. 2014. Science 346:1256688
UNI44	2	163	0	51	1	31	0	0	0	0	2	2	92	373	166	163	72	0	19	709	58	226	6	1	0	2	70	1	54	10	1	0	358	2	631	k__Fungi;p__Ascomycota;c__Dothideomycetes;o__Pleosporales;f__Cucurbitariaceae;g__Pyrenochaetopsis;s__Pyrenochaetopsis_sp	Pyrenochaetopsis	13	Pathotroph-Saprotroph-Symbiotroph	Endophyte-Lichen Parasite-Undefined Saprotroph	Possible	Microfungus	NULL	NULL	Tedersoo L, et al. 2014. Science 346:1256688; Massimo NC, et al. 2015. Microbial Ecology 70:61-76; Lawrey JD, Diederich P. 2016. URL: http://www.lichenicolous.net [24 May 2017]
UNI434	275	0	86	0	195	2	71	1	2	9	113	57	40	197	4	0	2	69	0	1	3	9	89	141	1187	0	405	149	11	0	9	4	1	133	0	k__Fungi;p__Ascomycota;c__Saccharomycetes;o__Saccharomycetales;f__Saccharomycetales_fam_Incertae_sedis;g__Candida;s__Candida_subhashii	Saccharomycetales	7	Saprotroph	Undefined Saprotroph	Possible	Yeast	NULL	NULL	Sterkenburg E, et al. 2015. New Phytologist 207:1145-1158
UNI91	438	17	137	2	168	4	125	0	0	7	71	397	153	116	1	1	0	0	0	0	0	13	46	255	980	0	154	88	11	0	13	17	2	41	1	k__Fungi;p__Ascomycota;c__Saccharomycetes;o__Saccharomycetales;f__Saccharomycetales_fam_Incertae_sedis;g__Candida;s__Candida_subhashii	Saccharomycetales	7	Saprotroph	Undefined Saprotroph	Possible	Yeast	NULL	NULL	Sterkenburg E, et al. 2015. New Phytologist 207:1145-1158
UNI375	3	113	0	1	0	2	0	0	0	0	0	0	3	60	286	52	3	0	7	18	883	0	860	5	0	0	0	0	12	2	0	1	30	0	914	k__Fungi;p__unidentified;c__unidentified;o__unidentified;f__unidentified;g__unidentified;s__Fungi_sp	-	-	-	-	-	-	-	Unassigned	-
UNI237	288	2	7	28	0	0	39	0	0	10	680	19	68	126	0	2	2	18	0	0	1	0	147	626	276	4	694	6	4	0	5	14	1	178	3	k__Fungi;p__Ascomycota;c__Eurotiomycetes;o__Eurotiales;f__Aspergillaceae;g__Penicillium;s__Penicillium_sp	Eurotiales	7	Saprotroph	Undefined Saprotroph	Possible	Microfungus	NULL	NULL	Sterkenburg E, et al. 2015. New Phytologist 207:1145-1158
UNI106	0	4	0	12	1	6	0	0	0	0	40	27	33	80	607	82	50	0	31	691	15	1258	186	0	1	2	0	1	3	6	0	0	14	0	17	k__Fungi;p__unidentified;c__unidentified;o__unidentified;f__unidentified;g__unidentified;s__Fungi_sp	-	-	-	-	-	-	-	Unassigned	-
UNI75	0	20	0	1	1	0	1	0	0	0	0	133	0	38	798	19	26	0	22	1060	115	19	354	4	0	0	332	0	1	1	1	0	0	1	170	k__Fungi;p__unidentified;c__unidentified;o__unidentified;f__unidentified;g__unidentified;s__Fungi_sp	-	-	-	-	-	-	-	Unassigned	-
UNI27	1	378	0	24	1	53	0	0	0	0	0	0	163	394	76	93	37	0	11	444	5	957	1	0	0	0	194	0	28	10	3	0	91	1	141	k__Fungi;p__Ascomycota;c__Dothideomycetes;o__Pleosporales;f__Cucurbitariaceae;g__Pyrenochaetopsis;s__Pyrenochaetopsis_sp	Pyrenochaetopsis	13	Pathotroph-Saprotroph-Symbiotroph	Endophyte-Lichen Parasite-Undefined Saprotroph	Possible	Microfungus	NULL	NULL	Tedersoo L, et al. 2014. Science 346:1256688; Massimo NC, et al. 2015. Microbial Ecology 70:61-76; Lawrey JD, Diederich P. 2016. URL: http://www.lichenicolous.net [24 May 2017]
UNI113	64	4	42	3	210	1	133	0	0	2	170	88	119	113	2	4	0	177	0	2	0	1	186	762	369	0	198	45	0	0	0	13	2	333	3	k__Fungi;p__Ascomycota;c__Eurotiomycetes;o__Eurotiales;f__Aspergillaceae;g__Penicillium;s__Penicillium_sp	Eurotiales	7	Saprotroph	Undefined Saprotroph	Possible	Microfungus	NULL	NULL	Sterkenburg E, et al. 2015. New Phytologist 207:1145-1158
UNI145	1	9	0	3	0	80	1	0	0	0	1	12	0	2	1095	62	22	0	29	33	659	161	71	1	0	4	0	0	11	26	0	0	6	0	659	k__Fungi;p__Ascomycota;c__Sordariomycetes;o__Phomatosporales;f__Phomatosporaceae;g__Phomatospora;s__Phomatospora_dinemasporium	Phomatospora	13	Saprotroph	Dung Saprotroph	Highly Probable	Microfungus	NULL	NULL	Richardson MJ. 1972. Transactions of the British Mycological Society 58:37-48
UNI102	1	143	0	8	32	459	0	0	0	0	0	45	14	154	34	44	27	0	26	409	470	718	32	0	0	1	0	0	52	1	0	0	46	1	198	k__Fungi;p__unidentified;c__unidentified;o__unidentified;f__unidentified;g__unidentified;s__Fungi_sp	-	-	-	-	-	-	-	Unassigned	-
UNI153	45	1410	14	1188	0	4	34	0	0	6	12	17	2	59	5	0	0	0	0	6	0	5	73	0	0	0	0	0	1	1	0	0	0	2	0	k__Fungi;p__Ascomycota;c__Leotiomycetes;o__Helotiales;f__Helotiales_fam_Incertae_sedis;g__Rhynchosporium;s__Rhynchosporium_orthosporum	Rhynchosporium	13	Pathotroph	Plant Pathogen	Probable	NULL	NULL	NULL	Tedersoo L, et al. 2014. Science 346:1256688
UNI307	277	12	15	13	0	0	32	1	0	7	656	32	149	116	0	6	0	18	0	1	0	0	132	528	317	2	430	3	6	0	2	14	3	109	0	k__Fungi;p__Ascomycota;c__Eurotiomycetes;o__Eurotiales;f__Aspergillaceae;g__Penicillium;s__Penicillium_sp	Eurotiales	7	Saprotroph	Undefined Saprotroph	Possible	Microfungus	NULL	NULL	Sterkenburg E, et al. 2015. New Phytologist 207:1145-1158
UNI115	0	10	29	2	78	0	70	0	0	3	453	87	38	71	0	1	0	141	0	1	0	8	101	159	98	2	1262	176	0	0	8	14	1	51	0	k__Fungi;p__Ascomycota;c__Orbiliomycetes;o__Orbiliales;f__Orbiliaceae;g__Arthrobotrys;s__Arthrobotrys_scaphoides	Arthrobotrys	13	Saprotroph	Undefined Saprotroph	Probable	NULL	NULL	NULL	Tedersoo L, et al. 2014. Science 346:1256688
UNI146	578	1	53	3	56	0	112	0	0	1	417	78	47	55	0	2	2	41	0	0	0	6	31	322	594	0	289	17	4	0	0	4	0	151	0	k__Fungi;p__Ascomycota;c__Eurotiomycetes;o__Eurotiales;f__Trichocomaceae;g__Talaromyces;s__Talaromyces_sp	Talaromyces	13	Saprotroph	Undefined Saprotroph	Probable	NULL	NULL	NULL	Tedersoo L, et al. 2014. Science 346:1256688
UNI134	235	21	99	0	47	0	125	0	0	5	55	28	43	0	0	0	0	125	0	1	0	6	1	164	33	0	1723	0	0	0	23	0	0	92	1	k__Fungi;p__Aphelidiomycota;c__Aphelidiomycetes;o__GS16;f__unidentified;g__unidentified;s__GS16_sp	-	-	-	-	-	-	-	Unassigned	-
UNI208	0	3	0	0	0	0	0	0	0	0	0	62	0	0	0	0	0	0	114	0	0	2630	0	0	0	0	0	0	0	1	0	0	3	0	0	k__Fungi;p__Ascomycota;c__Dothideomycetes;o__Pleosporales;f__Melanommataceae;g__Phragmocephala;s__Phragmocephala_garethjonesii	Melanommataceae	9	Saprotroph	Wood Saprotroph	Probable	Microfungus	NULL	Saprobic on wood and bark (Cannon & Kirk 2007)	Cannon PF, Kirk PM. 2007. Fungal Families of the World. CAB International, Cambridge
UNI61	0	108	1	103	0	38	1	1	0	0	0	1	119	456	150	152	97	0	8	324	20	171	1	0	2	13	242	0	36	24	4	0	226	2	436	k__Fungi;p__Ascomycota;c__Dothideomycetes;o__Pleosporales;f__Cucurbitariaceae;g__Pyrenochaetopsis;s__Pyrenochaetopsis_sp	Pyrenochaetopsis	13	Pathotroph-Saprotroph-Symbiotroph	Endophyte-Lichen Parasite-Undefined Saprotroph	Possible	Microfungus	NULL	NULL	Tedersoo L, et al. 2014. Science 346:1256688; Massimo NC, et al. 2015. Microbial Ecology 70:61-76; Lawrey JD, Diederich P. 2016. URL: http://www.lichenicolous.net [24 May 2017]
UNI152	212	11	229	1	0	0	178	2	0	13	272	376	360	168	4	0	3	0	0	0	4	28	48	0	454	6	316	0	10	0	12	18	2	2	4	k__Fungi;p__Ascomycota;c__Eurotiomycetes;o__Onygenales;f__Onygenales_fam_Incertae_sedis;g__Chrysosporium;s__Chrysosporium_sp	Chrysosporium	13	Saprotroph	Undefined Saprotroph-Wood Saprotroph	Highly Probable	NULL	Soft Rot	NULL	Seehann G, et al. 1975. List of Fungi in Soft-Rot Tissue Tests. Institute fur Holzbiologie und Holzschutz, Bundesforschungsanstalt fur Forst - und Holzwirtshaft, Hamburg - Lohbrugge, Germany; Tedersoo L, et al. 2014. Science 346:1256688
UNI191	2	33	0	1	0	1	0	1	0	0	1	1	65	266	33	13	4	0	29	853	6	776	6	0	0	1	0	0	11	10	0	0	54	0	445	k__Fungi;p__Ascomycota;c__unidentified;o__unidentified;f__unidentified;g__unidentified;s__Ascomycota_sp	-	-	-	-	-	-	-	Unassigned	-
UNI244	35	4	5	15	113	0	58	0	0	14	334	8	283	84	2	8	1	10	0	0	0	0	251	627	349	3	110	2	5	0	0	20	3	243	5	k__Fungi;p__Ascomycota;c__Eurotiomycetes;o__Eurotiales;f__Aspergillaceae;g__Penicillium;s__Penicillium_sp	Eurotiales	7	Saprotroph	Undefined Saprotroph	Possible	Microfungus	NULL	NULL	Sterkenburg E, et al. 2015. New Phytologist 207:1145-1158
UNI138	238	0	29	8	82	1	81	0	0	1	699	86	44	53	0	0	0	214	1	0	2	2	69	265	204	0	282	20	2	0	1	5	0	175	2	k__Fungi;p__Ascomycota;c__Eurotiomycetes;o__Eurotiales;f__Trichocomaceae;g__Talaromyces;s__Talaromyces_sp	Talaromyces	13	Saprotroph	Undefined Saprotroph	Probable	NULL	NULL	NULL	Tedersoo L, et al. 2014. Science 346:1256688
UNI563	3	70	1	13	1	22	0	1	0	14	2	3	41	163	715	72	133	0	28	55	444	34	79	3	0	4	5	0	53	16	7	0	181	0	401	k__Fungi;p__unidentified;c__unidentified;o__unidentified;f__unidentified;g__unidentified;s__Fungi_sp	-	-	-	-	-	-	-	Unassigned	-
UNI235	0	0	0	0	0	40	0	0	0	0	2	0	1	0	14	0	0	0	0	0	0	0	0	0	0	0	0	0	0	0	0	0	0	0	2494	k__Fungi;p__unidentified;c__unidentified;o__unidentified;f__unidentified;g__unidentified;s__Fungi_sp	-	-	-	-	-	-	-	Unassigned	-
UNI214	268	11	51	9	53	0	61	0	0	10	584	55	76	73	1	6	2	33	0	0	1	26	81	241	310	1	422	7	1	0	1	12	1	104	2	k__Fungi;p__Ascomycota;c__Eurotiomycetes;o__Eurotiales;f__Trichocomaceae;g__Talaromyces;s__Talaromyces_sp	Talaromyces	13	Saprotroph	Undefined Saprotroph	Probable	NULL	NULL	NULL	Tedersoo L, et al. 2014. Science 346:1256688
UNI268	146	0	2	5	0	0	36	0	0	0	627	9	42	65	0	0	1	13	0	0	0	0	114	831	190	0	234	5	0	0	0	1	0	153	0	k__Fungi;p__Ascomycota;c__Eurotiomycetes;o__Eurotiales;f__Aspergillaceae;g__Penicillium;s__Penicillium_sp	Eurotiales	7	Saprotroph	Undefined Saprotroph	Possible	Microfungus	NULL	NULL	Sterkenburg E, et al. 2015. New Phytologist 207:1145-1158
UNI223	0	0	0	0	1	0	0	0	0	0	0	64	0	1	0	0	0	0	334	0	1	2049	1	0	0	0	0	0	0	0	0	0	3	0	0	k__Fungi;p__Ascomycota;c__Dothideomycetes;o__Pleosporales;f__Melanommataceae;g__Phragmocephala;s__Phragmocephala_garethjonesii	Melanommataceae	9	Saprotroph	Wood Saprotroph	Probable	Microfungus	NULL	Saprobic on wood and bark (Cannon & Kirk 2007)	Cannon PF, Kirk PM. 2007. Fungal Families of the World. CAB International, Cambridge
UNI139	246	5	39	2	72	0	76	1	0	3	648	67	58	55	0	1	2	188	0	0	1	6	74	248	165	2	250	21	2	0	2	1	0	196	0	k__Fungi;p__Ascomycota;c__Eurotiomycetes;o__Eurotiales;f__Trichocomaceae;g__Talaromyces;s__Talaromyces_sp	Talaromyces	13	Saprotroph	Undefined Saprotroph	Probable	NULL	NULL	NULL	Tedersoo L, et al. 2014. Science 346:1256688
UNI110	1283	175	0	20	0	1	0	0	0	0	1	127	142	0	9	5	15	108	5	25	16	9	1	1	0	12	1	0	148	3	2	0	293	0	22	k__Fungi;p__Ascomycota;c__Dothideomycetes;o__Pleosporales;f__Didymellaceae;g__unidentified;s__Didymellaceae_sp	Didymellaceae	9	Pathotroph-Saprotroph	Animal Pathogen-Plant Pathogen-Undefined Saprotroph	Possible	Microfungus	NULL	NULL	Tedersoo L, et al. 2014. Science 346:1256688 (doi:10.1126/science.1256688)
UNI156	0	14	100	9	201	0	34	0	0	11	41	118	131	109	7	4	0	1	1	2	3	6	88	109	1125	1	0	59	11	0	30	0	4	158	2	k__Fungi;p__unidentified;c__unidentified;o__unidentified;f__unidentified;g__unidentified;s__Fungi_sp	-	-	-	-	-	-	-	Unassigned	-
UNI243	49	1474	27	465	178	8	8	0	0	2	10	14	5	25	1	0	0	0	0	2	0	5	33	0	0	0	1	0	0	1	0	0	0	3	1	k__Fungi;p__Ascomycota;c__Leotiomycetes;o__Helotiales;f__Helotiales_fam_Incertae_sedis;g__Rhynchosporium;s__Rhynchosporium_orthosporum	Rhynchosporium	13	Pathotroph	Plant Pathogen	Probable	NULL	NULL	NULL	Tedersoo L, et al. 2014. Science 346:1256688
UNI273	201	8	21	4	0	0	47	0	1	0	467	50	75	117	0	2	0	36	0	0	1	0	111	503	284	1	204	26	4	0	1	8	1	125	1	k__Fungi;p__Ascomycota;c__Eurotiomycetes;o__Eurotiales;f__Aspergillaceae;g__Penicillium;s__Penicillium_sp	Eurotiales	7	Saprotroph	Undefined Saprotroph	Possible	Microfungus	NULL	NULL	Sterkenburg E, et al. 2015. New Phytologist 207:1145-1158
UNI242	157	2	60	0	35	0	60	0	0	0	343	96	44	34	0	1	0	48	0	0	0	8	52	415	837	1	0	3	0	0	0	0	0	91	0	k__Fungi;p__Ascomycota;c__Eurotiomycetes;o__Onygenales;f__Onygenales_fam_Incertae_sedis;g__Chrysosporium;s__Chrysosporium_sp	Chrysosporium	13	Saprotroph	Undefined Saprotroph-Wood Saprotroph	Highly Probable	NULL	Soft Rot	NULL	Seehann G, et al. 1975. List of Fungi in Soft-Rot Tissue Tests. Institute fur Holzbiologie und Holzschutz, Bundesforschungsanstalt fur Forst - und Holzwirtshaft, Hamburg - Lohbrugge, Germany; Tedersoo L, et al. 2014. Science 346:1256688
UNI1311	153	0	0	5	16	0	47	0	1	2	693	3	75	74	0	0	0	9	0	0	6	0	77	555	160	0	173	1	1	0	1	5	0	212	1	k__Fungi;p__Ascomycota;c__Eurotiomycetes;o__Eurotiales;f__Trichocomaceae;g__Talaromyces;s__Talaromyces_verruculosus	Talaromyces	13	Saprotroph	Undefined Saprotroph	Probable	NULL	NULL	NULL	Tedersoo L, et al. 2014. Science 346:1256688
UNI124	133	8	104	6	199	1	64	2	1	4	118	11	46	70	5	5	1	0	2	1	2	10	74	215	489	4	525	35	8	0	0	8	2	33	0	k__Fungi;p__Ascomycota;c__Leotiomycetes;o__Helotiales;f__Helotiaceae;g__Meliniomyces;s__Meliniomyces_sp	Meliniomyces	13	Saprotroph-Symbiotroph	Ectomycorrhizal-Endophyte-Ericoid Mycorrhizal-Litter Saprotroph-Orchid Mycorrhizal	Probable	Dark Septate Endophyte	NULL	NULL	Tedersoo L, et al. 2014. Science 346:1256688
UNI175	0	1	0	0	0	0	0	0	0	0	0	0	0	0	0	0	0	0	0	2139	2	0	0	0	0	0	0	0	1	0	0	0	0	0	10	k__Fungi;p__Ascomycota;c__Dothideomycetes;o__Pleosporales;f__Didymellaceae;g__Ascochyta;s__Ascochyta_sorghi	Ascochyta	13	Pathotroph	Plant Pathogen	Probable	NULL	NULL	NULL	Tedersoo L, et al. 2014. Science 346:1256688
UNI142	0	4	0	5	0	12	1	0	0	0	0	0	1444	62	53	23	9	0	4	0	2	24	41	2	0	9	267	0	66	14	0	0	15	2	66	k__Fungi;p__unidentified;c__unidentified;o__unidentified;f__unidentified;g__unidentified;s__Fungi_sp	-	-	-	-	-	-	-	Unassigned	-
UNI1158	95	2	5	4	54	0	46	0	0	1	757	10	29	51	0	1	0	37	0	0	0	0	37	361	540	1	12	4	0	0	0	1	0	70	0	k__Fungi;p__Ascomycota;c__Eurotiomycetes;o__Onygenales;f__Onygenales_fam_Incertae_sedis;g__Chrysosporium;s__Chrysosporium_sp	Chrysosporium	13	Saprotroph	Undefined Saprotroph-Wood Saprotroph	Highly Probable	NULL	Soft Rot	NULL	Seehann G, et al. 1975. List of Fungi in Soft-Rot Tissue Tests. Institute fur Holzbiologie und Holzschutz, Bundesforschungsanstalt fur Forst - und Holzwirtshaft, Hamburg - Lohbrugge, Germany; Tedersoo L, et al. 2014. Science 346:1256688
UNI78	0	205	0	28	0	19	0	0	0	0	0	0	92	246	101	87	32	0	9	377	27	284	1	3	0	3	40	0	32	9	0	0	173	4	320	k__Fungi;p__Ascomycota;c__Dothideomycetes;o__Pleosporales;f__Cucurbitariaceae;g__Pyrenochaetopsis;s__Pyrenochaetopsis_sp	Pyrenochaetopsis	13	Pathotroph-Saprotroph-Symbiotroph	Endophyte-Lichen Parasite-Undefined Saprotroph	Possible	Microfungus	NULL	NULL	Tedersoo L, et al. 2014. Science 346:1256688; Massimo NC, et al. 2015. Microbial Ecology 70:61-76; Lawrey JD, Diederich P. 2016. URL: http://www.lichenicolous.net [24 May 2017]
UNI333	70	1	54	3	65	0	45	0	1	0	97	24	36	124	2	2	0	5	0	0	1	1	45	77	561	2	718	44	3	1	16	13	2	57	0	k__Fungi;p__Ascomycota;c__Saccharomycetes;o__Saccharomycetales;f__Saccharomycetales_fam_Incertae_sedis;g__Candida;s__Candida_subhashii	Saccharomycetales	7	Saprotroph	Undefined Saprotroph	Possible	Yeast	NULL	NULL	Sterkenburg E, et al. 2015. New Phytologist 207:1145-1158
UNI213	149	48	126	12	2	0	0	0	0	0	0	0	240	587	394	23	19	0	17	6	8	0	19	0	5	1	365	20	14	4	0	0	4	0	4	k__Fungi;p__Ascomycota;c__Sordariomycetes;o__Xylariales;f__unidentified;g__unidentified;s__Xylariales_sp	-	-	-	-	-	-	-	Unassigned	-
UNI200	31	3	28	11	122	0	89	0	0	0	103	23	81	83	0	7	1	27	0	0	0	1	129	679	352	0	112	7	3	0	0	12	4	132	2	k__Fungi;p__Ascomycota;c__Eurotiomycetes;o__Eurotiales;f__Aspergillaceae;g__Penicillium;s__Penicillium_sp	Eurotiales	7	Saprotroph	Undefined Saprotroph	Possible	Microfungus	NULL	NULL	Sterkenburg E, et al. 2015. New Phytologist 207:1145-1158
UNI43	27	78	1	14	1	117	0	0	2	0	4	9	62	411	132	43	115	0	48	274	14	17	1	1	0	7	0	0	104	21	3	0	56	1	469	k__Fungi;p__Ascomycota;c__unidentified;o__unidentified;f__unidentified;g__unidentified;s__Ascomycota_sp	-	-	-	-	-	-	-	Unassigned	-
UNI883	102	0	16	1	178	0	90	0	0	0	133	20	14	48	0	0	0	84	0	0	0	0	33	354	456	0	357	17	0	0	0	0	0	120	2	k__Fungi;p__unidentified;c__unidentified;o__unidentified;f__unidentified;g__unidentified;s__Fungi_sp	-	-	-	-	-	-	-	Unassigned	-
UNI162	105	7	91	14	155	2	51	0	1	0	160	21	37	60	0	1	4	278	0	0	1	17	59	379	441	1	0	101	0	0	16	0	0	7	1	k__Fungi;p__Ascomycota;c__Leotiomycetes;o__Thelebolales;f__Pseudeurotiaceae;g__Pseudogymnoascus;s__Pseudogymnoascus_sp	Pseudogymnoascus	13	Pathotroph-Saprotroph-Symbiotroph	Animal Pathogen-Soil Saprotroph	Possible	NULL	NULL	It is important to note that the majority of species that comprise this genus, including the White-Nose Bat Syndrome causing Pseudogymnoascus destructans, were once placed in the genus Geomyces (see Minnis & Lindner 2013),and including Pseudogymnoascus panorum (as Geomyces panorum) that had been widely applied to a number of isolates from cold places, including those found in soil, on living root…	Minnis AM, Lindner DL. 2013. Fungal Biology 117:638-649; Tedersoo L, et al. 2014. Science 346:1256688
UNI2680	127	0	2	6	11	0	30	0	0	1	705	7	49	43	0	0	0	7	0	0	0	2	43	475	139	0	186	17	3	0	1	2	0	121	0	k__Fungi;p__Ascomycota;c__Eurotiomycetes;o__Eurotiales;f__Aspergillaceae;g__Penicillium;s__Penicillium_spinulosum	Eurotiales	7	Saprotroph	Undefined Saprotroph	Possible	Microfungus	NULL	NULL	Sterkenburg E, et al. 2015. New Phytologist 207:1145-1158
UNI378	199	2	49	1	116	0	15	0	0	7	390	29	4	37	0	0	1	29	0	0	0	2	179	194	328	0	242	17	0	0	0	1	0	129	1	k__Fungi;p__Ascomycota;c__Eurotiomycetes;o__Eurotiales;f__Trichocomaceae;g__Talaromyces;s__Talaromyces_sp	Talaromyces	13	Saprotroph	Undefined Saprotroph	Probable	NULL	NULL	NULL	Tedersoo L, et al. 2014. Science 346:1256688
UNI1168	166	6	24	3	149	1	69	0	1	6	48	54	84	135	0	5	1	1	0	0	1	2	75	224	648	0	112	34	5	0	6	55	7	40	2	k__Fungi;p__Ascomycota;c__Saccharomycetes;o__Saccharomycetales;f__Saccharomycetales_fam_Incertae_sedis;g__Candida;s__Candida_subhashii	Saccharomycetales	7	Saprotroph	Undefined Saprotroph	Possible	Yeast	NULL	NULL	Sterkenburg E, et al. 2015. New Phytologist 207:1145-1158
UNI291	0	0	0	0	0	0	0	0	0	0	0	0	1930	0	0	0	0	0	0	0	0	0	0	0	0	0	0	0	0	0	0	0	0	0	0	k__Fungi;p__Basidiomycota;c__Agaricomycetes;o__Polyporales;f__Polyporaceae;g__Rhodonia;s__Rhodonia_placenta	Rhodonia	13	Saprotroph	Wood Saprotroph	Probable	NULL	Brown Rot	NULL	Tedersoo L, et al. 2014. Science 346:1256688
UNI1733	200	3	26	0	93	0	50	0	0	19	91	22	33	142	0	1	2	18	0	0	1	4	34	320	465	0	203	14	5	0	19	34	0	115	1	k__Fungi;p__Ascomycota;c__Saccharomycetes;o__Saccharomycetales;f__Saccharomycetales_fam_Incertae_sedis;g__Candida;s__Candida_subhashii	Saccharomycetales	7	Saprotroph	Undefined Saprotroph	Possible	Yeast	NULL	NULL	Sterkenburg E, et al. 2015. New Phytologist 207:1145-1158
UNI92	496	176	1	65	193	662	1	0	0	0	1	68	64	0	0	1	0	0	1	9	18	4	0	1	0	0	0	0	19	1	0	0	128	0	5	k__Fungi;p__unidentified;c__unidentified;o__unidentified;f__unidentified;g__unidentified;s__Fungi_sp	-	-	-	-	-	-	-	Unassigned	-
UNI251	0	7	0	3	1	0	2	0	0	0	0	12	262	53	257	706	467	0	38	10	1	25	1	0	6	0	33	0	13	0	1	0	9	0	0	k__Fungi;p__Ascomycota;c__Sordariomycetes;o__Xylariales;f__unidentified;g__unidentified;s__Xylariales_sp	-	-	-	-	-	-	-	Unassigned	-
UNI238	464	15	0	0	0	7	0	0	0	0	1	836	1	159	3	0	16	0	0	20	255	0	69	1	0	0	0	0	6	0	0	0	48	0	3	k__Fungi;p__Ascomycota;c__Dothideomycetes;o__Pleosporales;f__Didymosphaeriaceae;g__Pseudopithomyces;s__Pseudopithomyces_chartarum	Didymosphaeriaceae	9	Pathotroph-Saprotroph-Symbiotroph	Endophyte-Lichen Parasite-Plant Pathogen-Undefined Saprotroph	Probable	Microfungus	NULL	Saprobes in both woody and herbaceous material, also parasitic on other fungi (Cannon & Kirk 2007)	Cannon PF, Kirk PM. 2007. Fungal Families of the World. CAB International, Cambridge; Massimo NC, et al. 2015. Microbial Ecology 70:61-76
UNI128	22	71	2	4	1	0	0	0	0	0	0	6	7	16	17	120	497	1	77	323	15	7	297	0	2	0	202	0	66	4	0	0	136	0	2	k__Fungi;p__Ascomycota;c__Sordariomycetes;o__Xylariales;f__unidentified;g__unidentified;s__Xylariales_sp	-	-	-	-	-	-	-	Unassigned	-
UNI111	32	3	55	0	118	1	52	0	0	13	19	113	65	36	2	7	1	143	0	1	2	1	38	225	336	1	415	69	3	0	23	9	3	102	0	k__Fungi;p__unidentified;c__unidentified;o__unidentified;f__unidentified;g__unidentified;s__Fungi_sp	-	-	-	-	-	-	-	Unassigned	-
UNI93	0	24	0	7	0	94	0	0	0	0	0	11	3	0	143	34	34	0	20	484	45	91	0	0	0	1	0	0	22	3	0	0	34	0	820	k__Fungi;p__Ascomycota;c__unidentified;o__unidentified;f__unidentified;g__unidentified;s__Ascomycota_sp	-	-	-	-	-	-	-	Unassigned	-
UNI207	1	0	0	400	0	0	0	0	0	0	33	11	13	0	13	20	7	0	113	4	0	87	71	0	0	1	3	0	0	906	2	0	128	32	6	k__Fungi;p__unidentified;c__unidentified;o__unidentified;f__unidentified;g__unidentified;s__Fungi_sp	-	-	-	-	-	-	-	Unassigned	-
UNI1267	0	0	0	0	0	0	0	0	0	0	0	0	0	4	1682	8	0	0	0	0	28	0	0	0	0	5	0	0	0	89	0	0	0	0	0	k__Fungi;p__unidentified;c__unidentified;o__unidentified;f__unidentified;g__unidentified;s__Fungi_sp	-	-	-	-	-	-	-	Unassigned	-
UNI206	243	134	0	0	0	21	0	0	0	0	0	1	4	103	156	0	2	0	4	10	894	189	0	0	0	0	0	0	4	1	1	6	12	0	30	k__Fungi;p__Ascomycota;c__Sordariomycetes;o__Chaetosphaeriales;f__Chaetosphaeriaceae;g__Dinemasporium;s__Dinemasporium_morbidum	Dinemasporium	13	Saprotroph	Undefined Saprotroph	Probable	NULL	NULL	NULL	Tedersoo L, et al. 2014. Science 346:1256688
UNI228	1	70	0	2	0	7	0	1	0	0	1	0	1	10	43	4	10	0	15	233	22	427	1	0	1	0	0	0	32	470	5	0	12	0	394	k__Fungi;p__Ascomycota;c__Leotiomycetes;o__Helotiales;f__unidentified;g__unidentified;s__Helotiales_sp	-	-	-	-	-	-	-	Unassigned	-
UNI334	0	14	0	2	0	3	0	0	0	0	0	2	0	230	1373	7	2	0	0	2	70	18	0	2	0	2	0	0	2	0	0	0	0	1	15	k__Fungi;p__Ascomycota;c__Sordariomycetes;o__Chaetosphaeriales;f__Chaetosphaeriaceae;g__Dinemasporium;s__Dinemasporium_pseudostrigosum	Dinemasporium	13	Saprotroph	Undefined Saprotroph	Probable	NULL	NULL	NULL	Tedersoo L, et al. 2014. Science 346:1256688
UNI371	0	0	0	18	2	2	0	0	0	0	0	0	0	0	18	7	10	0	16	39	109	12	0	0	0	0	1269	0	10	0	0	0	34	0	196	k__Fungi;p__unidentified;c__unidentified;o__unidentified;f__unidentified;g__unidentified;s__Fungi_sp	-	-	-	-	-	-	-	Unassigned	-
UNI3612	113	0	11	0	54	0	69	0	0	3	216	14	58	65	0	0	0	27	0	0	0	1	65	202	689	0	54	23	0	0	0	3	0	65	1	k__Fungi;p__Ascomycota;c__Eurotiomycetes;o__Onygenales;f__Onygenales_fam_Incertae_sedis;g__Chrysosporium;s__Chrysosporium_sp	Chrysosporium	13	Saprotroph	Undefined Saprotroph-Wood Saprotroph	Highly Probable	NULL	Soft Rot	NULL	Seehann G, et al. 1975. List of Fungi in Soft-Rot Tissue Tests. Institute fur Holzbiologie und Holzschutz, Bundesforschungsanstalt fur Forst - und Holzwirtshaft, Hamburg - Lohbrugge, Germany; Tedersoo L, et al. 2014. Science 346:1256688
UNI114	1	21	0	11	1	18	0	0	0	0	0	0	0	938	7	15	19	0	12	225	75	225	0	0	0	0	0	0	5	2	0	0	13	3	132	k__Fungi;p__Ascomycota;c__unidentified;o__unidentified;f__unidentified;g__unidentified;s__Ascomycota_sp	-	-	-	-	-	-	-	Unassigned	-
UNI201	195	5	44	3	29	0	44	0	0	1	483	120	28	25	0	2	1	115	0	0	0	6	35	160	145	1	162	11	1	0	0	1	0	99	1	k__Fungi;p__Ascomycota;c__Eurotiomycetes;o__Eurotiales;f__Trichocomaceae;g__Talaromyces;s__Talaromyces_sp	Talaromyces	13	Saprotroph	Undefined Saprotroph	Probable	NULL	NULL	NULL	Tedersoo L, et al. 2014. Science 346:1256688
UNI136	25	114	0	720	10	17	0	0	0	1	0	14	1	60	72	14	7	1	0	8	8	13	43	6	1	0	0	0	13	5	0	0	60	2	477	k__Fungi;p__unidentified;c__unidentified;o__unidentified;f__unidentified;g__unidentified;s__Fungi_sp	-	-	-	-	-	-	-	Unassigned	-
UNI62	1	520	0	34	0	169	0	0	0	0	3	0	57	146	230	84	71	0	25	50	44	134	3	0	0	10	0	0	30	4	0	0	29	2	45	k__Fungi;p__unidentified;c__unidentified;o__unidentified;f__unidentified;g__unidentified;s__Fungi_sp	-	-	-	-	-	-	-	Unassigned	-
UNI123	0	2	50	9	37	0	0	0	0	0	319	118	68	0	7	0	2	3	0	3	2	3	155	114	459	3	314	0	0	0	3	0	5	1	0	k__Fungi;p__unidentified;c__unidentified;o__unidentified;f__unidentified;g__unidentified;s__Fungi_sp	-	-	-	-	-	-	-	Unassigned	-
UNI189	53	4	63	0	64	0	55	0	0	0	123	113	86	48	0	2	0	99	0	0	1	1	65	369	249	0	101	27	1	0	0	4	0	145	2	k__Fungi;p__Ascomycota;c__Eurotiomycetes;o__Eurotiales;f__Aspergillaceae;g__Penicillium;s__Penicillium_sp	Eurotiales	7	Saprotroph	Undefined Saprotroph	Possible	Microfungus	NULL	NULL	Sterkenburg E, et al. 2015. New Phytologist 207:1145-1158
UNI202	204	5	62	4	18	0	40	0	0	2	504	108	30	12	0	0	0	94	0	0	0	5	43	138	128	0	130	8	0	0	0	3	0	108	1	k__Fungi;p__Ascomycota;c__Eurotiomycetes;o__Eurotiales;f__Trichocomaceae;g__Talaromyces;s__Talaromyces_sp	Talaromyces	13	Saprotroph	Undefined Saprotroph	Probable	NULL	NULL	NULL	Tedersoo L, et al. 2014. Science 346:1256688
UNI56	3	329	0	70	0	8	0	0	0	0	1	453	17	1	23	111	9	0	2	84	1	1	95	5	1	21	0	0	70	0	0	0	134	147	53	k__Fungi;p__Ascomycota;c__Dothideomycetes;o__Pleosporales;f__Didymellaceae;g__unidentified;s__Didymellaceae_sp	Didymellaceae	9	Pathotroph-Saprotroph	Animal Pathogen-Plant Pathogen-Undefined Saprotroph	Possible	Microfungus	NULL	NULL	Tedersoo L, et al. 2014. Science 346:1256688 (doi:10.1126/science.1256688)
UNI3421	256	17	1	20	7	0	3	0	0	0	143	33	174	186	6	10	5	6	0	1	19	13	272	91	20	0	325	0	13	0	0	0	5	9	3	k__Fungi;p__Ascomycota;c__Eurotiomycetes;o__Eurotiales;f__Trichocomaceae;g__Talaromyces;s__Talaromyces_sp	Talaromyces	13	Saprotroph	Undefined Saprotroph	Probable	NULL	NULL	NULL	Tedersoo L, et al. 2014. Science 346:1256688
UNI97	0	115	0	24	0	14	0	0	0	0	0	0	121	331	75	64	31	0	1	170	4	206	1	2	1	7	154	0	26	9	1	0	97	0	184	k__Fungi;p__Ascomycota;c__Dothideomycetes;o__Pleosporales;f__Cucurbitariaceae;g__Pyrenochaetopsis;s__Pyrenochaetopsis_sp	Pyrenochaetopsis	13	Pathotroph-Saprotroph-Symbiotroph	Endophyte-Lichen Parasite-Undefined Saprotroph	Possible	Microfungus	NULL	NULL	Tedersoo L, et al. 2014. Science 346:1256688; Massimo NC, et al. 2015. Microbial Ecology 70:61-76; Lawrey JD, Diederich P. 2016. URL: http://www.lichenicolous.net [24 May 2017]
UNI266	0	5	0	0	0	32	0	0	0	0	0	10	0	0	498	28	9	0	15	20	395	227	28	0	0	0	0	0	9	14	0	0	1	0	308	k__Fungi;p__Ascomycota;c__Sordariomycetes;o__Phomatosporales;f__Phomatosporaceae;g__Phomatospora;s__Phomatospora_dinemasporium	Phomatospora	13	Saprotroph	Dung Saprotroph	Highly Probable	Microfungus	NULL	NULL	Richardson MJ. 1972. Transactions of the British Mycological Society 58:37-48
UNI250	0	21	131	0	79	0	20	0	0	8	36	150	80	36	2	2	0	0	0	0	1	1	40	60	772	0	1	48	5	0	12	0	0	75	1	k__Fungi;p__unidentified;c__unidentified;o__unidentified;f__unidentified;g__unidentified;s__Fungi_sp	-	-	-	-	-	-	-	Unassigned	-
UNI919	97	0	3	6	15	0	35	0	0	1	423	35	46	44	0	0	0	25	0	0	0	0	66	388	135	0	129	0	1	0	0	3	0	122	0	k__Fungi;p__Ascomycota;c__Eurotiomycetes;o__Eurotiales;f__Trichocomaceae;g__Talaromyces;s__Talaromyces_sp	Talaromyces	13	Saprotroph	Undefined Saprotroph	Probable	NULL	NULL	NULL	Tedersoo L, et al. 2014. Science 346:1256688
UNI367	0	0	0	0	0	0	0	0	0	0	0	0	1561	0	0	1	0	0	0	0	0	0	0	0	0	0	0	0	0	0	0	0	0	0	0	k__Fungi;p__Basidiomycota;c__Agaricomycetes;o__Polyporales;f__Polyporaceae;g__Rhodonia;s__Rhodonia_placenta	Rhodonia	13	Saprotroph	Wood Saprotroph	Probable	NULL	Brown Rot	NULL	Tedersoo L, et al. 2014. Science 346:1256688
UNI278	377	16	0	0	0	2	0	0	0	0	0	872	0	72	1	0	2	0	0	11	146	1	26	3	0	0	0	0	1	0	0	0	17	1	2	k__Fungi;p__Ascomycota;c__Dothideomycetes;o__Pleosporales;f__Didymosphaeriaceae;g__Pseudopithomyces;s__Pseudopithomyces_chartarum	Didymosphaeriaceae	9	Pathotroph-Saprotroph-Symbiotroph	Endophyte-Lichen Parasite-Plant Pathogen-Undefined Saprotroph	Probable	Microfungus	NULL	Saprobes in both woody and herbaceous material, also parasitic on other fungi (Cannon & Kirk 2007)	Cannon PF, Kirk PM. 2007. Fungal Families of the World. CAB International, Cambridge; Massimo NC, et al. 2015. Microbial Ecology 70:61-76
UNI14	1	36	0	4	1	2	1	1	0	0	1	1	1	89	300	0	1	0	4	134	23	114	1	2	1	1	55	0	58	20	0	0	110	2	586	k__Fungi;p__unidentified;c__unidentified;o__unidentified;f__unidentified;g__unidentified;s__Fungi_sp	-	-	-	-	-	-	-	Unassigned	-
UNI210	1	4	157	11	0	0	84	1	0	11	279	118	0	0	4	0	0	0	1	4	5	6	178	35	632	2	0	3	4	0	0	0	1	1	2	k__Fungi;p__unidentified;c__unidentified;o__unidentified;f__unidentified;g__unidentified;s__Fungi_sp	-	-	-	-	-	-	-	Unassigned	-
UNI179	156	1	23	2	249	0	54	1	0	0	138	33	2	181	2	4	0	2	0	0	0	4	2	15	301	0	1	45	0	0	0	0	0	310	3	k__Fungi;p__Ascomycota;c__Leotiomycetes;o__Thelebolales;f__Pseudeurotiaceae;g__Pseudogymnoascus;s__Pseudogymnoascus_sp	Pseudogymnoascus	13	Pathotroph-Saprotroph-Symbiotroph	Animal Pathogen-Soil Saprotroph	Possible	NULL	NULL	It is important to note that the majority of species that comprise this genus, including the White-Nose Bat Syndrome causing Pseudogymnoascus destructans, were once placed in the genus Geomyces (see Minnis & Lindner 2013),and including Pseudogymnoascus panorum (as Geomyces panorum) that had been widely applied to a number of isolates from cold places, including those found in soil, on living root…	Minnis AM, Lindner DL. 2013. Fungal Biology 117:638-649; Tedersoo L, et al. 2014. Science 346:1256688
UNI299	27	2	33	7	55	0	57	0	0	0	92	27	110	41	0	2	0	21	0	0	0	1	58	456	352	0	83	11	0	0	0	8	2	81	0	k__Fungi;p__Ascomycota;c__Eurotiomycetes;o__Eurotiales;f__Aspergillaceae;g__Penicillium;s__Penicillium_sp	Eurotiales	7	Saprotroph	Undefined Saprotroph	Possible	Microfungus	NULL	NULL	Sterkenburg E, et al. 2015. New Phytologist 207:1145-1158
UNI155	2	82	1	7	1	32	0	0	0	0	84	0	29	0	29	443	89	0	38	24	19	319	0	0	0	1	0	0	88	29	0	0	191	1	14	k__Fungi;p__Ascomycota;c__Dothideomycetes;o__Pleosporales;f__Didymellaceae;g__Neoascochyta;s__Neoascochyta_sp	Didymellaceae	9	Pathotroph-Saprotroph	Animal Pathogen-Plant Pathogen-Undefined Saprotroph	Possible	Microfungus	NULL	NULL	Tedersoo L, et al. 2014. Science 346:1256688 (doi:10.1126/science.1256688)
UNI446	130	5	2	3	37	0	26	0	0	6	416	3	105	51	0	0	1	15	0	0	0	1	88	139	157	0	163	3	1	0	0	2	1	121	0	k__Fungi;p__Ascomycota;c__Eurotiomycetes;o__Eurotiales;f__Trichocomaceae;g__Talaromyces;s__Talaromyces_verruculosus	Talaromyces	13	Saprotroph	Undefined Saprotroph	Probable	NULL	NULL	NULL	Tedersoo L, et al. 2014. Science 346:1256688
UNI122	0	21	2	0	1	3	0	0	0	0	0	150	0	19	316	5	5	0	4	490	75	30	115	0	0	0	162	0	3	0	0	0	0	0	67	k__Fungi;p__unidentified;c__unidentified;o__unidentified;f__unidentified;g__unidentified;s__Fungi_sp	-	-	-	-	-	-	-	Unassigned	-
UNI197	0	15	29	0	27	0	30	0	0	1	253	110	29	23	0	0	1	89	0	1	0	15	23	62	53	0	593	84	1	0	2	4	0	21	0	k__Fungi;p__Ascomycota;c__Orbiliomycetes;o__Orbiliales;f__Orbiliaceae;g__Arthrobotrys;s__Arthrobotrys_scaphoides	Arthrobotrys	13	Saprotroph	Undefined Saprotroph	Probable	NULL	NULL	NULL	Tedersoo L, et al. 2014. Science 346:1256688
UNI1675	133	0	3	1	6	0	31	0	0	0	508	2	55	32	0	1	0	5	0	0	4	0	41	287	130	0	108	0	1	1	0	4	0	92	0	k__Fungi;p__Ascomycota;c__Eurotiomycetes;o__Eurotiales;f__Trichocomaceae;g__Talaromyces;s__Talaromyces_verruculosus	Talaromyces	13	Saprotroph	Undefined Saprotroph	Probable	NULL	NULL	NULL	Tedersoo L, et al. 2014. Science 346:1256688
UNI216	68	6	27	0	21	1	13	0	0	0	79	4	1	4	0	0	0	5	0	0	0	3	47	37	30	0	924	43	0	0	0	0	0	131	1	k__Fungi;p__Basidiomycota;c__Tremellomycetes;o__Tremellales;f__Tremellales_fam_Incertae_sedis;g__Cuniculitrema;s__Cuniculitrema_polymorpha	Tremellales	7	Pathotroph-Saprotroph-Symbiotroph	Fungal Parasite-Undefined Saprotroph	Possible	Tremelloid-Yeast	NULL	The order contains both teleomorphic and anamorphic species, most of the latter being yeasts	Sterkenburg E, et al. 2015. New Phytologist 207:1145-1158
UNI1636	63	0	1	0	14	0	29	0	0	4	150	2	12	10	0	0	0	739	0	0	0	1	11	129	103	0	87	1	0	0	0	5	0	74	1	k__Fungi;p__Ascomycota;c__Eurotiomycetes;o__Eurotiales;f__Trichocomaceae;g__Talaromyces;s__Talaromyces_sp	Talaromyces	13	Saprotroph	Undefined Saprotroph	Probable	NULL	NULL	NULL	Tedersoo L, et al. 2014. Science 346:1256688
UNI325	140	3	14	4	29	0	43	0	0	3	416	43	21	33	0	0	0	86	0	0	1	2	43	162	103	1	162	10	0	0	0	0	0	106	0	k__Fungi;p__Ascomycota;c__Eurotiomycetes;o__Eurotiales;f__Trichocomaceae;g__Talaromyces;s__Talaromyces_sp	Talaromyces	13	Saprotroph	Undefined Saprotroph	Probable	NULL	NULL	NULL	Tedersoo L, et al. 2014. Science 346:1256688
UNI2616	123	0	37	0	65	0	13	0	0	0	351	19	30	37	0	2	0	58	0	0	0	8	42	127	207	0	242	7	0	0	0	0	0	49	1	k__Fungi;p__unidentified;c__unidentified;o__unidentified;f__unidentified;g__unidentified;s__Fungi_sp	-	-	-	-	-	-	-	Unassigned	-
UNI781	2	55	1	5	0	8	0	1	0	6	2	2	47	86	346	41	69	0	9	33	251	45	53	0	0	2	2	0	28	12	1	0	82	2	204	k__Fungi;p__unidentified;c__unidentified;o__unidentified;f__unidentified;g__unidentified;s__Fungi_sp	-	-	-	-	-	-	-	Unassigned	-
UNI3422	75	8	1	2	60	0	39	0	0	3	234	1	14	56	0	5	0	40	0	0	1	5	174	188	177	0	157	8	0	0	0	1	0	143	0	k__Fungi;p__Ascomycota;c__Eurotiomycetes;o__Eurotiales;f__Trichocomaceae;g__Talaromyces;s__Talaromyces_sp	Talaromyces	13	Saprotroph	Undefined Saprotroph	Probable	NULL	NULL	NULL	Tedersoo L, et al. 2014. Science 346:1256688
UNI362	108	0	4	1	0	0	18	0	0	0	446	10	25	16	0	0	0	8	0	0	0	0	34	381	118	0	132	0	0	0	0	0	0	71	1	k__Fungi;p__Ascomycota;c__Eurotiomycetes;o__Eurotiales;f__Aspergillaceae;g__Penicillium;s__Penicillium_sp	Eurotiales	7	Saprotroph	Undefined Saprotroph	Possible	Microfungus	NULL	NULL	Sterkenburg E, et al. 2015. New Phytologist 207:1145-1158
UNI636	134	0	0	2	26	0	21	0	0	2	478	4	17	23	0	0	0	20	0	0	0	1	53	130	211	0	119	1	1	0	0	1	0	128	1	k__Fungi;p__Ascomycota;c__Eurotiomycetes;o__Eurotiales;f__Trichocomaceae;g__Talaromyces;s__Talaromyces_verruculosus	Talaromyces	13	Saprotroph	Undefined Saprotroph	Probable	NULL	NULL	NULL	Tedersoo L, et al. 2014. Science 346:1256688
UNI205	0	1	1	5	0	0	0	0	0	0	1	2	4	25	457	32	32	1	24	442	38	136	121	0	0	0	0	0	3	4	0	0	9	0	34	k__Fungi;p__unidentified;c__unidentified;o__unidentified;f__unidentified;g__unidentified;s__Fungi_sp	-	-	-	-	-	-	-	Unassigned	-
UNI386	82	0	1	2	0	0	17	0	0	0	343	4	14	20	0	0	0	6	0	0	0	0	62	280	53	0	120	0	1	0	0	0	0	358	0	k__Fungi;p__Ascomycota;c__Eurotiomycetes;o__Eurotiales;f__Aspergillaceae;g__Penicillium;s__Penicillium_sp	Eurotiales	7	Saprotroph	Undefined Saprotroph	Possible	Microfungus	NULL	NULL	Sterkenburg E, et al. 2015. New Phytologist 207:1145-1158
UNI775	1	119	0	5	0	2	0	0	0	0	0	0	3	52	90	26	6	0	4	6	285	6	345	3	0	0	0	0	14	0	0	0	39	1	349	k__Fungi;p__Ascomycota;c__Dothideomycetes;o__Pleosporales;f__Didymellaceae;g__Epicoccum;s__Epicoccum_nigrum	Didymellaceae	9	Pathotroph-Saprotroph	Animal Pathogen-Plant Pathogen-Undefined Saprotroph	Possible	Microfungus	NULL	NULL	Tedersoo L, et al. 2014. Science 346:1256688 (doi:10.1126/science.1256688)
UNI203	2	0	0	10	0	30	0	1	0	0	0	0	0	0	53	9	14	0	6	103	32	92	0	1	0	2	0	0	168	67	0	0	437	0	318	k__Fungi;p__Ascomycota;c__Leotiomycetes;o__Helotiales;f__unidentified;g__unidentified;s__Helotiales_sp	-	-	-	-	-	-	-	Unassigned	-
UNI411	0	82	2	0	0	1	0	0	0	0	0	0	1	26	115	25	3	1	1	5	301	4	375	2	0	0	0	0	6	0	0	0	15	0	376	k__Fungi;p__unidentified;c__unidentified;o__unidentified;f__unidentified;g__unidentified;s__Fungi_sp	-	-	-	-	-	-	-	Unassigned	-
UNI475	41	0	3	1	30	0	29	0	0	0	149	118	22	28	0	0	0	47	0	1	0	0	65	217	141	0	148	4	1	0	2	6	2	246	3	k__Fungi;p__unidentified;c__unidentified;o__unidentified;f__unidentified;g__unidentified;s__Fungi_sp	-	-	-	-	-	-	-	Unassigned	-
UNI4183	0	2	1	0	0	7	0	0	0	0	0	0	0	1	525	7	3	0	6	6	357	30	18	0	0	0	0	0	1	9	0	0	1	0	305	k__Fungi;p__Ascomycota;c__Sordariomycetes;o__Phomatosporales;f__Phomatosporaceae;g__Phomatospora;s__Phomatospora_dinemasporium	Phomatospora	13	Saprotroph	Dung Saprotroph	Highly Probable	Microfungus	NULL	NULL	Richardson MJ. 1972. Transactions of the British Mycological Society 58:37-48
UNI1122	99	0	16	0	86	0	55	0	0	0	83	43	9	27	0	0	0	33	0	0	0	0	14	159	379	0	203	9	0	1	0	0	0	56	0	k__Fungi;p__unidentified;c__unidentified;o__unidentified;f__unidentified;g__unidentified;s__Fungi_sp	-	-	-	-	-	-	-	Unassigned	-
UNI671	119	1	4	10	0	0	10	0	0	0	190	47	45	11	0	2	0	0	0	0	0	0	74	209	78	2	195	51	0	0	0	1	0	222	0	k__Fungi;p__Ascomycota;c__Sordariomycetes;o__Ophiostomatales;f__Ophiostomataceae;g__Sporothrix;s__Sporothrix_sp	Sporothrix	13	Pathotroph-Saprotroph-Symbiotroph	Animal Pathogen-Endophyte-Plant Saprotroph-Soil Saprotroph	Probable	NULL	NULL	Endophyte detection method-culture (Dik et al. 1998); The fungal genus Sporothrix comprises a group of thermodimorphic pathogens that cause skin infections in humans and other mammals. Rose gardenerâ€™s disease (Sporotrichosis) occurs worldwide, with hyperendemic areas in Brazil, China, and South Africa (Rodrigues et al. 2016); The fungus lives throughout the world in soil and on plant matter suc…	Dik AJ, et al. 1998. European Journal of Plant Pathology 104:413-423; Rodrigues AM, et al. 2016. PLoS Pathogens 12:e1005638; https://www.cdc.gov
UNI176	37	3	63	2	0	1	6	1	1	2	13	44	18	84	4	2	0	45	0	0	0	2	15	84	432	0	186	172	2	0	8	0	2	37	1	k__Fungi;p__Ascomycota;c__Saccharomycetes;o__Saccharomycetales;f__Trichomonascaceae;g__Blastobotrys;s__Blastobotrys_sp	Saccharomycetales	7	Saprotroph	Undefined Saprotroph	Possible	Yeast	NULL	NULL	Sterkenburg E, et al. 2015. New Phytologist 207:1145-1158
UNI316	1	15	0	2	0	145	0	0	0	0	1	0	13	9	337	0	0	37	5	156	341	1	23	45	0	0	0	0	0	118	0	0	4	1	8	k__Fungi;p__Ascomycota;c__Sordariomycetes;o__Hypocreales;f__Stachybotryaceae;g__Myrothecium;s__Myrothecium_sp	Myrothecium	13	Saprotroph	Undefined Saprotroph	Probable	NULL	NULL	NULL	Tedersoo L, et al. 2014. Science 346:1256688
UNI82	0	321	0	23	0	3	0	0	0	0	0	557	10	0	7	37	2	1	0	42	1	3	31	1	0	20	0	0	35	1	0	0	71	70	24	k__Fungi;p__Ascomycota;c__Dothideomycetes;o__Pleosporales;f__Didymellaceae;g__unidentified;s__Didymellaceae_sp	Didymellaceae	9	Pathotroph-Saprotroph	Animal Pathogen-Plant Pathogen-Undefined Saprotroph	Possible	Microfungus	NULL	NULL	Tedersoo L, et al. 2014. Science 346:1256688 (doi:10.1126/science.1256688)
UNI236	1	0	0	1	0	0	2	0	0	0	0	0	0	0	0	0	0	0	0	0	0	6	0	0	0	0	0	1	642	200	5	0	12	0	369	k__Fungi;p__unidentified;c__unidentified;o__unidentified;f__unidentified;g__unidentified;s__Fungi_sp	-	-	-	-	-	-	-	Unassigned	-
UNI440	2	0	0	0	0	8	0	0	0	0	0	0	0	0	5	0	0	0	0	0	0	0	0	2	0	1	0	0	0	0	0	0	0	0	1219	k__Fungi;p__unidentified;c__unidentified;o__unidentified;f__unidentified;g__unidentified;s__Fungi_sp	-	-	-	-	-	-	-	Unassigned	-
UNI183	27	0	12	0	60	0	50	0	0	4	4	21	66	17	1	0	0	181	0	0	1	2	6	140	298	0	219	21	3	0	4	4	0	93	0	k__Fungi;p__unidentified;c__unidentified;o__unidentified;f__unidentified;g__unidentified;s__Fungi_sp	-	-	-	-	-	-	-	Unassigned	-
UNI171	12	0	11	0	26	0	22	0	0	1	20	19	24	13	2	1	0	31	0	0	0	1	9	144	274	0	532	18	0	0	14	5	0	50	0	k__Fungi;p__unidentified;c__unidentified;o__unidentified;f__unidentified;g__unidentified;s__Fungi_sp	-	-	-	-	-	-	-	Unassigned	-
UNI265	0	4	27	1	0	2	1	0	0	4	63	34	23	24	0	6	0	0	0	0	0	0	43	72	33	0	445	370	0	0	8	0	0	65	1	k__Fungi;p__Ascomycota;c__Orbiliomycetes;o__Orbiliales;f__Orbiliaceae;g__Arthrobotrys;s__Arthrobotrys_scaphoides	Arthrobotrys	13	Saprotroph	Undefined Saprotroph	Probable	NULL	NULL	NULL	Tedersoo L, et al. 2014. Science 346:1256688
UNI418	59	0	4	1	1	0	20	0	0	0	220	9	16	24	0	0	0	5	0	0	0	0	39	613	75	0	72	3	0	0	0	0	0	58	1	k__Fungi;p__Ascomycota;c__Eurotiomycetes;o__Eurotiales;f__Aspergillaceae;g__Penicillium;s__Penicillium_sp	Eurotiales	7	Saprotroph	Undefined Saprotroph	Possible	Microfungus	NULL	NULL	Sterkenburg E, et al. 2015. New Phytologist 207:1145-1158
UNI295	0	0	12	0	0	1	0	0	0	1	0	30	115	0	0	2	0	0	1	0	0	4	0	1	751	0	288	0	10	0	0	0	0	0	0	k__Fungi;p__unidentified;c__unidentified;o__unidentified;f__unidentified;g__unidentified;s__Fungi_sp	-	-	-	-	-	-	-	Unassigned	-
UNI312	0	65	0	10	0	4	0	0	0	0	0	0	46	0	264	1	6	0	30	60	119	50	57	0	0	1	1	0	19	73	0	0	314	1	89	k__Fungi;p__Ascomycota;c__Sordariomycetes;o__Hypocreales;f__Nectriaceae;g__Gibberella;s__Gibberella_avenacea	Gibberella	13	Pathotroph	Plant Pathogen	Probable	NULL	NULL	NULL	Tedersoo L, et al. 2014. Science 346:1256688
UNI296	102	47	183	2	0	0	0	0	0	0	0	1	205	278	136	16	11	0	3	6	3	0	7	0	6	0	181	8	8	1	0	0	1	0	2	k__Fungi;p__Ascomycota;c__Sordariomycetes;o__Xylariales;f__unidentified;g__unidentified;s__Xylariales_sp	-	-	-	-	-	-	-	Unassigned	-
UNI790	71	0	0	4	13	0	14	0	0	0	607	1	23	20	0	0	0	1	0	0	0	0	38	144	88	0	79	1	0	0	0	0	0	101	1	k__Fungi;p__Ascomycota;c__Eurotiomycetes;o__Eurotiales;f__Trichocomaceae;g__Talaromyces;s__Talaromyces_verruculosus	Talaromyces	13	Saprotroph	Undefined Saprotroph	Probable	NULL	NULL	NULL	Tedersoo L, et al. 2014. Science 346:1256688
UNI245	0	18	0	4	40	193	1	1	0	0	0	1	9	104	30	29	37	0	11	168	166	84	32	0	0	2	0	0	37	4	0	0	41	0	185	k__Fungi;p__Ascomycota;c__Dothideomycetes;o__Pleosporales;f__Pleosporaceae;g__Alternaria;s__Alternaria_sp	Alternaria	13	Pathotroph-Saprotroph-Symbiotroph	Animal Pathogen-Endophyte-Plant Pathogen-Wood Saprotroph	Possible	Microfungus	Soft Rot	NULL	Duncan CG, Eslyn WE. 1966. Mycologia 58:642-664; Seehann G, et al. 1975. List of Fungi in Soft-Rot Tissue Tests. Institute fur Holzbiologie und Holzschutz, Bundesforschungsanstalt fur Forst - und Holzwirtshaft, Hamburg - Lohbrugge, Germany; Tedersoo L, et al. 2014. Science 346:125688
UNI323	126	38	101	0	14	0	49	0	0	3	31	28	19	0	0	0	0	36	0	0	0	4	1	50	17	0	653	0	0	0	8	0	0	18	0	k__Fungi;p__Aphelidiomycota;c__Aphelidiomycetes;o__GS16;f__unidentified;g__unidentified;s__GS16_sp	-	-	-	-	-	-	-	Unassigned	-
UNI166	721	66	0	145	0	33	0	0	0	0	44	32	8	0	20	14	2	0	0	10	2	10	16	0	0	5	0	0	22	3	1	0	22	0	17	k__Fungi;p__Basidiomycota;c__Tremellomycetes;o__Tremellales;f__Bulleraceae;g__Bullera;s__Bullera_crocea	Tremellales	7	Pathotroph-Saprotroph-Symbiotroph	Fungal Parasite-Undefined Saprotroph	Possible	Tremelloid-Yeast	NULL	The order contains both teleomorphic and anamorphic species, most of the latter being yeasts	Sterkenburg E, et al. 2015. New Phytologist 207:1145-1158
UNI335	1	6	1	0	1	10	0	0	0	0	0	3	0	0	378	23	5	0	7	18	363	29	14	0	0	0	0	0	3	3	0	0	1	0	323	k__Fungi;p__Ascomycota;c__Sordariomycetes;o__Phomatosporales;f__Phomatosporaceae;g__Phomatospora;s__Phomatospora_dinemasporium	Phomatospora	13	Saprotroph	Dung Saprotroph	Highly Probable	Microfungus	NULL	NULL	Richardson MJ. 1972. Transactions of the British Mycological Society 58:37-48
UNI1313	101	0	3	1	14	0	33	0	0	0	342	66	31	28	0	0	0	11	0	0	0	0	33	242	134	0	81	4	0	0	0	2	0	62	0	k__Fungi;p__Ascomycota;c__Eurotiomycetes;o__Eurotiales;f__Trichocomaceae;g__Talaromyces;s__Talaromyces_sp	Talaromyces	13	Saprotroph	Undefined Saprotroph	Probable	NULL	NULL	NULL	Tedersoo L, et al. 2014. Science 346:1256688
UNI512	95	3	13	6	34	1	17	0	0	14	241	0	67	40	0	0	2	13	0	0	1	1	111	161	92	0	119	5	0	0	0	15	1	129	1	k__Fungi;p__Ascomycota;c__Eurotiomycetes;o__Eurotiales;f__Trichocomaceae;g__Talaromyces;s__Talaromyces_verruculosus	Talaromyces	13	Saprotroph	Undefined Saprotroph	Probable	NULL	NULL	NULL	Tedersoo L, et al. 2014. Science 346:1256688
UNI416	0	0	0	0	0	0	0	0	0	0	0	0	0	0	1177	0	0	0	0	0	1	1	0	0	0	0	0	0	0	0	0	0	1	0	0	k__Fungi;p__unidentified;c__unidentified;o__unidentified;f__unidentified;g__unidentified;s__Fungi_sp	-	-	-	-	-	-	-	Unassigned	-
UNI286	0	0	0	0	0	0	0	0	0	0	0	1	0	0	0	0	0	0	0	1168	2	0	0	0	0	0	0	0	0	0	0	0	0	0	5	k__Fungi;p__Ascomycota;c__Dothideomycetes;o__Pleosporales;f__Didymellaceae;g__Ascochyta;s__Ascochyta_sorghi	Ascochyta	13	Pathotroph	Plant Pathogen	Probable	NULL	NULL	NULL	Tedersoo L, et al. 2014. Science 346:1256688
UNI188	1	102	0	129	0	50	0	0	0	0	1	0	27	33	88	5	0	0	4	88	1	111	1	2	0	16	101	0	123	12	0	0	144	1	128	k__Fungi;p__Ascomycota;c__Leotiomycetes;o__Helotiales;f__Hyaloscyphaceae;g__Cistella;s__Cistella_sp	Cistella	13	Saprotroph	Undefined Saprotroph	Probable	NULL	NULL	NULL	Tedersoo L, et al. 2014. Science 346:1256688
UNI87	1	564	0	14	0	55	0	0	0	0	2	0	33	72	104	37	29	0	13	23	30	130	1	0	0	4	0	0	11	2	0	0	12	2	11	k__Fungi;p__unidentified;c__unidentified;o__unidentified;f__unidentified;g__unidentified;s__Fungi_sp	-	-	-	-	-	-	-	Unassigned	-
UNI345	35	7	32	3	26	2	16	0	0	5	135	14	13	33	2	3	0	22	0	0	0	9	38	206	68	3	421	18	2	0	1	6	3	19	2	k__Fungi;p__Ascomycota;c__Orbiliomycetes;o__Orbiliales;f__Orbiliaceae;g__Arthrobotrys;s__Arthrobotrys_scaphoides	Arthrobotrys	13	Saprotroph	Undefined Saprotroph	Probable	NULL	NULL	NULL	Tedersoo L, et al. 2014. Science 346:1256688
UNI1089	2	0	0	0	5	0	7	0	0	0	20	0	3	1	0	0	0	1	0	0	0	0	9	47	15	0	1013	1	1	0	0	0	0	18	0	k__Fungi;p__Ascomycota;c__Eurotiomycetes;o__Eurotiales;f__Aspergillaceae;g__Penicillium;s__Penicillium_sp	Eurotiales	7	Saprotroph	Undefined Saprotroph	Possible	Microfungus	NULL	NULL	Sterkenburg E, et al. 2015. New Phytologist 207:1145-1158
UNI354	3	3	0	0	0	0	0	0	0	0	0	0	29	204	22	8	7	0	12	318	4	106	7	2	0	0	0	0	4	13	0	0	51	0	341	k__Fungi;p__Ascomycota;c__unidentified;o__unidentified;f__unidentified;g__unidentified;s__Ascomycota_sp	-	-	-	-	-	-	-	Unassigned	-
UNI4389	69	30	0	0	0	3	0	0	0	0	0	0	1	61	230	0	0	0	1	2	662	20	0	1	0	0	0	0	3	0	0	7	11	0	31	k__Fungi;p__Ascomycota;c__Sordariomycetes;o__Chaetosphaeriales;f__Chaetosphaeriaceae;g__Dinemasporium;s__Dinemasporium_morbidum	Dinemasporium	13	Saprotroph	Undefined Saprotroph	Probable	NULL	NULL	NULL	Tedersoo L, et al. 2014. Science 346:1256688
UNI301	0	12	206	4	0	0	47	0	0	3	205	127	1	0	1	0	0	0	0	1	4	11	57	17	420	1	0	1	6	0	0	0	1	0	1	k__Fungi;p__unidentified;c__unidentified;o__unidentified;f__unidentified;g__unidentified;s__Fungi_sp	-	-	-	-	-	-	-	Unassigned	-
UNI204	0	1	73	2	17	1	0	0	0	0	187	146	54	0	2	0	1	1	0	1	0	15	64	68	298	3	169	0	0	0	0	0	3	0	0	k__Fungi;p__unidentified;c__unidentified;o__unidentified;f__unidentified;g__unidentified;s__Fungi_sp	-	-	-	-	-	-	-	Unassigned	-
UNI1211	69	1	7	1	51	0	5	0	0	7	462	4	17	24	0	0	0	12	0	0	0	9	71	112	50	0	81	38	0	0	0	1	0	79	0	k__Fungi;p__Ascomycota;c__Eurotiomycetes;o__Eurotiales;f__Trichocomaceae;g__Talaromyces;s__Talaromyces_sp	Talaromyces	13	Saprotroph	Undefined Saprotroph	Probable	NULL	NULL	NULL	Tedersoo L, et al. 2014. Science 346:1256688
UNI320	548	22	0	23	0	1	0	0	0	0	0	11	47	0	5	6	31	35	2	13	9	2	0	1	0	13	0	0	78	4	1	0	225	0	18	k__Fungi;p__Ascomycota;c__Dothideomycetes;o__Pleosporales;f__Didymellaceae;g__unidentified;s__Didymellaceae_sp	Didymellaceae	9	Pathotroph-Saprotroph	Animal Pathogen-Plant Pathogen-Undefined Saprotroph	Possible	Microfungus	NULL	NULL	Tedersoo L, et al. 2014. Science 346:1256688 (doi:10.1126/science.1256688)
UNI341	15	29	0	0	0	15	0	0	0	0	0	0	1	40	115	0	4	0	2	10	778	30	0	0	0	1	0	0	2	0	0	0	4	0	38	k__Fungi;p__Ascomycota;c__Sordariomycetes;o__Chaetosphaeriales;f__Chaetosphaeriaceae;g__Dinemasporium;s__Dinemasporium_morbidum	Dinemasporium	13	Saprotroph	Undefined Saprotroph	Probable	NULL	NULL	NULL	Tedersoo L, et al. 2014. Science 346:1256688
UNI2357	7	6	2	2	0	0	0	0	0	0	0	0	94	89	214	317	206	0	22	23	3	3	17	0	1	3	47	1	6	5	0	0	15	0	0	k__Fungi;p__Ascomycota;c__Sordariomycetes;o__Xylariales;f__unidentified;g__unidentified;s__Xylariales_sp	-	-	-	-	-	-	-	Unassigned	-
UNI159	1	238	0	24	0	40	0	0	1	0	0	0	34	100	231	64	41	0	27	31	74	35	2	0	0	4	0	0	15	2	0	0	36	2	73	k__Fungi;p__unidentified;c__unidentified;o__unidentified;f__unidentified;g__unidentified;s__Fungi_sp	-	-	-	-	-	-	-	Unassigned	-
UNI118	0	49	0	20	0	32	0	0	0	0	0	0	36	0	91	26	5	0	3	277	36	27	58	0	0	0	326	0	11	12	0	0	7	1	53	k__Fungi;p__Ascomycota;c__Dothideomycetes;o__Pleosporales;f__unidentified;g__unidentified;s__Pleosporales_sp	-	-	-	-	-	-	-	Unassigned	-
UNI344	18	3	7	7	39	1	25	0	0	3	102	9	162	45	0	4	1	6	0	0	0	1	60	199	226	1	47	3	2	0	0	6	3	85	4	k__Fungi;p__Ascomycota;c__Eurotiomycetes;o__Eurotiales;f__Aspergillaceae;g__Penicillium;s__Penicillium_sp	Eurotiales	7	Saprotroph	Undefined Saprotroph	Possible	Microfungus	NULL	NULL	Sterkenburg E, et al. 2015. New Phytologist 207:1145-1158
UNI1091	129	0	2	4	1	0	15	0	0	0	316	4	10	19	0	1	0	12	0	0	0	0	32	297	76	0	98	3	0	0	0	2	0	36	1	k__Fungi;p__Ascomycota;c__Eurotiomycetes;o__Eurotiales;f__Aspergillaceae;g__Penicillium;s__Penicillium_sp	Eurotiales	7	Saprotroph	Undefined Saprotroph	Possible	Microfungus	NULL	NULL	Sterkenburg E, et al. 2015. New Phytologist 207:1145-1158
UNI253	161	25	72	6	110	0	0	0	0	20	96	127	25	40	5	0	0	0	0	0	3	12	0	1	278	0	0	0	0	0	0	13	5	56	0	k__Fungi;p__unidentified;c__unidentified;o__unidentified;f__unidentified;g__unidentified;s__Fungi_sp	-	-	-	-	-	-	-	Unassigned	-
UNI185	0	175	0	48	1	48	0	0	0	0	0	0	44	147	233	61	72	0	12	14	38	27	1	0	0	15	0	0	15	13	1	0	38	0	52	k__Fungi;p__unidentified;c__unidentified;o__unidentified;f__unidentified;g__unidentified;s__Fungi_sp	-	-	-	-	-	-	-	Unassigned	-
UNI1433	84	3	0	12	30	0	11	0	0	5	223	0	59	50	0	0	0	13	0	0	0	7	75	135	129	0	90	2	0	0	0	8	1	115	0	k__Fungi;p__Ascomycota;c__Eurotiomycetes;o__Eurotiales;f__Trichocomaceae;g__Talaromyces;s__Talaromyces_verruculosus	Talaromyces	13	Saprotroph	Undefined Saprotroph	Probable	NULL	NULL	NULL	Tedersoo L, et al. 2014. Science 346:1256688
UNI221	0	109	0	3	0	31	0	0	0	1	1	0	1	23	1	0	0	0	579	0	0	0	0	0	0	0	284	0	2	0	0	0	0	1	14	k__Fungi;p__Basidiomycota;c__Agaricomycetes;o__Auriculariales;f__unidentified;g__unidentified;s__Auriculariales_sp	-	-	-	-	-	-	-	Unassigned	-
UNI1095	56	0	22	0	28	0	34	0	0	0	32	17	11	15	0	0	0	14	0	0	0	2	6	159	577	0	1	36	2	0	0	0	0	35	0	k__Fungi;p__Ascomycota;c__Eurotiomycetes;o__Onygenales;f__Onygenales_fam_Incertae_sedis;g__Chrysosporium;s__Chrysosporium_sp	Chrysosporium	13	Saprotroph	Undefined Saprotroph-Wood Saprotroph	Highly Probable	NULL	Soft Rot	NULL	Seehann G, et al. 1975. List of Fungi in Soft-Rot Tissue Tests. Institute fur Holzbiologie und Holzschutz, Bundesforschungsanstalt fur Forst - und Holzwirtshaft, Hamburg - Lohbrugge, Germany; Tedersoo L, et al. 2014. Science 346:1256688
UNI1373	33	0	0	2	0	0	4	0	0	0	124	1	1	15	0	0	2	2	0	0	0	0	92	96	63	0	564	0	0	0	0	0	0	33	0	k__Fungi;p__Ascomycota;c__Eurotiomycetes;o__Eurotiales;f__Aspergillaceae;g__Penicillium;s__Penicillium_sp	Eurotiales	7	Saprotroph	Undefined Saprotroph	Possible	Microfungus	NULL	NULL	Sterkenburg E, et al. 2015. New Phytologist 207:1145-1158
UNI476	0	0	12	0	0	0	1	0	0	0	0	1	0	0	0	4	2	0	0	0	0	1	0	1	1	1	974	26	0	0	0	0	4	0	0	k__Fungi;p__Ascomycota;c__Sordariomycetes;o__Sordariales;f__Lasiosphaeriaceae;g__unidentified;s__Lasiosphaeriaceae_sp	Lasiosphaeriaceae	9	Saprotroph	Undefined Saprotroph	Probable	Microfungus	NULL	Saprobes found dung, soil and rotting vegetation (Cannon & Kirk 2007)	Cannon PF, Kirk PM. 2007. Fungal Families of the World. CAB International, Cambridge
UNI855	6	69	0	25	0	1	0	0	0	0	3	9	37	15	10	29	13	0	5	33	18	1	15	0	0	0	0	0	142	4	0	0	534	1	51	k__Fungi;p__Ascomycota;c__Dothideomycetes;o__Pleosporales;f__Didymellaceae;g__Didymella;s__Didymella_pedeiae	Didymella	13	Pathotroph-Saprotroph	Animal Pathogen-Plant Pathogen-Undefined Saprotroph	Probable	Microfungus	NULL	NULL	Tedersoo L, et al. 2014. Science 346:1256688 (doi:10.1126/science.1256688)
UNI3201	87	5	0	6	33	0	1	0	0	0	50	18	85	184	2	5	0	13	0	12	10	8	143	55	84	1	193	0	7	2	0	0	4	9	3	k__Fungi;p__Ascomycota;c__Leotiomycetes;o__Thelebolales;f__Pseudeurotiaceae;g__Pseudogymnoascus;s__Pseudogymnoascus_pannorum	Pseudogymnoascus	13	Pathotroph-Saprotroph-Symbiotroph	Animal Pathogen-Soil Saprotroph	Possible	NULL	NULL	It is important to note that the majority of species that comprise this genus, including the White-Nose Bat Syndrome causing Pseudogymnoascus destructans, were once placed in the genus Geomyces (see Minnis & Lindner 2013),and including Pseudogymnoascus panorum (as Geomyces panorum) that had been widely applied to a number of isolates from cold places, including those found in soil, on living root…	Minnis AM, Lindner DL. 2013. Fungal Biology 117:638-649; Tedersoo L, et al. 2014. Science 346:1256688
UNI229	1	123	0	3	2	4	1	0	0	0	0	0	38	0	161	4	3	0	20	64	107	94	23	0	0	0	2	0	21	62	0	0	248	1	31	k__Fungi;p__Ascomycota;c__Sordariomycetes;o__Hypocreales;f__Nectriaceae;g__Gibberella;s__Gibberella_avenacea	Gibberella	13	Pathotroph	Plant Pathogen	Probable	NULL	NULL	NULL	Tedersoo L, et al. 2014. Science 346:1256688
UNI217	1	110	5	3	0	9	0	0	0	0	48	1	26	0	16	176	24	0	20	6	3	409	0	0	0	0	0	0	41	17	0	0	81	0	5	k__Fungi;p__Ascomycota;c__Dothideomycetes;o__Pleosporales;f__Didymellaceae;g__Neoascochyta;s__Neoascochyta_sp	Didymellaceae	9	Pathotroph-Saprotroph	Animal Pathogen-Plant Pathogen-Undefined Saprotroph	Possible	Microfungus	NULL	NULL	Tedersoo L, et al. 2014. Science 346:1256688 (doi:10.1126/science.1256688)
UNI199	0	30	0	2	0	6	0	0	0	0	0	0	0	436	5	6	6	0	0	116	45	284	0	0	0	0	0	0	2	0	0	0	4	2	50	k__Fungi;p__Ascomycota;c__unidentified;o__unidentified;f__unidentified;g__unidentified;s__Ascomycota_sp	-	-	-	-	-	-	-	Unassigned	-
UNI1443	11	7	46	0	16	0	1	3	5	160	37	7	24	90	9	8	13	1	0	5	6	4	28	38	5	0	8	0	5	0	98	259	6	88	4	k__Fungi;p__Ascomycota;c__Dothideomycetes;o__Capnodiales;f__Cladosporiaceae;g__Cladosporium;s__Cladosporium_cladosporioides	Cladosporium cladosporioides	20	Pathotroph-Symbiotroph	Endophyte-Epiphyte-Plant Pathogen	Possible	Microfungus	NULL	Endophyte detection method-culture (David et al. 2016); Epiphyte detection method-culture (KÃ¶hl et al. 2015)	KÃ¶hl J, et al. 2015. Plant Disease 99:535-543; David AS, et al. 2016. Microbial Ecology 71:912-926; http://www.apsnet.org/publications/commonnames/Pages/default.aspx
UNI3434	47	0	7	1	50	0	26	0	0	16	119	20	7	24	0	0	2	18	0	0	0	1	314	106	79	0	97	4	6	0	0	0	0	48	0	k__Fungi;p__Ascomycota;c__Eurotiomycetes;o__Eurotiales;f__Trichocomaceae;g__Talaromyces;s__Talaromyces_sp	Talaromyces	13	Saprotroph	Undefined Saprotroph	Probable	NULL	NULL	NULL	Tedersoo L, et al. 2014. Science 346:1256688
UNI2963	55	0	0	1	15	0	13	0	0	1	226	0	14	6	0	0	0	18	0	0	0	0	16	113	342	0	111	3	0	0	0	0	0	57	0	k__Fungi;p__unidentified;c__unidentified;o__unidentified;f__unidentified;g__unidentified;s__Fungi_sp	-	-	-	-	-	-	-	Unassigned	-
UNI322	13	0	0	0	27	0	26	0	0	0	167	5	47	11	0	2	0	5	0	0	0	0	96	313	74	0	29	1	1	0	0	1	0	168	0	k__Fungi;p__Ascomycota;c__Eurotiomycetes;o__Eurotiales;f__Aspergillaceae;g__Penicillium;s__Penicillium_sp	Eurotiales	7	Saprotroph	Undefined Saprotroph	Possible	Microfungus	NULL	NULL	Sterkenburg E, et al. 2015. New Phytologist 207:1145-1158
UNI169	0	0	0	20	0	28	0	0	0	0	1	0	1	0	14	0	0	0	0	7	102	65	0	1	0	14	284	0	33	6	5	0	111	1	288	k__Fungi;p__Ascomycota;c__unidentified;o__unidentified;f__unidentified;g__unidentified;s__Ascomycota_sp	-	-	-	-	-	-	-	Unassigned	-
UNI366	0	20	0	1	0	4	0	0	0	0	0	0	0	3	26	6	10	0	13	160	29	44	0	0	0	0	0	0	27	119	0	0	11	0	506	k__Fungi;p__Ascomycota;c__Leotiomycetes;o__Helotiales;f__unidentified;g__unidentified;s__Helotiales_sp	-	-	-	-	-	-	-	Unassigned	-
UNI417	85	4	8	5	23	0	20	0	0	8	201	10	36	36	1	2	1	14	0	0	0	7	45	130	102	0	164	1	2	0	0	5	2	61	2	k__Fungi;p__Ascomycota;c__Eurotiomycetes;o__Eurotiales;f__Trichocomaceae;g__Talaromyces;s__Talaromyces_sp	Talaromyces	13	Saprotroph	Undefined Saprotroph	Probable	NULL	NULL	NULL	Tedersoo L, et al. 2014. Science 346:1256688
UNI421	0	648	0	0	0	126	1	0	0	0	0	0	0	0	0	0	0	0	0	0	3	40	2	0	0	0	155	0	0	0	0	0	0	0	0	k__Fungi;p__unidentified;c__unidentified;o__unidentified;f__unidentified;g__unidentified;s__Fungi_sp	-	-	-	-	-	-	-	Unassigned	-
UNI224	26	1	70	0	35	0	19	0	0	7	10	142	53	10	1	3	0	75	0	0	1	0	10	77	165	0	201	20	2	0	7	3	0	35	0	k__Fungi;p__unidentified;c__unidentified;o__unidentified;f__unidentified;g__unidentified;s__Fungi_sp	-	-	-	-	-	-	-	Unassigned	-
UNI544	14	1	1	0	4	0	3	0	0	0	16	1	0	1	0	0	0	3	0	0	0	0	8	6	4	0	891	2	0	0	0	0	0	11	0	k__Fungi;p__Basidiomycota;c__Tremellomycetes;o__Tremellales;f__Tremellales_fam_Incertae_sedis;g__Cuniculitrema;s__Cuniculitrema_polymorpha	Tremellales	7	Pathotroph-Saprotroph-Symbiotroph	Fungal Parasite-Undefined Saprotroph	Possible	Tremelloid-Yeast	NULL	The order contains both teleomorphic and anamorphic species, most of the latter being yeasts	Sterkenburg E, et al. 2015. New Phytologist 207:1145-1158
UNI259	53	4	113	1	52	0	19	0	0	0	79	28	24	18	0	1	2	121	0	0	1	15	15	128	235	1	0	40	0	0	9	0	1	3	0	k__Fungi;p__Ascomycota;c__Leotiomycetes;o__Thelebolales;f__Pseudeurotiaceae;g__Pseudogymnoascus;s__Pseudogymnoascus_sp	Pseudogymnoascus	13	Pathotroph-Saprotroph-Symbiotroph	Animal Pathogen-Soil Saprotroph	Possible	NULL	NULL	It is important to note that the majority of species that comprise this genus, including the White-Nose Bat Syndrome causing Pseudogymnoascus destructans, were once placed in the genus Geomyces (see Minnis & Lindner 2013),and including Pseudogymnoascus panorum (as Geomyces panorum) that had been widely applied to a number of isolates from cold places, including those found in soil, on living root…	Minnis AM, Lindner DL. 2013. Fungal Biology 117:638-649; Tedersoo L, et al. 2014. Science 346:1256688
UNI443	75	1	8	11	21	0	19	0	0	6	174	19	28	34	4	2	0	21	0	0	0	1	65	121	111	0	177	6	0	0	2	4	2	45	1	k__Fungi;p__Ascomycota;c__Eurotiomycetes;o__Eurotiales;f__Trichocomaceae;g__Talaromyces;s__Talaromyces_sp	Talaromyces	13	Saprotroph	Undefined Saprotroph	Probable	NULL	NULL	NULL	Tedersoo L, et al. 2014. Science 346:1256688
UNI566	1	399	0	26	0	17	0	0	0	0	3	0	0	1	40	17	8	0	1	28	6	148	0	1	0	0	0	0	0	11	0	0	119	1	131	k__Fungi;p__Ascomycota;c__Sordariomycetes;o__unidentified;f__unidentified;g__unidentified;s__Sordariomycetes_sp	-	-	-	-	-	-	-	Unassigned	-
UNI370	157	0	26	3	0	0	13	0	0	0	79	82	2	3	0	1	0	0	0	0	0	0	35	171	24	0	206	38	0	0	1	0	1	110	0	k__Fungi;p__Ascomycota;c__Sordariomycetes;o__Ophiostomatales;f__Ophiostomataceae;g__Sporothrix;s__Sporothrix_sp	Sporothrix	13	Pathotroph-Saprotroph-Symbiotroph	Animal Pathogen-Endophyte-Plant Saprotroph-Soil Saprotroph	Probable	NULL	NULL	Endophyte detection method-culture (Dik et al. 1998); The fungal genus Sporothrix comprises a group of thermodimorphic pathogens that cause skin infections in humans and other mammals. Rose gardenerâ€™s disease (Sporotrichosis) occurs worldwide, with hyperendemic areas in Brazil, China, and South Africa (Rodrigues et al. 2016); The fungus lives throughout the world in soil and on plant matter suc…	Dik AJ, et al. 1998. European Journal of Plant Pathology 104:413-423; Rodrigues AM, et al. 2016. PLoS Pathogens 12:e1005638; https://www.cdc.gov
UNI439	4	0	2	1	7	1	2	0	0	0	1	0	2	3	0	1	0	0	0	0	0	0	2	132	38	0	752	1	1	0	0	0	0	1	0	k__Fungi;p__Ascomycota;c__Leotiomycetes;o__Helotiales;f__Helotiaceae;g__Meliniomyces;s__Meliniomyces_sp	Meliniomyces	13	Saprotroph-Symbiotroph	Ectomycorrhizal-Endophyte-Ericoid Mycorrhizal-Litter Saprotroph-Orchid Mycorrhizal	Probable	Dark Septate Endophyte	NULL	NULL	Tedersoo L, et al. 2014. Science 346:1256688
UNI1161	22	0	0	0	1	0	2	0	0	0	43	2	0	0	0	0	0	1	0	0	0	0	2	23	8	0	823	0	0	0	0	0	0	16	0	k__Fungi;p__Ascomycota;c__Eurotiomycetes;o__Eurotiales;f__Trichocomaceae;g__Talaromyces;s__Talaromyces_sp	Talaromyces	13	Saprotroph	Undefined Saprotroph	Probable	NULL	NULL	NULL	Tedersoo L, et al. 2014. Science 346:1256688
UNI376	130	0	6	0	27	0	28	0	0	1	143	11	14	21	0	0	0	13	0	0	0	1	31	140	168	0	112	1	0	0	0	9	1	86	0	k__Fungi;p__Ascomycota;c__Eurotiomycetes;o__Eurotiales;f__Trichocomaceae;g__Talaromyces;s__Talaromyces_sp	Talaromyces	13	Saprotroph	Undefined Saprotroph	Probable	NULL	NULL	NULL	Tedersoo L, et al. 2014. Science 346:1256688
UNI657	81	0	3	0	106	0	15	0	0	0	72	12	4	36	0	0	0	9	0	0	0	1	75	127	138	0	136	3	1	0	0	1	0	117	0	k__Fungi;p__Ascomycota;c__Eurotiomycetes;o__Eurotiales;f__Trichocomaceae;g__Talaromyces;s__Talaromyces_sp	Talaromyces	13	Saprotroph	Undefined Saprotroph	Probable	NULL	NULL	NULL	Tedersoo L, et al. 2014. Science 346:1256688
UNI528	121	0	16	0	82	0	32	0	0	0	115	4	15	29	0	0	1	5	0	0	0	5	17	118	164	0	171	24	0	0	0	0	0	8	0	k__Fungi;p__unidentified;c__unidentified;o__unidentified;f__unidentified;g__unidentified;s__Fungi_sp	-	-	-	-	-	-	-	Unassigned	-
UNI529	58	0	1	2	0	0	5	0	0	0	314	5	14	20	0	0	0	6	0	0	0	0	31	208	43	0	64	0	1	0	0	0	0	153	0	k__Fungi;p__Ascomycota;c__Eurotiomycetes;o__Eurotiales;f__Aspergillaceae;g__Penicillium;s__Penicillium_sp	Eurotiales	7	Saprotroph	Undefined Saprotroph	Possible	Microfungus	NULL	NULL	Sterkenburg E, et al. 2015. New Phytologist 207:1145-1158
UNI83	24	71	0	3	0	44	0	0	0	0	1	11	60	182	45	6	32	0	14	118	6	20	1	2	3	4	0	0	55	9	1	0	17	3	193	k__Fungi;p__Ascomycota;c__unidentified;o__unidentified;f__unidentified;g__unidentified;s__Ascomycota_sp	-	-	-	-	-	-	-	Unassigned	-
UNI147	0	26	0	4	0	45	0	1	0	0	0	10	2	0	64	22	6	0	6	230	20	108	0	0	0	0	0	0	9	1	0	0	11	1	358	k__Fungi;p__Ascomycota;c__unidentified;o__unidentified;f__unidentified;g__unidentified;s__Ascomycota_sp	-	-	-	-	-	-	-	Unassigned	-
UNI258	10	0	1	0	48	0	43	0	0	0	114	2	68	16	0	0	0	7	0	0	0	0	53	266	119	0	35	3	0	0	0	0	0	138	0	k__Fungi;p__Ascomycota;c__Eurotiomycetes;o__Eurotiales;f__Aspergillaceae;g__Penicillium;s__Penicillium_sp	Eurotiales	7	Saprotroph	Undefined Saprotroph	Possible	Microfungus	NULL	NULL	Sterkenburg E, et al. 2015. New Phytologist 207:1145-1158
UNI226	0	0	21	1	0	1	99	0	0	0	0	441	0	63	2	0	3	0	0	0	8	0	0	2	241	0	0	0	0	1	22	12	1	0	0	k__Fungi;p__unidentified;c__unidentified;o__unidentified;f__unidentified;g__unidentified;s__Fungi_sp	-	-	-	-	-	-	-	Unassigned	-
UNI1855	92	4	2	10	19	0	0	0	0	0	34	3	39	117	3	6	0	11	0	1	1	1	381	31	26	0	115	2	6	0	0	0	4	6	2	k__Fungi;p__Ascomycota;c__Eurotiomycetes;o__Eurotiales;f__Trichocomaceae;g__Talaromyces;s__Talaromyces_sp	Talaromyces	13	Saprotroph	Undefined Saprotroph	Probable	NULL	NULL	NULL	Tedersoo L, et al. 2014. Science 346:1256688
UNI393	0	1	212	0	0	0	0	0	0	4	1	10	0	32	0	0	0	0	0	0	0	16	55	188	391	3	0	0	0	0	0	0	0	0	0	k__Fungi;p__unidentified;c__unidentified;o__unidentified;f__unidentified;g__unidentified;s__Fungi_sp	-	-	-	-	-	-	-	Unassigned	-
UNI743	0	16	0	1	0	0	0	0	0	0	0	0	2	10	253	31	3	1	1	2	150	2	207	0	0	0	0	0	2	4	0	1	6	0	212	k__Fungi;p__unidentified;c__unidentified;o__unidentified;f__unidentified;g__unidentified;s__Fungi_sp	-	-	-	-	-	-	-	Unassigned	-
UNI1309	73	2	7	1	84	0	28	0	0	0	16	13	13	47	1	0	0	16	0	0	0	1	16	102	245	3	146	27	4	0	1	1	0	56	0	k__Fungi;p__Ascomycota;c__Saccharomycetes;o__Saccharomycetales;f__Saccharomycetales_fam_Incertae_sedis;g__Candida;s__Candida_subhashii	Saccharomycetales	7	Saprotroph	Undefined Saprotroph	Possible	Yeast	NULL	NULL	Sterkenburg E, et al. 2015. New Phytologist 207:1145-1158
UNI441	63	138	48	177	399	0	0	0	0	0	0	72	0	0	1	0	0	0	0	0	0	2	1	1	0	0	0	0	0	0	0	0	0	1	0	k__Fungi;p__Ascomycota;c__Leotiomycetes;o__Helotiales;f__Helotiales_fam_Incertae_sedis;g__Mastigosporium;s__Mastigosporium_album	Mastigosporium	13	Pathotroph	Plant Pathogen	Probable	NULL	NULL	NULL	http://www.apsnet.org/publications/commonnames/Pages/default.aspx
UNI350	0	7	0	31	0	24	0	0	0	0	0	0	1	9	129	18	13	0	34	410	27	38	0	0	0	0	0	0	0	1	0	0	96	0	61	k__Fungi;p__Ascomycota;c__Sordariomycetes;o__Hypocreales;f__Stachybotryaceae;g__Myrothecium;s__Myrothecium_sp	Myrothecium	13	Saprotroph	Undefined Saprotroph	Probable	NULL	NULL	NULL	Tedersoo L, et al. 2014. Science 346:1256688
UNI458	0	0	0	0	0	0	0	0	0	0	0	0	0	0	0	0	0	0	0	0	0	0	0	83	269	0	540	0	6	0	0	0	0	0	0	k__Fungi;p__unidentified;c__unidentified;o__unidentified;f__unidentified;g__unidentified;s__Fungi_sp	-	-	-	-	-	-	-	Unassigned	-
UNI2016	110	0	8	0	23	0	44	0	0	1	126	13	14	21	0	0	0	16	0	0	0	0	12	118	157	0	125	7	1	0	0	1	0	95	1	k__Fungi;p__Ascomycota;c__Eurotiomycetes;o__Eurotiales;f__Trichocomaceae;g__Talaromyces;s__Talaromyces_sp	Talaromyces	13	Saprotroph	Undefined Saprotroph	Probable	NULL	NULL	NULL	Tedersoo L, et al. 2014. Science 346:1256688
UNI24	2	38	1	1	0	5	0	1	0	1	1	2	0	52	141	0	0	0	5	61	13	133	1	2	0	3	32	1	21	7	0	0	55	3	309	k__Fungi;p__unidentified;c__unidentified;o__unidentified;f__unidentified;g__unidentified;s__Fungi_sp	-	-	-	-	-	-	-	Unassigned	-
UNI1663	55	2	58	0	10	1	9	0	0	0	34	21	11	70	1	0	0	7	0	0	0	2	4	109	368	0	55	20	1	1	0	4	0	44	0	k__Fungi;p__Ascomycota;c__Saccharomycetes;o__Saccharomycetales;f__Saccharomycetales_fam_Incertae_sedis;g__Candida;s__Candida_subhashii	Saccharomycetales	7	Saprotroph	Undefined Saprotroph	Possible	Yeast	NULL	NULL	Sterkenburg E, et al. 2015. New Phytologist 207:1145-1158
UNI447	1	720	0	0	0	53	0	0	0	0	2	0	0	0	0	0	0	0	0	0	0	38	1	0	1	0	68	0	0	0	0	0	0	0	0	k__Fungi;p__unidentified;c__unidentified;o__unidentified;f__unidentified;g__unidentified;s__Fungi_sp	-	-	-	-	-	-	-	Unassigned	-
UNI254	242	6	37	4	0	0	1	0	0	20	182	6	0	1	0	0	0	0	0	2	0	5	30	0	339	5	0	0	3	0	0	0	0	0	0	k__Fungi;p__unidentified;c__unidentified;o__unidentified;f__unidentified;g__unidentified;s__Fungi_sp	-	-	-	-	-	-	-	Unassigned	-
UNI396	0	0	26	0	0	0	0	0	0	0	0	82	84	0	0	3	0	0	0	0	0	2	0	0	512	0	168	0	4	0	0	0	0	1	0	k__Fungi;p__unidentified;c__unidentified;o__unidentified;f__unidentified;g__unidentified;s__Fungi_sp	-	-	-	-	-	-	-	Unassigned	-
UNI452	523	23	0	10	0	1	0	0	0	0	1	16	59	0	8	4	7	19	3	5	5	0	0	0	0	5	0	0	50	0	2	0	124	0	14	k__Fungi;p__Ascomycota;c__Dothideomycetes;o__Pleosporales;f__Didymellaceae;g__unidentified;s__Didymellaceae_sp	Didymellaceae	9	Pathotroph-Saprotroph	Animal Pathogen-Plant Pathogen-Undefined Saprotroph	Possible	Microfungus	NULL	NULL	Tedersoo L, et al. 2014. Science 346:1256688 (doi:10.1126/science.1256688)
UNI240	25	148	0	272	1	12	2	0	0	0	0	23	4	40	38	8	3	0	3	2	3	14	22	4	0	0	0	0	5	4	0	0	24	0	217	k__Fungi;p__unidentified;c__unidentified;o__unidentified;f__unidentified;g__unidentified;s__Fungi_sp	-	-	-	-	-	-	-	Unassigned	-
UNI317	0	0	108	0	0	0	0	0	0	6	0	3	0	40	1	1	0	0	0	0	0	12	89	270	336	4	0	0	0	0	0	0	0	0	0	k__Fungi;p__unidentified;c__unidentified;o__unidentified;f__unidentified;g__unidentified;s__Fungi_sp	-	-	-	-	-	-	-	Unassigned	-
UNI756	63	0	24	0	17	0	11	0	0	3	359	5	9	13	1	0	0	13	0	0	0	5	51	81	59	0	74	14	0	0	0	0	0	65	0	k__Fungi;p__Ascomycota;c__Eurotiomycetes;o__Eurotiales;f__Trichocomaceae;g__Talaromyces;s__Talaromyces_sp	Talaromyces	13	Saprotroph	Undefined Saprotroph	Probable	NULL	NULL	NULL	Tedersoo L, et al. 2014. Science 346:1256688
UNI290	54	4	48	0	10	0	12	0	0	0	70	7	4	2	0	0	0	6	0	0	0	4	12	15	12	0	537	16	0	0	0	0	0	53	0	k__Fungi;p__Basidiomycota;c__Tremellomycetes;o__Tremellales;f__Tremellales_fam_Incertae_sedis;g__Cuniculitrema;s__Cuniculitrema_polymorpha	Tremellales	7	Pathotroph-Saprotroph-Symbiotroph	Fungal Parasite-Undefined Saprotroph	Possible	Tremelloid-Yeast	NULL	The order contains both teleomorphic and anamorphic species, most of the latter being yeasts	Sterkenburg E, et al. 2015. New Phytologist 207:1145-1158
UNI2209	108	1	4	1	79	0	17	0	0	0	58	8	10	36	0	0	0	12	0	0	0	8	33	118	151	0	115	7	0	0	1	5	0	89	0	k__Fungi;p__Ascomycota;c__Eurotiomycetes;o__Eurotiales;f__Trichocomaceae;g__Talaromyces;s__Talaromyces_sp	Talaromyces	13	Saprotroph	Undefined Saprotroph	Probable	NULL	NULL	NULL	Tedersoo L, et al. 2014. Science 346:1256688
UNI294	0	2	0	0	2	0	0	0	0	0	0	23	0	7	290	7	11	0	4	191	22	2	76	1	0	0	157	0	0	0	1	0	0	0	65	k__Fungi;p__unidentified;c__unidentified;o__unidentified;f__unidentified;g__unidentified;s__Fungi_sp	-	-	-	-	-	-	-	Unassigned	-
UNI377	89	0	10	0	13	0	12	0	0	0	283	0	5	15	0	0	0	26	0	1	0	0	49	118	86	0	94	15	0	0	0	0	0	43	0	k__Fungi;p__unidentified;c__unidentified;o__unidentified;f__unidentified;g__unidentified;s__Fungi_sp	-	-	-	-	-	-	-	Unassigned	-
UNI288	0	0	25	1	0	0	59	0	0	0	0	540	0	32	0	0	1	0	0	0	4	0	0	0	178	0	0	0	0	0	6	8	1	0	0	k__Fungi;p__unidentified;c__unidentified;o__unidentified;f__unidentified;g__unidentified;s__Fungi_sp	-	-	-	-	-	-	-	Unassigned	-
UNI1532	49	0	2	0	31	0	29	0	0	1	157	2	10	29	0	0	0	8	0	0	0	0	24	217	234	1	9	1	0	0	0	2	0	48	0	k__Fungi;p__unidentified;c__unidentified;o__unidentified;f__unidentified;g__unidentified;s__Fungi_sp	-	-	-	-	-	-	-	Unassigned	-
UNI927	43	1	13	2	0	0	19	0	0	3	187	5	0	17	0	0	0	7	0	1	0	0	41	128	385	0	0	0	0	0	0	0	1	0	0	k__Fungi;p__Ascomycota;c__Leotiomycetes;o__Thelebolales;f__Pseudeurotiaceae;g__Pseudogymnoascus;s__Pseudogymnoascus_pannorum	Pseudogymnoascus	13	Pathotroph-Saprotroph-Symbiotroph	Animal Pathogen-Soil Saprotroph	Possible	NULL	NULL	It is important to note that the majority of species that comprise this genus, including the White-Nose Bat Syndrome causing Pseudogymnoascus destructans, were once placed in the genus Geomyces (see Minnis & Lindner 2013),and including Pseudogymnoascus panorum (as Geomyces panorum) that had been widely applied to a number of isolates from cold places, including those found in soil, on living root…	Minnis AM, Lindner DL. 2013. Fungal Biology 117:638-649; Tedersoo L, et al. 2014. Science 346:1256688
UNI252	0	118	0	50	0	28	0	0	0	0	0	0	21	16	62	2	3	0	4	55	6	185	0	0	0	10	50	0	86	13	0	0	67	0	76	k__Fungi;p__Ascomycota;c__Leotiomycetes;o__Helotiales;f__Hyaloscyphaceae;g__Cistella;s__Cistella_sp	Cistella	13	Saprotroph	Undefined Saprotroph	Probable	NULL	NULL	NULL	Tedersoo L, et al. 2014. Science 346:1256688
UNI222	28	57	0	2	1	0	0	0	0	0	0	2	10	8	11	54	155	1	34	168	11	9	85	0	0	0	115	0	38	2	0	0	54	0	2	k__Fungi;p__Ascomycota;c__Sordariomycetes;o__Xylariales;f__unidentified;g__unidentified;s__Xylariales_sp	-	-	-	-	-	-	-	Unassigned	-
UNI140	1	17	0	0	0	10	0	0	0	0	0	1	0	315	164	4	6	60	7	57	103	0	6	0	0	3	0	0	12	4	0	0	0	0	72	k__Fungi;p__Basidiomycota;c__Tremellomycetes;o__Tremellales;f__Bulleribasidiaceae;g__Vishniacozyma;s__Vishniacozyma_victoriae	Tremellales	7	Pathotroph-Saprotroph-Symbiotroph	Fungal Parasite-Undefined Saprotroph	Possible	Tremelloid-Yeast	NULL	The order contains both teleomorphic and anamorphic species, most of the latter being yeasts	Sterkenburg E, et al. 2015. New Phytologist 207:1145-1158
UNI983	85	0	2	4	30	0	12	0	0	1	253	5	29	20	0	1	1	8	0	0	0	2	42	86	65	0	92	2	0	0	0	3	0	95	0	k__Fungi;p__Ascomycota;c__Eurotiomycetes;o__Eurotiales;f__Trichocomaceae;g__Talaromyces;s__Talaromyces_verruculosus	Talaromyces	13	Saprotroph	Undefined Saprotroph	Probable	NULL	NULL	NULL	Tedersoo L, et al. 2014. Science 346:1256688
UNI2992	33	0	0	6	13	0	11	0	1	32	134	4	41	34	0	2	0	10	0	0	0	0	39	200	103	0	110	0	1	0	1	12	0	49	0	k__Fungi;p__Ascomycota;c__Eurotiomycetes;o__Eurotiales;f__Trichocomaceae;g__Talaromyces;s__Talaromyces_sp	Talaromyces	13	Saprotroph	Undefined Saprotroph	Probable	NULL	NULL	NULL	Tedersoo L, et al. 2014. Science 346:1256688
UNI232	0	1	92	0	0	1	0	0	0	0	21	125	0	1	0	0	0	339	0	0	0	13	31	20	99	0	0	61	0	0	31	0	0	0	0	k__Fungi;p__Rozellomycota;c__unidentified;o__unidentified;f__unidentified;g__unidentified;s__Rozellomycota_sp	-	-	-	-	-	-	-	Unassigned	-
UNI390	0	3	0	1	0	24	0	0	0	0	0	0	0	0	35	0	0	0	0	5	2	30	0	0	0	7	0	0	6	4	0	0	48	0	667	k__Fungi;p__Ascomycota;c__Dothideomycetes;o__Pleosporales;f__Phaeosphaeriaceae;g__Phaeosphaeriopsis;s__Phaeosphaeriopsis_sp	Phaeosphaeriopsis	13	Saprotroph	Undefined Saprotroph	Probable	NULL	NULL	NULL	Tedersoo L, et al. 2014. Science 346:1256688
UNI468	83	0	25	0	9	0	20	0	0	0	250	55	21	15	1	0	0	40	0	0	0	2	19	85	76	0	81	6	0	0	0	0	0	43	0	k__Fungi;p__Ascomycota;c__Eurotiomycetes;o__Eurotiales;f__Trichocomaceae;g__Talaromyces;s__Talaromyces_sp	Talaromyces	13	Saprotroph	Undefined Saprotroph	Probable	NULL	NULL	NULL	Tedersoo L, et al. 2014. Science 346:1256688
UNI1040	1	32	0	0	0	0	0	0	0	0	0	0	0	33	58	10	5	0	2	2	213	1	212	1	0	0	0	0	5	2	0	0	25	0	218	k__Fungi;p__Ascomycota;c__Dothideomycetes;o__Pleosporales;f__Didymellaceae;g__Epicoccum;s__Epicoccum_nigrum	Didymellaceae	9	Pathotroph-Saprotroph	Animal Pathogen-Plant Pathogen-Undefined Saprotroph	Possible	Microfungus	NULL	NULL	Tedersoo L, et al. 2014. Science 346:1256688 (doi:10.1126/science.1256688)
UNI547	0	7	1	2	0	0	27	0	1	6	43	2	6	7	0	0	0	0	0	0	0	2	46	23	52	0	500	81	0	0	1	0	0	12	0	k__Fungi;p__Ascomycota;c__Orbiliomycetes;o__Orbiliales;f__Orbiliaceae;g__Arthrobotrys;s__Arthrobotrys_scaphoides	Arthrobotrys	13	Saprotroph	Undefined Saprotroph	Probable	NULL	NULL	NULL	Tedersoo L, et al. 2014. Science 346:1256688
UNI1380	99	0	6	2	44	0	18	0	0	0	131	2	4	37	0	2	0	16	0	0	0	0	56	91	126	1	110	15	0	0	0	0	0	58	0	k__Fungi;p__Ascomycota;c__Eurotiomycetes;o__Eurotiales;f__Trichocomaceae;g__Talaromyces;s__Talaromyces_sp	Talaromyces	13	Saprotroph	Undefined Saprotroph	Probable	NULL	NULL	NULL	Tedersoo L, et al. 2014. Science 346:1256688
UNI625	0	0	2	0	36	0	7	0	0	0	273	7	11	17	0	0	0	8	0	0	0	10	27	48	38	0	283	33	0	0	0	3	0	8	0	k__Fungi;p__unidentified;c__unidentified;o__unidentified;f__unidentified;g__unidentified;s__Fungi_sp	-	-	-	-	-	-	-	Unassigned	-
UNI357	13	0	5	1	29	0	33	0	0	0	154	8	68	9	0	1	0	5	0	0	0	0	27	229	110	0	39	2	0	0	0	1	0	76	0	k__Fungi;p__Ascomycota;c__Eurotiomycetes;o__Eurotiales;f__Aspergillaceae;g__Penicillium;s__Penicillium_sp	Eurotiales	7	Saprotroph	Undefined Saprotroph	Possible	Microfungus	NULL	NULL	Sterkenburg E, et al. 2015. New Phytologist 207:1145-1158
UNI349	0	0	0	1	0	0	0	0	0	0	2	1	6	15	227	18	18	0	19	227	18	175	60	0	0	0	0	0	0	0	0	0	8	0	10	k__Fungi;p__unidentified;c__unidentified;o__unidentified;f__unidentified;g__unidentified;s__Fungi_sp	-	-	-	-	-	-	-	Unassigned	-
UNI392	0	10	0	2	1	7	1	0	0	0	0	0	2	0	79	24	19	0	8	98	25	10	0	1	0	0	0	0	7	0	0	0	15	0	494	k__Fungi;p__Ascomycota;c__unidentified;o__unidentified;f__unidentified;g__unidentified;s__Ascomycota_sp	-	-	-	-	-	-	-	Unassigned	-
UNI249	536	56	0	59	0	12	1	0	0	0	31	33	5	0	18	4	0	0	0	6	2	9	4	0	0	2	0	0	7	1	0	0	11	0	5	k__Fungi;p__Basidiomycota;c__Tremellomycetes;o__Tremellales;f__Bulleraceae;g__Bullera;s__Bullera_crocea	Tremellales	7	Pathotroph-Saprotroph-Symbiotroph	Fungal Parasite-Undefined Saprotroph	Possible	Tremelloid-Yeast	NULL	The order contains both teleomorphic and anamorphic species, most of the latter being yeasts	Sterkenburg E, et al. 2015. New Phytologist 207:1145-1158
UNI297	113	0	32	2	105	1	25	2	0	0	83	38	2	77	5	1	0	2	0	0	0	4	0	10	176	1	0	20	0	0	0	0	0	103	0	k__Fungi;p__Ascomycota;c__Leotiomycetes;o__Thelebolales;f__Pseudeurotiaceae;g__Pseudogymnoascus;s__Pseudogymnoascus_sp	Pseudogymnoascus	13	Pathotroph-Saprotroph-Symbiotroph	Animal Pathogen-Soil Saprotroph	Possible	NULL	NULL	It is important to note that the majority of species that comprise this genus, including the White-Nose Bat Syndrome causing Pseudogymnoascus destructans, were once placed in the genus Geomyces (see Minnis & Lindner 2013),and including Pseudogymnoascus panorum (as Geomyces panorum) that had been widely applied to a number of isolates from cold places, including those found in soil, on living root…	Minnis AM, Lindner DL. 2013. Fungal Biology 117:638-649; Tedersoo L, et al. 2014. Science 346:1256688
UNI261	0	1	0	114	0	0	0	0	0	0	22	13	8	1	3	7	4	0	46	4	0	98	17	0	0	0	0	0	0	398	0	0	52	7	4	k__Fungi;p__unidentified;c__unidentified;o__unidentified;f__unidentified;g__unidentified;s__Fungi_sp	-	-	-	-	-	-	-	Unassigned	-
UNI3922	0	9	0	0	0	0	0	0	0	0	0	0	0	10	348	6	2	0	6	29	111	1	125	2	0	0	0	0	2	0	0	0	3	0	142	k__Fungi;p__unidentified;c__unidentified;o__unidentified;f__unidentified;g__unidentified;s__Fungi_sp	-	-	-	-	-	-	-	Unassigned	-
UNI509	0	0	0	4	0	5	0	0	0	0	0	0	548	13	14	4	3	0	0	0	1	6	13	0	0	4	111	0	18	19	0	0	3	2	28	k__Fungi;p__unidentified;c__unidentified;o__unidentified;f__unidentified;g__unidentified;s__Fungi_sp	-	-	-	-	-	-	-	Unassigned	-
UNI626	332	2	0	0	0	1	0	0	0	0	0	196	0	108	2	0	8	0	0	6	80	0	27	0	0	0	0	0	6	0	0	0	25	0	1	k__Fungi;p__Ascomycota;c__Dothideomycetes;o__Pleosporales;f__Didymosphaeriaceae;g__Pseudopithomyces;s__Pseudopithomyces_chartarum	Didymosphaeriaceae	9	Pathotroph-Saprotroph-Symbiotroph	Endophyte-Lichen Parasite-Plant Pathogen-Undefined Saprotroph	Probable	Microfungus	NULL	Saprobes in both woody and herbaceous material, also parasitic on other fungi (Cannon & Kirk 2007)	Cannon PF, Kirk PM. 2007. Fungal Families of the World. CAB International, Cambridge; Massimo NC, et al. 2015. Microbial Ecology 70:61-76
UNI534	0	13	0	0	0	5	0	0	0	0	0	1	0	96	629	1	0	0	0	1	28	13	0	0	0	0	0	0	0	0	0	0	0	0	6	k__Fungi;p__Ascomycota;c__Sordariomycetes;o__Chaetosphaeriales;f__Chaetosphaeriaceae;g__Dinemasporium;s__Dinemasporium_pseudostrigosum	Dinemasporium	13	Saprotroph	Undefined Saprotroph	Probable	NULL	NULL	NULL	Tedersoo L, et al. 2014. Science 346:1256688
UNI300	67	5	30	8	0	0	0	1	0	0	0	49	0	55	6	0	8	63	0	0	0	4	0	86	325	1	0	68	2	0	14	0	0	0	0	k__Fungi;p__Ascomycota;c__Leotiomycetes;o__Helotiales;f__unidentified;g__unidentified;s__Helotiales_sp	-	-	-	-	-	-	-	Unassigned	-
UNI1854	39	0	1	0	5	0	6	0	0	0	75	2	12	8	0	0	0	402	0	0	0	1	6	48	88	0	66	0	0	0	0	4	0	22	1	k__Fungi;p__Ascomycota;c__Eurotiomycetes;o__Eurotiales;f__Trichocomaceae;g__Talaromyces;s__Talaromyces_sp	Talaromyces	13	Saprotroph	Undefined Saprotroph	Probable	NULL	NULL	NULL	Tedersoo L, et al. 2014. Science 346:1256688
UNI696	17	0	1	0	29	0	11	0	0	0	87	1	23	9	0	0	0	4	0	0	0	0	34	186	100	0	34	7	0	0	0	4	2	237	0	k__Fungi;p__Ascomycota;c__Eurotiomycetes;o__Eurotiales;f__Aspergillaceae;g__Penicillium;s__Penicillium_sp	Eurotiales	7	Saprotroph	Undefined Saprotroph	Possible	Microfungus	NULL	NULL	Sterkenburg E, et al. 2015. New Phytologist 207:1145-1158
UNI3101	40	0	1	0	54	0	20	0	0	1	47	15	7	23	0	0	0	18	0	0	0	0	5	147	221	0	130	0	1	0	1	3	0	47	0	k__Fungi;p__unidentified;c__unidentified;o__unidentified;f__unidentified;g__unidentified;s__Fungi_sp	-	-	-	-	-	-	-	Unassigned	-
UNI478	1	0	0	0	0	0	1	0	0	0	0	0	0	0	0	0	0	0	5	0	0	3	0	0	0	0	763	0	0	0	0	0	4	0	4	k__Fungi;p__unidentified;c__unidentified;o__unidentified;f__unidentified;g__unidentified;s__Fungi_sp	-	-	-	-	-	-	-	Unassigned	-
UNI653	0	0	0	0	0	0	0	778	0	0	0	0	0	1	0	0	0	0	0	0	0	0	0	0	0	0	0	0	0	0	0	0	0	0	0	k__Fungi;p__Ascomycota;c__Dothideomycetes;o__Dothideales;f__Aureobasidiaceae;g__Aureobasidium;s__Aureobasidium_sp	Aureobasidium	13	Pathotroph-Saprotroph-Symbiotroph	Animal Pathogen-Endophyte-Epiphyte-Plant Pathogen-Undefined Saprotroph	Possible	Facultative Yeast	NULL	NULL	Costa IPMW, et al. 2012. Mycotaxon 119:26; Tedersoo L, et al. 2014. Science 346:1256688; Wachowska U, Glowacka K. 2014. Biocontrol 59:pp 635-645; Irinyia L, Lacknerb M, de Hoog GS, Meyer W. 2016. Fungal Biology 120:125-136; http://www.apsnet.org/publications/commonnames/Pages/default.aspx
UNI483	0	0	0	0	0	1	0	1	0	0	0	8	0	0	5	0	0	0	1	297	0	164	0	0	0	0	0	0	0	0	0	0	62	0	240	k__Fungi;p__unidentified;c__unidentified;o__unidentified;f__unidentified;g__unidentified;s__Fungi_sp	-	-	-	-	-	-	-	Unassigned	-
UNI3359	69	0	0	0	0	0	8	0	0	0	229	1	99	34	0	0	0	1	0	0	0	0	49	121	44	0	55	0	0	0	0	1	0	51	0	k__Fungi;p__Ascomycota;c__Eurotiomycetes;o__Eurotiales;f__Aspergillaceae;g__Penicillium;s__Penicillium_sp	Eurotiales	7	Saprotroph	Undefined Saprotroph	Possible	Microfungus	NULL	NULL	Sterkenburg E, et al. 2015. New Phytologist 207:1145-1158
UNI287	25	1	90	0	0	1	1	0	0	4	11	53	14	25	2	0	0	25	0	0	0	2	4	48	262	0	84	92	1	0	5	0	1	7	0	k__Fungi;p__Ascomycota;c__Saccharomycetes;o__Saccharomycetales;f__Trichomonascaceae;g__Blastobotrys;s__Blastobotrys_sp	Saccharomycetales	7	Saprotroph	Undefined Saprotroph	Possible	Yeast	NULL	NULL	Sterkenburg E, et al. 2015. New Phytologist 207:1145-1158
UNI264	11	2	14	0	11	0	11	0	0	1	5	20	27	8	0	0	0	21	0	0	0	0	0	79	208	0	302	12	0	0	1	1	0	21	0	k__Fungi;p__unidentified;c__unidentified;o__unidentified;f__unidentified;g__unidentified;s__Fungi_sp	-	-	-	-	-	-	-	Unassigned	-
UNI1771	37	1	35	0	16	0	30	0	0	0	22	26	5	13	0	0	0	10	0	0	0	1	4	81	412	0	2	25	0	0	0	0	0	34	0	k__Fungi;p__Ascomycota;c__Eurotiomycetes;o__Onygenales;f__Onygenales_fam_Incertae_sedis;g__Chrysosporium;s__Chrysosporium_sp	Chrysosporium	13	Saprotroph	Undefined Saprotroph-Wood Saprotroph	Highly Probable	NULL	Soft Rot	NULL	Seehann G, et al. 1975. List of Fungi in Soft-Rot Tissue Tests. Institute fur Holzbiologie und Holzschutz, Bundesforschungsanstalt fur Forst - und Holzwirtshaft, Hamburg - Lohbrugge, Germany; Tedersoo L, et al. 2014. Science 346:1256688
UNI239	0	250	0	14	0	22	0	0	0	0	0	0	28	59	114	41	20	0	6	19	62	42	2	0	0	1	0	0	12	2	0	0	24	0	32	k__Fungi;p__unidentified;c__unidentified;o__unidentified;f__unidentified;g__unidentified;s__Fungi_sp	-	-	-	-	-	-	-	Unassigned	-
UNI650	0	21	0	0	0	0	0	0	0	0	0	0	1	22	90	25	2	0	1	2	109	0	244	0	0	0	0	0	2	1	0	0	9	1	218	k__Fungi;p__unidentified;c__unidentified;o__unidentified;f__unidentified;g__unidentified;s__Fungi_sp	-	-	-	-	-	-	-	Unassigned	-
UNI2463	103	8	1	0	14	0	0	0	0	0	43	11	28	105	2	0	0	4	0	1	0	17	220	31	35	2	105	0	1	0	0	3	1	10	1	k__Fungi;p__Ascomycota;c__Eurotiomycetes;o__Eurotiales;f__Trichocomaceae;g__Talaromyces;s__Talaromyces_sp	Talaromyces	13	Saprotroph	Undefined Saprotroph	Probable	NULL	NULL	NULL	Tedersoo L, et al. 2014. Science 346:1256688
UNI654	0	2	0	0	0	1	0	0	0	0	0	0	0	0	415	19	13	0	8	43	33	141	1	2	0	1	1	0	0	3	0	0	29	0	34	k__Fungi;p__unidentified;c__unidentified;o__unidentified;f__unidentified;g__unidentified;s__Fungi_sp	-	-	-	-	-	-	-	Unassigned	-
UNI215	0	121	5	8	1	22	0	0	0	1	0	0	0	134	32	13	12	1	4	11	6	18	1	0	0	0	57	0	43	52	2	0	118	1	81	k__Fungi;p__unidentified;c__unidentified;o__unidentified;f__unidentified;g__unidentified;s__Fungi_sp	-	-	-	-	-	-	-	Unassigned	-
UNI967	7	87	0	266	7	5	0	0	0	0	1	4	4	31	42	12	1	0	3	4	7	6	14	4	0	1	0	0	9	5	0	0	21	0	202	k__Fungi;p__unidentified;c__unidentified;o__unidentified;f__unidentified;g__unidentified;s__Fungi_sp	-	-	-	-	-	-	-	Unassigned	-
UNI1087	1	81	0	75	0	3	0	0	0	0	25	13	12	130	19	3	9	0	1	2	33	3	132	14	4	2	0	0	24	4	0	0	92	0	58	k__Fungi;p__Ascomycota;c__Dothideomycetes;o__Pleosporales;f__Leptosphaeriaceae;g__unidentified;s__Leptosphaeriaceae_sp	Leptosphaeriaceae	9	Pathotroph-Saprotroph	Plant Pathogen-Wood Saprotroph	Probable	Microfungus	NULL	Saprobic or weakly necrotrophic on stems or leaves (Cannon & Kirk 2007)	Cannon PF, Kirk PM. 2007. Fungal Families of the World. CAB International, Cambridge
UNI1947	43	0	0	0	14	0	10	0	0	0	144	1	8	18	0	0	0	1	0	0	2	0	66	207	37	0	132	0	0	0	0	2	0	55	0	k__Fungi;p__Ascomycota;c__Eurotiomycetes;o__Eurotiales;f__Trichocomaceae;g__Talaromyces;s__Talaromyces_sp	Talaromyces	13	Saprotroph	Undefined Saprotroph	Probable	NULL	NULL	NULL	Tedersoo L, et al. 2014. Science 346:1256688
UNI272	17	0	10	0	27	0	25	0	0	3	3	25	58	13	0	0	0	108	0	0	0	1	0	74	194	0	136	8	1	0	3	1	0	31	0	k__Fungi;p__unidentified;c__unidentified;o__unidentified;f__unidentified;g__unidentified;s__Fungi_sp	-	-	-	-	-	-	-	Unassigned	-
UNI342	119	32	70	0	47	0	0	0	0	10	68	135	25	12	1	0	0	0	0	0	5	20	0	1	163	0	0	0	1	0	0	7	2	16	0	k__Fungi;p__unidentified;c__unidentified;o__unidentified;f__unidentified;g__unidentified;s__Fungi_sp	-	-	-	-	-	-	-	Unassigned	-
UNI1050	94	2	10	3	0	0	5	0	0	0	124	55	33	0	0	1	0	0	0	0	0	0	17	88	53	1	106	24	0	0	0	0	0	116	0	k__Fungi;p__Ascomycota;c__Sordariomycetes;o__Ophiostomatales;f__Ophiostomataceae;g__Sporothrix;s__Sporothrix_sp	Sporothrix	13	Pathotroph-Saprotroph-Symbiotroph	Animal Pathogen-Endophyte-Plant Saprotroph-Soil Saprotroph	Probable	NULL	NULL	Endophyte detection method-culture (Dik et al. 1998); The fungal genus Sporothrix comprises a group of thermodimorphic pathogens that cause skin infections in humans and other mammals. Rose gardenerâ€™s disease (Sporotrichosis) occurs worldwide, with hyperendemic areas in Brazil, China, and South Africa (Rodrigues et al. 2016); The fungus lives throughout the world in soil and on plant matter suc…	Dik AJ, et al. 1998. European Journal of Plant Pathology 104:413-423; Rodrigues AM, et al. 2016. PLoS Pathogens 12:e1005638; https://www.cdc.gov
UNI3789	61	3	0	6	58	0	9	0	0	1	81	3	21	33	1	2	1	4	0	0	1	6	106	58	66	0	124	4	2	0	0	3	1	67	1	k__Fungi;p__Ascomycota;c__Eurotiomycetes;o__Eurotiales;f__Trichocomaceae;g__Talaromyces;s__Talaromyces_sp	Talaromyces	13	Saprotroph	Undefined Saprotroph	Probable	NULL	NULL	NULL	Tedersoo L, et al. 2014. Science 346:1256688
UNI3625	708	0	0	0	0	0	0	0	0	0	0	0	0	0	0	0	6	0	0	0	4	0	1	0	0	0	0	0	0	0	0	0	0	0	1	k__Fungi;p__unidentified;c__unidentified;o__unidentified;f__unidentified;g__unidentified;s__Fungi_sp	-	-	-	-	-	-	-	Unassigned	-
UNI391	0	0	0	0	0	0	0	0	0	0	0	0	0	0	0	0	0	666	0	1	0	0	0	0	51	0	0	0	0	0	0	0	0	0	0	k__Fungi;p__Ascomycota;c__Leotiomycetes;o__Helotiales;f__Helotiaceae;g__Scytalidium;s__Scytalidium_sp	Scytalidium	13	Saprotroph	Wood Saprotroph	Probable	NULL	Soft Rot	NULL	Nilsson T. 1973. Studies on wood degradation and cellulolytic activity of microfungi. No. 104; Costa IPMW, et al. 2012. Mycotaxon 119:26; Tedersoo L, et al. 2014. Science 346:1256688; http://www.apsnet.org/publications/commonnames/Pages/default.aspx
UNI280	1	7	0	2	0	21	0	0	0	0	0	2	0	0	77	16	19	0	7	121	19	10	0	0	1	0	0	0	8	1	0	0	16	0	389	k__Fungi;p__Ascomycota;c__unidentified;o__unidentified;f__unidentified;g__unidentified;s__Ascomycota_sp	-	-	-	-	-	-	-	Unassigned	-
UNI347	0	7	0	4	0	8	0	0	0	0	0	0	0	476	0	10	10	0	6	44	34	39	0	0	0	0	0	0	1	1	0	0	3	0	74	k__Fungi;p__Ascomycota;c__unidentified;o__unidentified;f__unidentified;g__unidentified;s__Ascomycota_sp	-	-	-	-	-	-	-	Unassigned	-
UNI1229	83	0	2	1	22	0	4	0	0	0	264	0	14	10	0	1	0	1	0	0	0	0	42	52	42	0	71	1	0	0	0	0	1	104	0	k__Fungi;p__Ascomycota;c__Eurotiomycetes;o__Eurotiales;f__Trichocomaceae;g__Talaromyces;s__Talaromyces_verruculosus	Talaromyces	13	Saprotroph	Undefined Saprotroph	Probable	NULL	NULL	NULL	Tedersoo L, et al. 2014. Science 346:1256688
UNI2087	1	0	0	1	7	0	7	0	0	0	29	1	3	5	0	0	0	495	0	0	0	0	4	37	14	0	101	3	0	0	0	0	0	1	0	k__Fungi;p__unidentified;c__unidentified;o__unidentified;f__unidentified;g__unidentified;s__Fungi_sp	-	-	-	-	-	-	-	Unassigned	-
UNI553	92	3	15	2	11	0	13	0	0	2	160	22	21	20	0	0	0	12	0	0	0	3	33	63	76	0	131	1	0	0	0	2	0	26	0	k__Fungi;p__Ascomycota;c__Eurotiomycetes;o__Eurotiales;f__Trichocomaceae;g__Talaromyces;s__Talaromyces_sp	Talaromyces	13	Saprotroph	Undefined Saprotroph	Probable	NULL	NULL	NULL	Tedersoo L, et al. 2014. Science 346:1256688
UNI493	0	0	15	0	0	0	0	0	0	0	0	0	0	0	0	0	0	0	0	0	0	0	0	0	0	0	692	0	0	0	0	0	0	0	0	k__Fungi;p__Ascomycota;c__Sordariomycetes;o__Hypocreales;f__Nectriaceae;g__Fusarium;s__Fusarium_solani	Fusarium	13	Pathotroph-Saprotroph-Symbiotroph	Animal Pathogen-Endophyte-Lichen Parasite-Plant Pathogen-Soil Saprotroph-Wood Saprotroph	Possible	Microfungus	NULL	Likely opportunistic human pathogen (Irinyi et al. 2015)	Duncan CG, Eslyn WE. 1966. Mycologia 58:642-664; Seehann G, et al. 1975. List of Fungi in Soft-Rot Tissue Tests. Institute fur Holzbiologie und Holzschutz, Bundesforschungsanstalt fur Forst - und Holzwirtshaft, Hamburg - Lohbrugge, Germany; Costa IPMW, et al. 2012. Mycotaxon 119:26; Tedersoo L, et al. 2014. Science 346:1256688; Irinyi L, et al. 2015. Medical Mycology 53:313-337; Schroers et al. 2…
UNI643	42	0	5	0	0	0	20	0	0	0	178	9	5	8	0	0	0	6	0	0	0	0	17	283	50	0	60	0	0	0	0	0	0	21	0	k__Fungi;p__Ascomycota;c__Eurotiomycetes;o__Eurotiales;f__Aspergillaceae;g__Penicillium;s__Penicillium_sp	Eurotiales	7	Saprotroph	Undefined Saprotroph	Possible	Microfungus	NULL	NULL	Sterkenburg E, et al. 2015. New Phytologist 207:1145-1158
UNI1699	94	2	28	4	19	0	20	0	1	0	88	3	36	45	2	0	1	16	0	0	3	11	20	54	88	1	104	2	3	0	0	1	1	55	0	k__Fungi;p__Ascomycota;c__Eurotiomycetes;o__Eurotiales;f__Trichocomaceae;g__Talaromyces;s__Talaromyces_sp	Talaromyces	13	Saprotroph	Undefined Saprotroph	Probable	NULL	NULL	NULL	Tedersoo L, et al. 2014. Science 346:1256688
UNI219	46	75	0	290	0	108	3	0	0	0	0	14	0	0	2	1	2	0	0	21	0	17	0	1	1	4	0	0	4	15	0	0	49	0	45	k__Fungi;p__Ascomycota;c__Leotiomycetes;o__Helotiales;f__Dermateaceae;g__unidentified;s__Dermateaceae_sp	Dermateaceae	9	Pathotroph-Saprotroph	Plant Pathogen-Plant Saprotroph	Probable	Microfungus	NULL	Saprobic or parasitic on herbaceous and woody material (Cannon & Kirk 2007)	Cannon PF, Kirk PM. 2007. Fungal Families of the World. CAB International, Cambridge
UNI412	0	34	0	0	0	0	0	0	0	0	0	0	10	0	127	3	2	0	23	39	111	30	17	0	0	0	1	0	17	13	0	0	208	0	62	k__Fungi;p__Ascomycota;c__Sordariomycetes;o__Hypocreales;f__Nectriaceae;g__Gibberella;s__Gibberella_avenacea	Gibberella	13	Pathotroph	Plant Pathogen	Probable	NULL	NULL	NULL	Tedersoo L, et al. 2014. Science 346:1256688
UNI419	0	0	0	143	0	0	0	0	0	0	0	0	0	0	4	1	1	0	47	3	0	43	80	0	0	3	0	0	0	96	0	0	275	0	0	k__Fungi;p__unidentified;c__unidentified;o__unidentified;f__unidentified;g__unidentified;s__Fungi_sp	-	-	-	-	-	-	-	Unassigned	-
UNI2551	37	1	3	0	38	3	8	0	0	1	19	5	8	189	2	3	0	16	0	0	0	2	47	58	108	0	111	4	1	0	0	3	0	26	0	k__Fungi;p__Ascomycota;c__Eurotiomycetes;o__Eurotiales;f__Trichocomaceae;g__Talaromyces;s__Talaromyces_sp	Talaromyces	13	Saprotroph	Undefined Saprotroph	Probable	NULL	NULL	NULL	Tedersoo L, et al. 2014. Science 346:1256688
UNI3847	56	0	20	0	9	0	19	0	0	1	116	14	8	9	0	0	0	15	0	0	0	2	16	110	248	0	1	7	0	0	0	0	0	38	1	k__Fungi;p__Ascomycota;c__Eurotiomycetes;o__Onygenales;f__Onygenales_fam_Incertae_sedis;g__Chrysosporium;s__Chrysosporium_sp	Chrysosporium	13	Saprotroph	Undefined Saprotroph-Wood Saprotroph	Highly Probable	NULL	Soft Rot	NULL	Seehann G, et al. 1975. List of Fungi in Soft-Rot Tissue Tests. Institute fur Holzbiologie und Holzschutz, Bundesforschungsanstalt fur Forst - und Holzwirtshaft, Hamburg - Lohbrugge, Germany; Tedersoo L, et al. 2014. Science 346:1256688
UNI359	0	0	12	0	104	0	0	0	0	0	0	13	0	0	0	0	0	173	0	0	0	2	3	54	319	0	0	0	4	0	0	0	0	0	1	k__Fungi;p__unidentified;c__unidentified;o__unidentified;f__unidentified;g__unidentified;s__Fungi_sp	-	-	-	-	-	-	-	Unassigned	-
UNI356	167	12	61	2	0	0	0	0	0	10	150	4	0	0	0	0	0	0	0	0	0	7	17	0	242	3	0	0	1	0	0	0	0	0	0	k__Fungi;p__unidentified;c__unidentified;o__unidentified;f__unidentified;g__unidentified;s__Fungi_sp	-	-	-	-	-	-	-	Unassigned	-
UNI561	22	1	9	0	163	0	18	0	0	4	6	1	6	11	0	1	0	98	0	0	0	0	7	82	156	0	55	8	0	0	0	1	0	25	0	k__Fungi;p__Ascomycota;c__Saccharomycetes;o__Saccharomycetales;f__Saccharomycetales_fam_Incertae_sedis;g__Candida;s__Candida_subhashii	Saccharomycetales	7	Saprotroph	Undefined Saprotroph	Possible	Yeast	NULL	NULL	Sterkenburg E, et al. 2015. New Phytologist 207:1145-1158
UNI858	304	4	0	0	0	2	0	0	0	0	0	218	0	65	0	0	2	0	0	5	44	0	14	1	0	1	0	0	2	0	0	0	8	0	3	k__Fungi;p__Ascomycota;c__Dothideomycetes;o__Pleosporales;f__Didymosphaeriaceae;g__Pseudopithomyces;s__Pseudopithomyces_chartarum	Didymosphaeriaceae	9	Pathotroph-Saprotroph-Symbiotroph	Endophyte-Lichen Parasite-Plant Pathogen-Undefined Saprotroph	Probable	Microfungus	NULL	Saprobes in both woody and herbaceous material, also parasitic on other fungi (Cannon & Kirk 2007)	Cannon PF, Kirk PM. 2007. Fungal Families of the World. CAB International, Cambridge; Massimo NC, et al. 2015. Microbial Ecology 70:61-76
UNI348	0	22	0	1	18	87	0	0	0	0	0	6	5	41	14	20	12	0	4	98	130	82	15	0	0	0	0	0	16	0	0	0	14	0	88	k__Fungi;p__unidentified;c__unidentified;o__unidentified;f__unidentified;g__unidentified;s__Fungi_sp	-	-	-	-	-	-	-	Unassigned	-
UNI1251	1	51	0	0	0	0	0	0	0	0	0	1	1	20	42	9	2	0	1	3	172	2	166	2	0	0	0	0	5	0	0	0	6	0	187	k__Fungi;p__Ascomycota;c__Dothideomycetes;o__Pleosporales;f__Didymellaceae;g__Epicoccum;s__Epicoccum_nigrum	Didymellaceae	9	Pathotroph-Saprotroph	Animal Pathogen-Plant Pathogen-Undefined Saprotroph	Possible	Microfungus	NULL	NULL	Tedersoo L, et al. 2014. Science 346:1256688 (doi:10.1126/science.1256688)
UNI618	31	0	5	0	0	0	11	0	0	0	407	0	7	10	0	0	0	3	0	0	0	0	13	109	25	0	23	2	0	0	0	0	0	24	0	k__Fungi;p__Ascomycota;c__Eurotiomycetes;o__Eurotiales;f__Aspergillaceae;g__Penicillium;s__Penicillium_sp	Eurotiales	7	Saprotroph	Undefined Saprotroph	Possible	Microfungus	NULL	NULL	Sterkenburg E, et al. 2015. New Phytologist 207:1145-1158
UNI664	18	0	1	0	17	0	7	0	0	0	161	0	11	31	0	1	0	0	0	0	0	0	59	157	51	0	77	0	0	0	0	3	0	73	0	k__Fungi;p__Ascomycota;c__Eurotiomycetes;o__Eurotiales;f__Aspergillaceae;g__Penicillium;s__Penicillium_sp	Eurotiales	7	Saprotroph	Undefined Saprotroph	Possible	Microfungus	NULL	NULL	Sterkenburg E, et al. 2015. New Phytologist 207:1145-1158
UNI1385	3	59	1	9	0	2	0	0	0	0	14	2	39	1	2	29	9	0	0	31	9	3	3	0	0	3	0	0	88	0	0	0	340	0	17	k__Fungi;p__Ascomycota;c__Dothideomycetes;o__Pleosporales;f__Didymellaceae;g__Didymella;s__Didymella_pedeiae	Didymella	13	Pathotroph-Saprotroph	Animal Pathogen-Plant Pathogen-Undefined Saprotroph	Probable	Microfungus	NULL	NULL	Tedersoo L, et al. 2014. Science 346:1256688 (doi:10.1126/science.1256688)
UNI482	2	6	0	1	0	1	0	0	0	0	0	0	31	115	11	3	2	0	7	175	1	129	3	0	0	0	0	0	2	6	0	0	14	1	154	k__Fungi;p__Ascomycota;c__unidentified;o__unidentified;f__unidentified;g__unidentified;s__Ascomycota_sp	-	-	-	-	-	-	-	Unassigned	-
UNI285	0	207	0	11	0	19	0	1	0	0	0	0	40	79	118	31	32	0	6	12	18	37	0	1	0	6	0	0	9	2	0	0	8	0	25	k__Fungi;p__unidentified;c__unidentified;o__unidentified;f__unidentified;g__unidentified;s__Fungi_sp	-	-	-	-	-	-	-	Unassigned	-
UNI569	0	48	0	370	0	8	0	0	0	0	1	0	0	0	8	2	4	0	2	2	8	143	1	0	0	1	0	0	5	4	0	0	32	0	22	k__Fungi;p__Ascomycota;c__Sordariomycetes;o__Sordariales;f__Lasiosphaeriaceae;g__unidentified;s__Lasiosphaeriaceae_sp	Lasiosphaeriaceae	9	Saprotroph	Undefined Saprotroph	Probable	Microfungus	NULL	Saprobes found dung, soil and rotting vegetation (Cannon & Kirk 2007)	Cannon PF, Kirk PM. 2007. Fungal Families of the World. CAB International, Cambridge
UNI608	80	2	9	3	17	0	11	0	0	2	132	18	19	17	0	3	1	8	0	0	2	6	24	69	87	0	119	1	1	0	0	1	1	28	0	k__Fungi;p__Ascomycota;c__Eurotiomycetes;o__Eurotiales;f__Trichocomaceae;g__Talaromyces;s__Talaromyces_sp	Talaromyces	13	Saprotroph	Undefined Saprotroph	Probable	NULL	NULL	NULL	Tedersoo L, et al. 2014. Science 346:1256688
UNI548	0	21	0	0	1	57	1	0	0	0	0	0	7	5	151	0	0	20	2	83	218	1	7	21	0	0	0	0	0	51	0	0	1	0	4	k__Fungi;p__Ascomycota;c__Sordariomycetes;o__Hypocreales;f__Stachybotryaceae;g__Myrothecium;s__Myrothecium_sp	Myrothecium	13	Saprotroph	Undefined Saprotroph	Probable	NULL	NULL	NULL	Tedersoo L, et al. 2014. Science 346:1256688
UNI1041	33	0	4	0	22	0	18	0	0	0	2	4	15	11	0	0	0	47	0	0	0	2	16	108	142	0	157	22	0	0	0	1	0	46	0	k__Fungi;p__unidentified;c__unidentified;o__unidentified;f__unidentified;g__unidentified;s__Fungi_sp	-	-	-	-	-	-	-	Unassigned	-
UNI149	0	13	0	2	0	1	0	0	0	0	0	0	0	36	171	0	0	0	2	14	5	27	2	1	0	8	32	0	23	12	2	0	48	1	245	k__Fungi;p__unidentified;c__unidentified;o__unidentified;f__unidentified;g__unidentified;s__Fungi_sp	-	-	-	-	-	-	-	Unassigned	-
UNI2888	45	0	1	3	10	0	21	0	0	0	186	4	9	13	1	0	0	16	0	0	0	2	18	95	80	0	105	3	0	0	0	0	1	30	0	k__Fungi;p__Ascomycota;c__Eurotiomycetes;o__Eurotiales;f__Trichocomaceae;g__Talaromyces;s__Talaromyces_sp	Talaromyces	13	Saprotroph	Undefined Saprotroph	Probable	NULL	NULL	NULL	Tedersoo L, et al. 2014. Science 346:1256688
UNI227	0	16	0	9	0	5	0	0	0	0	1	58	5	2	14	2	1	315	12	11	0	1	0	1	21	0	0	0	62	1	0	0	86	0	15	k__Fungi;p__Ascomycota;c__Dothideomycetes;o__Pleosporales;f__Pleosporaceae;g__Alternaria;s__Alternaria_sp	Alternaria	13	Pathotroph-Saprotroph-Symbiotroph	Animal Pathogen-Endophyte-Plant Pathogen-Wood Saprotroph	Possible	Microfungus	Soft Rot	NULL	Duncan CG, Eslyn WE. 1966. Mycologia 58:642-664; Seehann G, et al. 1975. List of Fungi in Soft-Rot Tissue Tests. Institute fur Holzbiologie und Holzschutz, Bundesforschungsanstalt fur Forst - und Holzwirtshaft, Hamburg - Lohbrugge, Germany; Tedersoo L, et al. 2014. Science 346:125688
UNI537	0	12	0	13	0	3	0	0	0	0	0	0	1	8	70	13	6	0	29	309	28	72	0	0	0	0	0	1	0	0	0	0	39	0	28	k__Fungi;p__Ascomycota;c__Sordariomycetes;o__Hypocreales;f__Stachybotryaceae;g__Myrothecium;s__Myrothecium_sp	Myrothecium	13	Saprotroph	Undefined Saprotroph	Probable	NULL	NULL	NULL	Tedersoo L, et al. 2014. Science 346:1256688
UNI551	1	0	1	0	0	0	16	0	0	0	72	238	0	32	0	0	0	154	0	0	0	0	0	1	69	0	0	0	1	0	0	0	0	47	0	k__Fungi;p__Aphelidiomycota;c__Aphelidiomycetes;o__GS16;f__unidentified;g__unidentified;s__GS16_sp	-	-	-	-	-	-	-	Unassigned	-
UNI510	20	0	9	2	62	0	12	0	0	0	77	34	4	28	0	1	0	9	0	0	0	0	58	106	160	1	0	6	0	0	0	0	0	42	0	k__Fungi;p__Ascomycota;c__Leotiomycetes;o__Thelebolales;f__Pseudeurotiaceae;g__Pseudogymnoascus;s__Pseudogymnoascus_sp	Pseudogymnoascus	13	Pathotroph-Saprotroph-Symbiotroph	Animal Pathogen-Soil Saprotroph	Possible	NULL	NULL	It is important to note that the majority of species that comprise this genus, including the White-Nose Bat Syndrome causing Pseudogymnoascus destructans, were once placed in the genus Geomyces (see Minnis & Lindner 2013),and including Pseudogymnoascus panorum (as Geomyces panorum) that had been widely applied to a number of isolates from cold places, including those found in soil, on living root…	Minnis AM, Lindner DL. 2013. Fungal Biology 117:638-649; Tedersoo L, et al. 2014. Science 346:1256688
UNI708	40	0	15	0	5	0	23	0	0	0	258	6	5	3	0	0	0	16	0	0	0	0	8	57	131	0	47	4	0	0	0	0	0	13	0	k__Fungi;p__Ascomycota;c__Eurotiomycetes;o__Eurotiales;f__Trichocomaceae;g__Talaromyces;s__Talaromyces_sp	Talaromyces	13	Saprotroph	Undefined Saprotroph	Probable	NULL	NULL	NULL	Tedersoo L, et al. 2014. Science 346:1256688
UNI293	34	0	23	1	21	0	0	0	0	6	0	36	10	9	1	4	0	239	0	0	2	1	27	20	60	0	93	0	0	0	6	0	1	36	0	k__Fungi;p__unidentified;c__unidentified;o__unidentified;f__unidentified;g__unidentified;s__Fungi_sp	-	-	-	-	-	-	-	Unassigned	-
UNI852	24	0	9	0	0	0	6	0	0	0	384	1	11	6	0	0	0	1	0	0	0	0	5	100	23	1	32	1	0	0	0	0	0	23	0	k__Fungi;p__Ascomycota;c__Eurotiomycetes;o__Eurotiales;f__Aspergillaceae;g__Penicillium;s__Penicillium_sp	Eurotiales	7	Saprotroph	Undefined Saprotroph	Possible	Microfungus	NULL	NULL	Sterkenburg E, et al. 2015. New Phytologist 207:1145-1158
UNI557	1	3	0	0	0	5	0	0	0	0	0	0	0	1	185	7	2	0	5	5	196	34	6	0	0	0	0	0	3	1	0	0	0	0	172	k__Fungi;p__Ascomycota;c__Sordariomycetes;o__Phomatosporales;f__Phomatosporaceae;g__Phomatospora;s__Phomatospora_dinemasporium	Phomatospora	13	Saprotroph	Dung Saprotroph	Highly Probable	Microfungus	NULL	NULL	Richardson MJ. 1972. Transactions of the British Mycological Society 58:37-48
UNI351	49	0	0	354	0	0	0	0	0	0	45	0	0	172	0	0	0	0	0	0	0	0	0	0	0	0	0	0	1	0	0	0	0	0	0	k__Fungi;p__Ascomycota;c__Leotiomycetes;o__Helotiales;f__Helotiales_fam_Incertae_sedis;g__Rhynchosporium;s__Rhynchosporium_orthosporum	Rhynchosporium	13	Pathotroph	Plant Pathogen	Probable	NULL	NULL	NULL	Tedersoo L, et al. 2014. Science 346:1256688
UNI1308	4	9	6	6	3	18	0	4	0	14	1	2	13	40	135	24	114	0	10	8	28	8	8	3	2	2	2	0	9	13	11	13	44	6	59	k__Fungi;p__Ascomycota;c__Dothideomycetes;o__Capnodiales;f__Cladosporiaceae;g__Cladosporium;s__Cladosporium_cladosporioides	Cladosporium cladosporioides	20	Pathotroph-Symbiotroph	Endophyte-Epiphyte-Plant Pathogen	Possible	Microfungus	NULL	Endophyte detection method-culture (David et al. 2016); Epiphyte detection method-culture (KÃ¶hl et al. 2015)	KÃ¶hl J, et al. 2015. Plant Disease 99:535-543; David AS, et al. 2016. Microbial Ecology 71:912-926; http://www.apsnet.org/publications/commonnames/Pages/default.aspx
UNI463	0	0	0	3	119	0	0	0	0	0	117	1	8	0	0	0	0	3	0	0	0	0	21	48	173	0	124	0	0	0	0	0	0	0	0	k__Fungi;p__Ascomycota;c__Leotiomycetes;o__Thelebolales;f__Pseudeurotiaceae;g__Pseudogymnoascus;s__Pseudogymnoascus_pannorum	Pseudogymnoascus	13	Pathotroph-Saprotroph-Symbiotroph	Animal Pathogen-Soil Saprotroph	Possible	NULL	NULL	It is important to note that the majority of species that comprise this genus, including the White-Nose Bat Syndrome causing Pseudogymnoascus destructans, were once placed in the genus Geomyces (see Minnis & Lindner 2013),and including Pseudogymnoascus panorum (as Geomyces panorum) that had been widely applied to a number of isolates from cold places, including those found in soil, on living root…	Minnis AM, Lindner DL. 2013. Fungal Biology 117:638-649; Tedersoo L, et al. 2014. Science 346:1256688
UNI511	11	27	0	0	0	6	0	0	0	0	0	0	0	17	45	0	0	0	1	0	455	21	0	0	0	0	0	0	3	1	0	0	6	0	18	k__Fungi;p__Ascomycota;c__Sordariomycetes;o__Chaetosphaeriales;f__Chaetosphaeriaceae;g__Dinemasporium;s__Dinemasporium_morbidum	Dinemasporium	13	Saprotroph	Undefined Saprotroph	Probable	NULL	NULL	NULL	Tedersoo L, et al. 2014. Science 346:1256688
UNI2119	95	0	5	1	14	0	5	0	0	0	179	64	4	3	0	0	1	11	0	0	0	1	16	53	50	1	66	4	0	0	0	1	0	36	0	k__Fungi;p__Ascomycota;c__Eurotiomycetes;o__Eurotiales;f__Trichocomaceae;g__Talaromyces;s__Talaromyces_sp	Talaromyces	13	Saprotroph	Undefined Saprotroph	Probable	NULL	NULL	NULL	Tedersoo L, et al. 2014. Science 346:1256688
UNI1849	3	0	0	0	1	0	1	0	0	0	7	0	0	3	0	0	0	0	0	0	0	0	3	574	7	0	5	6	0	0	0	0	0	0	0	k__Fungi;p__unidentified;c__unidentified;o__unidentified;f__unidentified;g__unidentified;s__Fungi_sp	-	-	-	-	-	-	-	Unassigned	-
UNI4499	11	0	0	4	15	0	6	0	0	0	85	3	36	19	0	0	6	1	0	0	0	1	36	166	63	0	66	25	0	0	0	4	0	61	0	k__Fungi;p__Ascomycota;c__Eurotiomycetes;o__Eurotiales;f__Aspergillaceae;g__Penicillium;s__Penicillium_sp	Eurotiales	7	Saprotroph	Undefined Saprotroph	Possible	Microfungus	NULL	NULL	Sterkenburg E, et al. 2015. New Phytologist 207:1145-1158
UNI1828	16	1	73	0	3	0	0	0	0	110	18	12	24	49	2	4	6	0	0	0	4	8	12	13	7	0	3	0	2	0	34	162	0	41	0	k__Fungi;p__Ascomycota;c__Dothideomycetes;o__Capnodiales;f__Cladosporiaceae;g__Cladosporium;s__Cladosporium_cladosporioides	Cladosporium cladosporioides	20	Pathotroph-Symbiotroph	Endophyte-Epiphyte-Plant Pathogen	Possible	Microfungus	NULL	Endophyte detection method-culture (David et al. 2016); Epiphyte detection method-culture (KÃ¶hl et al. 2015)	KÃ¶hl J, et al. 2015. Plant Disease 99:535-543; David AS, et al. 2016. Microbial Ecology 71:912-926; http://www.apsnet.org/publications/commonnames/Pages/default.aspx
UNI627	75	0	5	0	20	0	29	0	0	0	70	5	8	19	0	0	0	16	0	0	0	2	3	100	109	0	88	4	0	0	0	1	0	50	0	k__Fungi;p__Ascomycota;c__Eurotiomycetes;o__Eurotiales;f__Trichocomaceae;g__Talaromyces;s__Talaromyces_sp	Talaromyces	13	Saprotroph	Undefined Saprotroph	Probable	NULL	NULL	NULL	Tedersoo L, et al. 2014. Science 346:1256688
UNI515	0	1	0	13	394	0	0	0	0	0	0	0	0	0	0	12	8	0	0	6	0	34	0	0	0	0	1	1	0	0	0	0	133	0	0	k__Fungi;p__Ascomycota;c__Sordariomycetes;o__unidentified;f__unidentified;g__unidentified;s__Sordariomycetes_sp	-	-	-	-	-	-	-	Unassigned	-
UNI410	0	5	30	0	0	2	0	0	0	1	31	35	12	12	0	1	0	0	0	0	0	7	11	24	20	0	217	166	0	0	3	0	0	20	0	k__Fungi;p__Ascomycota;c__Orbiliomycetes;o__Orbiliales;f__Orbiliaceae;g__Arthrobotrys;s__Arthrobotrys_scaphoides	Arthrobotrys	13	Saprotroph	Undefined Saprotroph	Probable	NULL	NULL	NULL	Tedersoo L, et al. 2014. Science 346:1256688
UNI1232	0	0	0	0	0	0	0	594	0	0	0	0	0	0	0	0	0	0	0	0	0	0	0	0	0	0	0	0	0	0	0	0	0	1	0	k__Fungi;p__Ascomycota;c__Dothideomycetes;o__Dothideales;f__Aureobasidiaceae;g__Aureobasidium;s__Aureobasidium_sp	Aureobasidium	13	Pathotroph-Saprotroph-Symbiotroph	Animal Pathogen-Endophyte-Epiphyte-Plant Pathogen-Undefined Saprotroph	Possible	Facultative Yeast	NULL	NULL	Costa IPMW, et al. 2012. Mycotaxon 119:26; Tedersoo L, et al. 2014. Science 346:1256688; Wachowska U, Glowacka K. 2014. Biocontrol 59:pp 635-645; Irinyia L, Lacknerb M, de Hoog GS, Meyer W. 2016. Fungal Biology 120:125-136; http://www.apsnet.org/publications/commonnames/Pages/default.aspx
UNI302	0	19	0	8	0	4	0	0	0	0	0	1	23	0	105	14	4	0	2	154	77	8	43	0	0	0	38	0	13	7	0	0	10	0	64	k__Fungi;p__Ascomycota;c__Dothideomycetes;o__Pleosporales;f__unidentified;g__unidentified;s__Pleosporales_sp	-	-	-	-	-	-	-	Unassigned	-
UNI1892	27	0	1	1	31	0	23	0	0	0	108	4	10	17	0	0	0	12	0	0	0	0	15	143	164	0	0	0	0	0	0	0	0	37	0	k__Fungi;p__unidentified;c__unidentified;o__unidentified;f__unidentified;g__unidentified;s__Fungi_sp	-	-	-	-	-	-	-	Unassigned	-
UNI1052	1	0	2	0	38	0	5	0	0	3	109	3	5	16	0	0	0	16	0	0	0	0	51	50	69	0	175	16	0	0	0	1	0	32	0	k__Fungi;p__Ascomycota;c__Eurotiomycetes;o__Eurotiales;f__Trichocomaceae;g__Talaromyces;s__Talaromyces_sp	Talaromyces	13	Saprotroph	Undefined Saprotroph	Probable	NULL	NULL	NULL	Tedersoo L, et al. 2014. Science 346:1256688
UNI413	0	22	0	4	0	40	0	0	0	0	0	0	0	0	0	76	15	0	1	0	202	59	0	0	0	0	0	0	156	0	0	0	0	0	16	k__Fungi;p__Ascomycota;c__unidentified;o__unidentified;f__unidentified;g__unidentified;s__Ascomycota_sp	-	-	-	-	-	-	-	Unassigned	-
UNI3119	38	0	24	0	7	0	6	0	0	0	174	1	14	14	0	0	3	1	0	0	0	4	33	122	41	0	46	0	0	0	0	0	0	59	0	k__Fungi;p__Ascomycota;c__Eurotiomycetes;o__Eurotiales;f__Aspergillaceae;g__Penicillium;s__Penicillium_sp	Eurotiales	7	Saprotroph	Undefined Saprotroph	Possible	Microfungus	NULL	NULL	Sterkenburg E, et al. 2015. New Phytologist 207:1145-1158
UNI324	0	2	0	3	0	13	0	0	0	0	0	0	0	0	18	2	3	0	2	69	12	81	0	0	0	3	0	0	75	33	1	0	162	0	102	k__Fungi;p__Ascomycota;c__Leotiomycetes;o__Helotiales;f__unidentified;g__unidentified;s__Helotiales_sp	-	-	-	-	-	-	-	Unassigned	-
UNI2788	12	38	0	21	0	0	0	0	0	0	0	8	32	0	2	0	7	0	0	3	15	1	0	0	0	3	0	0	95	1	0	0	330	0	12	k__Fungi;p__Ascomycota;c__Dothideomycetes;o__Pleosporales;f__Didymellaceae;g__unidentified;s__Didymellaceae_sp	Didymellaceae	9	Pathotroph-Saprotroph	Animal Pathogen-Plant Pathogen-Undefined Saprotroph	Possible	Microfungus	NULL	NULL	Tedersoo L, et al. 2014. Science 346:1256688 (doi:10.1126/science.1256688)
UNI318	1	269	0	14	0	116	0	0	0	0	0	0	7	0	11	8	4	0	4	2	1	6	12	1	0	0	0	0	58	18	1	0	14	0	31	k__Fungi;p__unidentified;c__unidentified;o__unidentified;f__unidentified;g__unidentified;s__Fungi_sp	-	-	-	-	-	-	-	Unassigned	-
UNI697	0	1	3	1	14	0	12	0	0	0	167	4	10	15	0	0	0	14	0	0	0	1	10	52	68	0	179	6	0	0	0	3	0	17	0	k__Fungi;p__Ascomycota;c__Eurotiomycetes;o__Eurotiales;f__Trichocomaceae;g__Talaromyces;s__Talaromyces_sp	Talaromyces	13	Saprotroph	Undefined Saprotroph	Probable	NULL	NULL	NULL	Tedersoo L, et al. 2014. Science 346:1256688
UNI508	32	0	6	0	19	0	10	0	0	9	175	1	6	13	0	0	0	15	0	0	0	0	42	80	45	0	49	1	0	0	0	1	0	71	0	k__Fungi;p__Ascomycota;c__Eurotiomycetes;o__Eurotiales;f__Trichocomaceae;g__Talaromyces;s__Talaromyces_sp	Talaromyces	13	Saprotroph	Undefined Saprotroph	Probable	NULL	NULL	NULL	Tedersoo L, et al. 2014. Science 346:1256688
UNI471	318	0	4	0	0	0	0	0	0	0	0	174	0	1	0	0	0	2	0	2	0	0	0	0	71	0	0	0	0	0	0	0	0	1	0	k__Fungi;p__Aphelidiomycota;c__Aphelidiomycetes;o__GS16;f__unidentified;g__unidentified;s__GS16_sp	-	-	-	-	-	-	-	Unassigned	-
UNI520	83	0	4	0	16	0	12	0	0	0	91	4	15	12	0	0	0	6	0	0	0	1	14	73	131	0	72	2	0	0	1	6	0	29	0	k__Fungi;p__Ascomycota;c__Eurotiomycetes;o__Eurotiales;f__Trichocomaceae;g__Talaromyces;s__Talaromyces_sp	Talaromyces	13	Saprotroph	Undefined Saprotroph	Probable	NULL	NULL	NULL	Tedersoo L, et al. 2014. Science 346:1256688
UNI327	0	112	0	0	0	15	1	0	0	0	0	0	2	9	2	0	0	0	279	0	0	0	0	0	0	0	141	0	1	1	0	0	0	0	8	k__Fungi;p__Basidiomycota;c__Agaricomycetes;o__Auriculariales;f__unidentified;g__unidentified;s__Auriculariales_sp	-	-	-	-	-	-	-	Unassigned	-
UNI574	0	1	6	1	0	0	125	0	0	0	141	1	0	0	0	0	0	271	0	0	0	0	13	0	3	1	0	5	0	0	0	0	0	0	2	k__Fungi;p__unidentified;c__unidentified;o__unidentified;f__unidentified;g__unidentified;s__Fungi_sp	-	-	-	-	-	-	-	Unassigned	-
UNI835	44	1	0	8	0	0	3	0	0	0	23	7	47	95	0	2	1	3	0	0	1	0	152	69	17	1	70	0	8	0	0	0	8	9	0	k__Fungi;p__Ascomycota;c__Eurotiomycetes;o__Eurotiales;f__Aspergillaceae;g__Penicillium;s__Penicillium_sp	Eurotiales	7	Saprotroph	Undefined Saprotroph	Possible	Microfungus	NULL	NULL	Sterkenburg E, et al. 2015. New Phytologist 207:1145-1158
UNI427	0	9	0	13	1	4	0	0	0	0	0	0	15	0	105	15	4	0	1	84	21	5	33	0	0	0	176	0	13	10	0	0	10	0	45	k__Fungi;p__Ascomycota;c__Dothideomycetes;o__Pleosporales;f__unidentified;g__unidentified;s__Pleosporales_sp	-	-	-	-	-	-	-	Unassigned	-
UNI3144	1	4	0	0	0	0	0	0	0	0	0	1	0	1	143	10	0	0	2	4	234	3	40	1	0	0	0	0	0	0	0	0	2	0	117	k__Fungi;p__unidentified;c__unidentified;o__unidentified;f__unidentified;g__unidentified;s__Fungi_sp	-	-	-	-	-	-	-	Unassigned	-
UNI519	0	0	0	2	0	2	0	0	0	0	0	0	0	0	4	0	2	0	8	21	54	7	0	0	0	0	383	0	3	0	0	0	18	0	58	k__Fungi;p__unidentified;c__unidentified;o__unidentified;f__unidentified;g__unidentified;s__Fungi_sp	-	-	-	-	-	-	-	Unassigned	-
UNI879	0	64	0	0	0	9	0	0	0	0	0	0	0	98	9	53	58	0	2	100	79	26	0	0	0	0	0	0	2	0	0	0	37	0	23	k__Fungi;p__Ascomycota;c__Sordariomycetes;o__Myrmecridiales;f__Myrmecridiaceae;g__Myrmecridium;s__Myrmecridium_sp	Myrmecridium	13	Saprotroph	Undefined Saprotroph	Probable	NULL	NULL	NULL	Tedersoo L, et al. 2014. Science 346:1256688
UNI3240	169	0	1	0	0	0	0	0	0	0	119	4	0	55	0	0	0	0	0	0	0	7	0	66	113	1	0	0	1	0	0	0	0	23	0	k__Fungi;p__Ascomycota;c__Leotiomycetes;o__Helotiales;f__Myxotrichaceae;g__Oidiodendron;s__Oidiodendron_sp	Oidiodendron	13	Pathotroph-Symbiotroph	Ericoid Mycorrhizal	Probable	Dark Septate Endophyte	NULL	NULL	Newsham 2011. New Phytologist 190:783-793 (as DSE)
UNI571	37	14	0	100	393	8	1	0	0	0	0	0	0	2	0	0	1	0	0	0	0	0	3	0	0	0	0	0	0	0	0	0	0	0	0	k__Fungi;p__Ascomycota;c__Leotiomycetes;o__Helotiales;f__Helotiales_fam_Incertae_sedis;g__Rhynchosporium;s__Rhynchosporium_orthosporum	Rhynchosporium	13	Pathotroph	Plant Pathogen	Probable	NULL	NULL	NULL	Tedersoo L, et al. 2014. Science 346:1256688
UNI3282	0	26	0	0	0	2	0	0	0	0	0	1	1	21	43	13	1	0	2	6	128	0	149	0	0	0	0	0	3	0	0	0	16	0	146	k__Fungi;p__Ascomycota;c__Dothideomycetes;o__Pleosporales;f__Didymellaceae;g__Epicoccum;s__Epicoccum_nigrum	Didymellaceae	9	Pathotroph-Saprotroph	Animal Pathogen-Plant Pathogen-Undefined Saprotroph	Possible	Microfungus	NULL	NULL	Tedersoo L, et al. 2014. Science 346:1256688 (doi:10.1126/science.1256688)
UNI1060	4	0	0	0	2	0	2	0	0	0	458	0	1	2	0	0	0	0	0	0	0	0	2	26	9	0	35	0	0	0	0	1	0	13	0	k__Fungi;p__Ascomycota;c__Eurotiomycetes;o__Eurotiales;f__Trichocomaceae;g__Talaromyces;s__Talaromyces_verruculosus	Talaromyces	13	Saprotroph	Undefined Saprotroph	Probable	NULL	NULL	NULL	Tedersoo L, et al. 2014. Science 346:1256688
UNI298	3	34	1	15	0	7	0	0	0	0	0	12	4	0	27	16	29	0	3	6	5	6	37	0	148	0	0	0	108	0	2	0	80	0	12	k__Fungi;p__Ascomycota;c__Dothideomycetes;o__Pleosporales;f__Pleosporaceae;g__Alternaria;s__Alternaria_citri	Alternaria	13	Pathotroph-Saprotroph-Symbiotroph	Animal Pathogen-Endophyte-Plant Pathogen-Wood Saprotroph	Possible	Microfungus	Soft Rot	NULL	Duncan CG, Eslyn WE. 1966. Mycologia 58:642-664; Seehann G, et al. 1975. List of Fungi in Soft-Rot Tissue Tests. Institute fur Holzbiologie und Holzschutz, Bundesforschungsanstalt fur Forst - und Holzwirtshaft, Hamburg - Lohbrugge, Germany; Tedersoo L, et al. 2014. Science 346:125688
UNI178	0	50	0	5	0	6	0	0	0	0	1	0	22	0	36	14	1	0	3	132	16	39	20	0	0	0	183	0	6	3	0	0	4	0	14	k__Fungi;p__unidentified;c__unidentified;o__unidentified;f__unidentified;g__unidentified;s__Fungi_sp	-	-	-	-	-	-	-	Unassigned	-
UNI1512	22	0	2	1	38	1	22	0	0	0	38	0	2	19	0	1	0	17	0	0	0	2	3	267	100	0	1	7	0	0	0	0	0	9	2	k__Fungi;p__Ascomycota;c__Leotiomycetes;o__Thelebolales;f__Pseudeurotiaceae;g__Pseudogymnoascus;s__Pseudogymnoascus_pannorum	Pseudogymnoascus	13	Pathotroph-Saprotroph-Symbiotroph	Animal Pathogen-Soil Saprotroph	Possible	NULL	NULL	It is important to note that the majority of species that comprise this genus, including the White-Nose Bat Syndrome causing Pseudogymnoascus destructans, were once placed in the genus Geomyces (see Minnis & Lindner 2013),and including Pseudogymnoascus panorum (as Geomyces panorum) that had been widely applied to a number of isolates from cold places, including those found in soil, on living root…	Minnis AM, Lindner DL. 2013. Fungal Biology 117:638-649; Tedersoo L, et al. 2014. Science 346:1256688
UNI2261	22	1	25	0	0	0	0	0	0	0	1	8	2	16	0	0	0	0	0	0	1	18	12	0	351	1	67	0	0	0	0	2	0	26	0	k__Fungi;p__unidentified;c__unidentified;o__unidentified;f__unidentified;g__unidentified;s__Fungi_sp	-	-	-	-	-	-	-	Unassigned	-
UNI1484	8	0	102	0	16	0	22	0	0	0	41	2	11	10	0	0	0	3	0	0	0	3	3	134	188	0	3	4	0	0	0	0	0	1	0	k__Fungi;p__Ascomycota;c__Eurotiomycetes;o__Onygenales;f__Onygenales_fam_Incertae_sedis;g__Chrysosporium;s__Chrysosporium_sp	Chrysosporium	13	Saprotroph	Undefined Saprotroph-Wood Saprotroph	Highly Probable	NULL	Soft Rot	NULL	Seehann G, et al. 1975. List of Fungi in Soft-Rot Tissue Tests. Institute fur Holzbiologie und Holzschutz, Bundesforschungsanstalt fur Forst - und Holzwirtshaft, Hamburg - Lohbrugge, Germany; Tedersoo L, et al. 2014. Science 346:1256688
UNI646	34	144	37	61	182	0	0	0	0	0	0	91	0	0	1	0	0	0	0	0	0	0	0	0	0	0	0	0	0	0	0	0	0	0	0	k__Fungi;p__Ascomycota;c__Leotiomycetes;o__Helotiales;f__Helotiales_fam_Incertae_sedis;g__Mastigosporium;s__Mastigosporium_album	Mastigosporium	13	Pathotroph	Plant Pathogen	Probable	NULL	NULL	NULL	http://www.apsnet.org/publications/commonnames/Pages/default.aspx
UNI1907	61	0	7	0	19	0	3	0	0	0	215	2	3	16	0	0	0	2	0	0	0	0	36	60	42	0	49	2	0	0	0	0	0	32	0	k__Fungi;p__Ascomycota;c__Eurotiomycetes;o__Eurotiales;f__Trichocomaceae;g__Talaromyces;s__Talaromyces_sp	Talaromyces	13	Saprotroph	Undefined Saprotroph	Probable	NULL	NULL	NULL	Tedersoo L, et al. 2014. Science 346:1256688
UNI1616	25	1	1	8	5	0	1	0	0	0	26	0	37	183	2	1	1	0	0	0	2	5	25	28	51	0	113	3	0	0	0	0	0	28	1	k__Fungi;p__Ascomycota;c__Eurotiomycetes;o__Eurotiales;f__Trichocomaceae;g__Talaromyces;s__Talaromyces_sp	Talaromyces	13	Saprotroph	Undefined Saprotroph	Probable	NULL	NULL	NULL	Tedersoo L, et al. 2014. Science 346:1256688
UNI1681	0	98	0	27	0	0	1	0	0	1	19	16	13	88	21	2	6	0	1	2	27	4	79	13	7	1	0	0	22	0	0	0	58	0	41	k__Fungi;p__Ascomycota;c__Dothideomycetes;o__Pleosporales;f__Leptosphaeriaceae;g__unidentified;s__Leptosphaeriaceae_sp	Leptosphaeriaceae	9	Pathotroph-Saprotroph	Plant Pathogen-Wood Saprotroph	Probable	Microfungus	NULL	Saprobic or weakly necrotrophic on stems or leaves (Cannon & Kirk 2007)	Cannon PF, Kirk PM. 2007. Fungal Families of the World. CAB International, Cambridge
UNI461	4	0	0	2	16	0	17	0	0	0	98	1	27	8	0	0	0	1	0	0	0	0	46	170	63	0	19	3	1	0	0	0	0	71	0	k__Fungi;p__Ascomycota;c__Eurotiomycetes;o__Eurotiales;f__Aspergillaceae;g__Penicillium;s__Penicillium_sp	Eurotiales	7	Saprotroph	Undefined Saprotroph	Possible	Microfungus	NULL	NULL	Sterkenburg E, et al. 2015. New Phytologist 207:1145-1158
UNI844	0	0	18	0	1	0	0	0	0	0	0	0	0	0	0	1	0	0	0	0	0	4	0	1	0	1	506	13	0	0	0	0	1	0	0	k__Fungi;p__Ascomycota;c__Sordariomycetes;o__Sordariales;f__Lasiosphaeriaceae;g__unidentified;s__Lasiosphaeriaceae_sp	Lasiosphaeriaceae	9	Saprotroph	Undefined Saprotroph	Probable	Microfungus	NULL	Saprobes found dung, soil and rotting vegetation (Cannon & Kirk 2007)	Cannon PF, Kirk PM. 2007. Fungal Families of the World. CAB International, Cambridge
UNI689	7	0	6	0	2	0	4	0	0	0	11	0	1	0	0	0	0	1	0	0	0	0	2	4	8	0	492	2	0	0	0	0	0	5	0	k__Fungi;p__Basidiomycota;c__Tremellomycetes;o__Tremellales;f__Tremellales_fam_Incertae_sedis;g__Cuniculitrema;s__Cuniculitrema_polymorpha	Tremellales	7	Pathotroph-Saprotroph-Symbiotroph	Fungal Parasite-Undefined Saprotroph	Possible	Tremelloid-Yeast	NULL	The order contains both teleomorphic and anamorphic species, most of the latter being yeasts	Sterkenburg E, et al. 2015. New Phytologist 207:1145-1158
UNI490	0	62	0	0	0	2	0	0	0	0	0	0	24	0	115	4	1	0	5	23	41	47	20	0	0	0	1	0	11	37	0	0	111	0	36	k__Fungi;p__Ascomycota;c__Sordariomycetes;o__Hypocreales;f__Nectriaceae;g__Gibberella;s__Gibberella_avenacea	Gibberella	13	Pathotroph	Plant Pathogen	Probable	NULL	NULL	NULL	Tedersoo L, et al. 2014. Science 346:1256688
UNI559	115	0	15	1	0	0	9	0	0	0	58	70	4	1	0	0	0	0	0	0	0	0	11	69	17	0	98	20	0	0	0	0	0	51	1	k__Fungi;p__Ascomycota;c__Sordariomycetes;o__Ophiostomatales;f__Ophiostomataceae;g__Sporothrix;s__Sporothrix_sp	Sporothrix	13	Pathotroph-Saprotroph-Symbiotroph	Animal Pathogen-Endophyte-Plant Saprotroph-Soil Saprotroph	Probable	NULL	NULL	Endophyte detection method-culture (Dik et al. 1998); The fungal genus Sporothrix comprises a group of thermodimorphic pathogens that cause skin infections in humans and other mammals. Rose gardenerâ€™s disease (Sporotrichosis) occurs worldwide, with hyperendemic areas in Brazil, China, and South Africa (Rodrigues et al. 2016); The fungus lives throughout the world in soil and on plant matter suc…	Dik AJ, et al. 1998. European Journal of Plant Pathology 104:413-423; Rodrigues AM, et al. 2016. PLoS Pathogens 12:e1005638; https://www.cdc.gov
UNI570	1	17	0	1	0	1	0	0	0	0	0	0	0	2	18	1	5	0	2	71	15	67	0	0	0	0	0	0	14	54	0	0	4	0	264	k__Fungi;p__Ascomycota;c__Leotiomycetes;o__Helotiales;f__unidentified;g__unidentified;s__Helotiales_sp	-	-	-	-	-	-	-	Unassigned	-
UNI772	0	0	0	0	0	5	0	0	0	0	0	1	0	0	1	0	0	0	0	0	0	0	0	0	0	0	0	0	0	0	0	0	0	1	528	k__Fungi;p__unidentified;c__unidentified;o__unidentified;f__unidentified;g__unidentified;s__Fungi_sp	-	-	-	-	-	-	-	Unassigned	-
UNI4027	35	0	7	0	0	0	50	0	0	1	105	8	58	32	1	0	0	0	0	0	0	0	6	0	102	0	130	0	0	0	0	0	0	0	0	k__Fungi;p__Ascomycota;c__Eurotiomycetes;o__Onygenales;f__Onygenales_fam_Incertae_sedis;g__Chrysosporium;s__Chrysosporium_sp	Chrysosporium	13	Saprotroph	Undefined Saprotroph-Wood Saprotroph	Highly Probable	NULL	Soft Rot	NULL	Seehann G, et al. 1975. List of Fungi in Soft-Rot Tissue Tests. Institute fur Holzbiologie und Holzschutz, Bundesforschungsanstalt fur Forst - und Holzwirtshaft, Hamburg - Lohbrugge, Germany; Tedersoo L, et al. 2014. Science 346:1256688
UNI409	52	15	43	0	0	0	0	0	0	1	0	56	0	26	1	0	3	29	0	0	0	4	0	42	210	0	0	45	1	0	7	0	0	0	0	k__Fungi;p__Ascomycota;c__Leotiomycetes;o__Helotiales;f__unidentified;g__unidentified;s__Helotiales_sp	-	-	-	-	-	-	-	Unassigned	-
UNI4313	128	0	36	1	0	0	3	0	2	0	59	188	0	12	0	0	0	45	0	0	0	0	0	0	34	0	13	0	0	0	0	0	0	13	0	k__Fungi;p__Aphelidiomycota;c__Aphelidiomycetes;o__GS16;f__unidentified;g__unidentified;s__GS16_sp	-	-	-	-	-	-	-	Unassigned	-
UNI3736	0	0	0	0	0	0	0	0	0	0	0	0	0	0	0	0	0	0	0	0	1	0	0	0	0	0	0	0	0	0	0	528	0	0	0	k__Fungi;p__Ascomycota;c__unidentified;o__unidentified;f__unidentified;g__unidentified;s__Ascomycota_sp	-	-	-	-	-	-	-	Unassigned	-
UNI303	78	20	20	1	26	2	28	0	0	0	9	1	11	41	0	0	0	0	0	0	0	4	12	0	105	0	98	0	1	0	59	0	0	13	0	k__Fungi;p__Rozellomycota;c__unidentified;o__unidentified;f__unidentified;g__unidentified;s__Rozellomycota_sp	-	-	-	-	-	-	-	Unassigned	-
UNI4178	0	27	0	7	0	4	0	0	0	0	0	0	11	37	46	29	10	0	1	112	18	21	0	0	1	0	0	0	3	1	0	0	64	0	135	k__Fungi;p__Ascomycota;c__Dothideomycetes;o__Pleosporales;f__Cucurbitariaceae;g__Pyrenochaetopsis;s__Pyrenochaetopsis_sp	Pyrenochaetopsis	13	Pathotroph-Saprotroph-Symbiotroph	Endophyte-Lichen Parasite-Undefined Saprotroph	Possible	Microfungus	NULL	NULL	Tedersoo L, et al. 2014. Science 346:1256688; Massimo NC, et al. 2015. Microbial Ecology 70:61-76; Lawrey JD, Diederich P. 2016. URL: http://www.lichenicolous.net [24 May 2017]
UNI424	1	0	0	0	0	0	0	0	0	0	0	0	0	0	0	0	0	0	0	0	0	7	0	0	0	1	0	0	273	120	1	2	5	0	117	k__Fungi;p__unidentified;c__unidentified;o__unidentified;f__unidentified;g__unidentified;s__Fungi_sp	-	-	-	-	-	-	-	Unassigned	-
UNI624	0	0	0	0	0	0	0	0	0	0	0	0	0	0	0	0	0	0	0	0	0	0	0	39	186	0	295	0	1	0	0	0	0	0	0	k__Fungi;p__unidentified;c__unidentified;o__unidentified;f__unidentified;g__unidentified;s__Fungi_sp	-	-	-	-	-	-	-	Unassigned	-
UNI728	0	0	11	0	31	0	9	0	0	0	68	21	4	10	0	0	1	34	0	0	0	1	12	47	54	0	190	12	0	0	0	1	1	13	0	k__Fungi;p__unidentified;c__unidentified;o__unidentified;f__unidentified;g__unidentified;s__Fungi_sp	-	-	-	-	-	-	-	Unassigned	-
UNI406	0	14	0	1	0	12	1	0	0	0	0	0	5	0	25	10	4	0	0	24	23	29	0	0	0	0	308	0	54	0	0	0	3	0	5	k__Fungi;p__unidentified;c__unidentified;o__unidentified;f__unidentified;g__unidentified;s__Fungi_sp	-	-	-	-	-	-	-	Unassigned	-
UNI609	0	0	0	3	0	12	0	0	0	0	0	0	0	0	24	3	1	0	3	45	23	11	0	0	0	0	0	0	56	10	0	0	173	0	153	k__Fungi;p__Ascomycota;c__Leotiomycetes;o__Helotiales;f__unidentified;g__unidentified;s__Helotiales_sp	-	-	-	-	-	-	-	Unassigned	-
UNI442	10	0	2	0	18	0	15	0	0	0	131	4	10	14	0	0	0	4	0	0	0	0	23	137	92	0	18	6	0	0	0	0	0	32	0	k__Fungi;p__Ascomycota;c__Eurotiomycetes;o__Eurotiales;f__Aspergillaceae;g__Penicillium;s__Penicillium_sp	Eurotiales	7	Saprotroph	Undefined Saprotroph	Possible	Microfungus	NULL	NULL	Sterkenburg E, et al. 2015. New Phytologist 207:1145-1158
UNI274	0	71	0	24	0	6	0	0	0	0	113	38	87	4	25	13	3	0	0	3	4	1	74	1	0	0	0	0	40	0	0	0	2	0	5	k__Fungi;p__Basidiomycota;c__Tremellomycetes;o__Tremellales;f__Bulleribasidiaceae;g__Dioszegia;s__Dioszegia_sp	Tremellales	7	Pathotroph-Saprotroph-Symbiotroph	Fungal Parasite-Undefined Saprotroph	Possible	Tremelloid-Yeast	NULL	The order contains both teleomorphic and anamorphic species, most of the latter being yeasts	Sterkenburg E, et al. 2015. New Phytologist 207:1145-1158
UNI715	0	0	2	0	8	0	1	0	0	0	0	1	2	0	0	0	0	0	0	0	0	0	1	57	27	0	404	2	0	0	0	0	0	0	0	k__Fungi;p__Ascomycota;c__Leotiomycetes;o__Helotiales;f__Helotiaceae;g__Meliniomyces;s__Meliniomyces_sp	Meliniomyces	13	Saprotroph-Symbiotroph	Ectomycorrhizal-Endophyte-Ericoid Mycorrhizal-Litter Saprotroph-Orchid Mycorrhizal	Probable	Dark Septate Endophyte	NULL	NULL	Tedersoo L, et al. 2014. Science 346:1256688
UNI2606	10	0	14	1	5	0	16	0	0	0	52	10	19	2	0	0	0	4	0	0	0	0	0	43	145	0	161	1	0	0	0	2	0	19	0	k__Fungi;p__Ascomycota;c__Eurotiomycetes;o__Eurotiales;f__Trichocomaceae;g__Talaromyces;s__Talaromyces_sp	Talaromyces	13	Saprotroph	Undefined Saprotroph	Probable	NULL	NULL	NULL	Tedersoo L, et al. 2014. Science 346:1256688
UNI3813	0	26	0	2	0	0	0	0	0	0	0	1	6	2	89	3	2	0	4	13	92	10	10	0	0	0	2	0	1	31	0	0	169	1	39	k__Fungi;p__Ascomycota;c__Sordariomycetes;o__Hypocreales;f__Nectriaceae;g__Gibberella;s__Gibberella_avenacea	Gibberella	13	Pathotroph	Plant Pathogen	Probable	NULL	NULL	NULL	Tedersoo L, et al. 2014. Science 346:1256688
UNI329	122	0	0	0	50	0	26	0	0	14	0	56	1	17	6	0	0	189	0	0	0	1	0	1	8	0	0	0	0	1	0	6	1	0	0	k__Fungi;p__unidentified;c__unidentified;o__unidentified;f__unidentified;g__unidentified;s__Fungi_sp	-	-	-	-	-	-	-	Unassigned	-
UNI2143	34	0	3	1	0	0	11	0	0	0	78	4	11	19	0	0	0	0	0	0	0	0	10	137	86	0	57	2	2	0	0	0	0	42	0	k__Fungi;p__Ascomycota;c__Eurotiomycetes;o__Eurotiales;f__Aspergillaceae;g__Penicillium;s__Penicillium_sp	Eurotiales	7	Saprotroph	Undefined Saprotroph	Possible	Microfungus	NULL	NULL	Sterkenburg E, et al. 2015. New Phytologist 207:1145-1158
UNI527	16	7	26	0	5	0	11	0	0	3	69	12	8	4	0	0	0	10	0	1	0	6	11	75	28	0	187	8	0	0	0	5	0	4	1	k__Fungi;p__Ascomycota;c__Orbiliomycetes;o__Orbiliales;f__Orbiliaceae;g__Arthrobotrys;s__Arthrobotrys_scaphoides	Arthrobotrys	13	Saprotroph	Undefined Saprotroph	Probable	NULL	NULL	NULL	Tedersoo L, et al. 2014. Science 346:1256688
UNI39	0	13	0	6	0	1	0	0	0	0	1	0	0	36	76	0	0	0	4	32	3	48	0	1	0	2	17	0	21	5	0	0	42	0	187	k__Fungi;p__unidentified;c__unidentified;o__unidentified;f__unidentified;g__unidentified;s__Fungi_sp	-	-	-	-	-	-	-	Unassigned	-
UNI3635	2	0	9	15	1	1	0	1	0	5	9	0	9	31	164	10	39	0	2	2	1	7	8	1	0	1	1	0	3	3	14	20	48	25	62	k__Fungi;p__unidentified;c__unidentified;o__unidentified;f__unidentified;g__unidentified;s__Fungi_sp	-	-	-	-	-	-	-	Unassigned	-
UNI1520	5	1	9	0	7	0	8	0	0	0	8	8	4	6	0	0	0	6	0	0	0	0	0	46	215	0	51	12	0	1	0	0	0	106	0	k__Fungi;p__Ascomycota;c__Saccharomycetes;o__Saccharomycetales;f__Saccharomycetales_fam_Incertae_sedis;g__Candida;s__Candida_subhashii	Saccharomycetales	7	Saprotroph	Undefined Saprotroph	Possible	Yeast	NULL	NULL	Sterkenburg E, et al. 2015. New Phytologist 207:1145-1158
UNI470	10	1	0	13	0	1	0	0	0	0	0	0	10	43	38	16	208	0	11	1	0	13	60	40	0	7	0	0	0	3	0	0	17	0	0	k__Fungi;p__unidentified;c__unidentified;o__unidentified;f__unidentified;g__unidentified;s__Fungi_sp	-	-	-	-	-	-	-	Unassigned	-
UNI1732	0	39	0	2	0	1	0	0	0	0	0	0	1	20	35	3	2	0	0	2	114	0	117	1	0	0	0	0	8	2	0	0	16	0	127	k__Fungi;p__Ascomycota;c__Dothideomycetes;o__Pleosporales;f__Didymellaceae;g__Epicoccum;s__Epicoccum_nigrum	Didymellaceae	9	Pathotroph-Saprotroph	Animal Pathogen-Plant Pathogen-Undefined Saprotroph	Possible	Microfungus	NULL	NULL	Tedersoo L, et al. 2014. Science 346:1256688 (doi:10.1126/science.1256688)
UNI540	0	12	0	3	0	7	0	0	0	0	61	0	7	0	12	156	38	0	12	7	0	48	0	0	0	0	0	0	26	18	0	0	79	1	3	k__Fungi;p__Ascomycota;c__Dothideomycetes;o__Pleosporales;f__Didymellaceae;g__Neoascochyta;s__Neoascochyta_sp	Didymellaceae	9	Pathotroph-Saprotroph	Animal Pathogen-Plant Pathogen-Undefined Saprotroph	Possible	Microfungus	NULL	NULL	Tedersoo L, et al. 2014. Science 346:1256688 (doi:10.1126/science.1256688)
UNI477	13	0	44	1	1	0	14	0	0	2	4	11	5	10	0	0	0	28	0	0	0	3	3	27	160	0	136	10	0	0	0	0	0	16	0	k__Fungi;p__Mucoromycota;c__Mucoromycetes;o__Mucorales;f__Rhizopodaceae;g__Rhizopus;s__Rhizopus_arrhizus	Mucorales	7	Saprotroph	Undefined Saprotroph	Possible	Microfungus	NULL	NULL	Sterkenburg E, et al. 2015. New Phytologist 207:1145-1158
UNI73	0	1	0	0	0	20	0	0	0	0	0	1	0	188	5	3	0	0	0	0	33	0	212	0	0	4	0	0	14	0	0	0	3	0	4	k__Fungi;p__Ascomycota;c__Dothideomycetes;o__Pleosporales;f__Pleosporaceae;g__Drechslera;s__Drechslera_poae	Drechslera	13	Pathotroph	Plant Pathogen	Probable	NULL	NULL	NULL	Tedersoo L, et al. 2014. Science 346:1256688
UNI748	0	0	0	0	0	0	0	0	0	0	0	219	0	0	0	0	0	0	0	0	0	0	0	0	269	0	0	0	0	0	0	0	0	0	0	k__Fungi;p__unidentified;c__unidentified;o__unidentified;f__unidentified;g__unidentified;s__Fungi_sp	-	-	-	-	-	-	-	Unassigned	-
UNI196	3	11	0	14	0	0	0	0	0	0	0	8	58	0	7	10	1	158	0	15	0	0	0	0	0	7	0	0	64	1	0	0	85	0	45	k__Fungi;p__Ascomycota;c__Dothideomycetes;o__Pleosporales;f__Pleosporaceae;g__Alternaria;s__Alternaria_infectoria	Alternaria infectoria	20	Pathotroph	Animal Pathogen	Probable	Microfungus	NULL	Likely opportunistic human pathogen (Irinyi et al. 2015)	Irinyi L, et al. 2015. Medical Mycology 53:313-337
UNI365	0	84	0	1	0	3	0	0	0	0	1	0	0	0	157	0	0	0	0	88	0	0	0	0	0	0	7	0	0	1	0	0	0	0	145	k__Fungi;p__unidentified;c__unidentified;o__unidentified;f__unidentified;g__unidentified;s__Fungi_sp	-	-	-	-	-	-	-	Unassigned	-
UNI545	0	7	0	11	0	3	0	0	0	0	48	0	0	22	31	11	11	0	9	190	1	51	0	0	0	0	6	0	2	19	0	0	44	0	17	k__Fungi;p__Ascomycota;c__Sordariomycetes;o__Hypocreales;f__unidentified;g__unidentified;s__Hypocreales_sp	Hypocreales	7	Saprotroph	Undefined Saprotroph	Possible	Microfungus	NULL	NULL	Sterkenburg E, et al. 2015. New Phytologist 207:1145-1158
UNI2346	0	4	0	2	0	0	0	0	0	0	0	0	7	83	21	5	1	0	7	78	27	28	4	0	0	0	0	0	3	0	0	0	36	0	177	k__Fungi;p__Ascomycota;c__unidentified;o__unidentified;f__unidentified;g__unidentified;s__Ascomycota_sp	-	-	-	-	-	-	-	Unassigned	-
UNI587	55	0	19	1	0	0	29	0	0	0	112	23	50	25	0	0	0	0	0	0	0	4	10	0	95	1	57	0	0	0	0	1	0	0	0	k__Fungi;p__Ascomycota;c__Eurotiomycetes;o__Onygenales;f__Onygenales_fam_Incertae_sedis;g__Chrysosporium;s__Chrysosporium_sp	Chrysosporium	13	Saprotroph	Undefined Saprotroph-Wood Saprotroph	Highly Probable	NULL	Soft Rot	NULL	Seehann G, et al. 1975. List of Fungi in Soft-Rot Tissue Tests. Institute fur Holzbiologie und Holzschutz, Bundesforschungsanstalt fur Forst - und Holzwirtshaft, Hamburg - Lohbrugge, Germany; Tedersoo L, et al. 2014. Science 346:1256688
UNI2309	10	0	9	2	34	0	21	0	0	0	26	0	6	3	0	1	0	0	0	0	0	0	7	61	104	0	184	6	0	0	0	2	0	5	0	k__Fungi;p__Ascomycota;c__Leotiomycetes;o__Thelebolales;f__Pseudeurotiaceae;g__Pseudogymnoascus;s__Pseudogymnoascus_pannorum	Pseudogymnoascus	13	Pathotroph-Saprotroph-Symbiotroph	Animal Pathogen-Soil Saprotroph	Possible	NULL	NULL	It is important to note that the majority of species that comprise this genus, including the White-Nose Bat Syndrome causing Pseudogymnoascus destructans, were once placed in the genus Geomyces (see Minnis & Lindner 2013),and including Pseudogymnoascus panorum (as Geomyces panorum) that had been widely applied to a number of isolates from cold places, including those found in soil, on living root…	Minnis AM, Lindner DL. 2013. Fungal Biology 117:638-649; Tedersoo L, et al. 2014. Science 346:1256688
UNI1379	41	0	6	0	6	0	19	0	0	0	27	3	0	6	0	0	0	3	0	0	0	2	4	23	42	0	242	14	0	0	0	1	0	39	0	k__Fungi;p__Basidiomycota;c__Tremellomycetes;o__Tremellales;f__Tremellales_fam_Incertae_sedis;g__Cuniculitrema;s__Cuniculitrema_polymorpha	Tremellales	7	Pathotroph-Saprotroph-Symbiotroph	Fungal Parasite-Undefined Saprotroph	Possible	Tremelloid-Yeast	NULL	The order contains both teleomorphic and anamorphic species, most of the latter being yeasts	Sterkenburg E, et al. 2015. New Phytologist 207:1145-1158
UNI668	0	0	0	0	0	0	0	0	0	0	0	15	0	0	0	0	0	0	0	140	0	203	0	1	0	0	0	0	1	0	0	0	30	0	83	k__Fungi;p__unidentified;c__unidentified;o__unidentified;f__unidentified;g__unidentified;s__Fungi_sp	-	-	-	-	-	-	-	Unassigned	-
UNI595	0	0	0	0	0	1	0	1	1	0	0	0	0	0	158	6	1	0	2	3	182	8	9	0	0	0	0	0	5	10	0	0	0	0	84	k__Fungi;p__Ascomycota;c__Sordariomycetes;o__Phomatosporales;f__Phomatosporaceae;g__Phomatospora;s__Phomatospora_dinemasporium	Phomatospora	13	Saprotroph	Dung Saprotroph	Highly Probable	Microfungus	NULL	NULL	Richardson MJ. 1972. Transactions of the British Mycological Society 58:37-48
UNI415	0	125	0	1	0	2	0	0	0	0	0	0	30	0	39	1	4	0	6	18	44	121	6	0	0	0	1	0	2	16	0	0	47	0	5	k__Fungi;p__Ascomycota;c__Sordariomycetes;o__Hypocreales;f__Nectriaceae;g__Gibberella;s__Gibberella_avenacea	Gibberella	13	Pathotroph	Plant Pathogen	Probable	NULL	NULL	NULL	Tedersoo L, et al. 2014. Science 346:1256688
UNI710	29	0	7	1	43	0	8	0	0	0	50	25	10	12	0	0	1	10	0	0	0	1	33	68	139	0	0	7	0	0	0	0	0	24	0	k__Fungi;p__Ascomycota;c__Leotiomycetes;o__Thelebolales;f__Pseudeurotiaceae;g__Pseudogymnoascus;s__Pseudogymnoascus_sp	Pseudogymnoascus	13	Pathotroph-Saprotroph-Symbiotroph	Animal Pathogen-Soil Saprotroph	Possible	NULL	NULL	It is important to note that the majority of species that comprise this genus, including the White-Nose Bat Syndrome causing Pseudogymnoascus destructans, were once placed in the genus Geomyces (see Minnis & Lindner 2013),and including Pseudogymnoascus panorum (as Geomyces panorum) that had been widely applied to a number of isolates from cold places, including those found in soil, on living root…	Minnis AM, Lindner DL. 2013. Fungal Biology 117:638-649; Tedersoo L, et al. 2014. Science 346:1256688
UNI532	0	0	11	0	63	0	0	0	0	0	0	14	0	1	0	0	0	121	0	0	0	2	0	32	216	0	0	0	3	0	0	0	0	0	0	k__Fungi;p__unidentified;c__unidentified;o__unidentified;f__unidentified;g__unidentified;s__Fungi_sp	-	-	-	-	-	-	-	Unassigned	-
UNI2981	44	0	0	0	0	0	13	0	0	0	48	9	9	21	0	0	0	3	0	0	0	1	14	144	85	0	45	4	0	0	0	0	0	20	1	k__Fungi;p__Ascomycota;c__Eurotiomycetes;o__Eurotiales;f__Aspergillaceae;g__Penicillium;s__Penicillium_sp	Eurotiales	7	Saprotroph	Undefined Saprotroph	Possible	Microfungus	NULL	NULL	Sterkenburg E, et al. 2015. New Phytologist 207:1145-1158
UNI513	0	0	1	0	0	1	0	0	0	0	0	0	0	0	338	0	1	0	9	15	0	15	0	0	0	0	0	0	1	32	1	0	5	0	41	k__Fungi;p__Ascomycota;c__Sordariomycetes;o__Sordariales;f__Lasiosphaeriaceae;g__unidentified;s__Lasiosphaeriaceae_sp	Lasiosphaeriaceae	9	Saprotroph	Undefined Saprotroph	Probable	Microfungus	NULL	Saprobes found dung, soil and rotting vegetation (Cannon & Kirk 2007)	Cannon PF, Kirk PM. 2007. Fungal Families of the World. CAB International, Cambridge
UNI746	0	3	8	1	0	0	12	0	0	1	5	5	5	3	0	0	0	0	1	0	0	9	18	11	24	0	307	36	2	0	0	0	0	8	0	k__Fungi;p__Ascomycota;c__Orbiliomycetes;o__Orbiliales;f__Orbiliaceae;g__Arthrobotrys;s__Arthrobotrys_scaphoides	Arthrobotrys	13	Saprotroph	Undefined Saprotroph	Probable	NULL	NULL	NULL	Tedersoo L, et al. 2014. Science 346:1256688
UNI683	0	1	0	0	0	0	0	0	0	0	0	0	0	0	0	0	0	0	0	0	0	0	0	0	0	0	458	0	0	0	0	0	0	0	0	k__Fungi;p__Basidiomycota;c__Agaricomycetes;o__Auriculariales;f__unidentified;g__unidentified;s__Auriculariales_sp	-	-	-	-	-	-	-	Unassigned	-
UNI503	11	0	8	0	10	0	14	0	0	0	123	6	11	4	0	0	0	2	0	0	0	0	13	131	77	0	19	1	0	0	0	0	0	28	0	k__Fungi;p__Ascomycota;c__Eurotiomycetes;o__Eurotiales;f__Aspergillaceae;g__Penicillium;s__Penicillium_sp	Eurotiales	7	Saprotroph	Undefined Saprotroph	Possible	Microfungus	NULL	NULL	Sterkenburg E, et al. 2015. New Phytologist 207:1145-1158
UNI1134	47	0	7	0	15	0	11	0	0	3	106	5	10	16	0	0	0	8	0	0	0	1	17	55	42	0	86	0	0	0	1	2	1	23	0	k__Fungi;p__Ascomycota;c__Eurotiomycetes;o__Eurotiales;f__Trichocomaceae;g__Talaromyces;s__Talaromyces_sp	Talaromyces	13	Saprotroph	Undefined Saprotroph	Probable	NULL	NULL	NULL	Tedersoo L, et al. 2014. Science 346:1256688
UNI3332	62	0	0	2	0	0	1	0	0	0	167	2	4	12	0	0	0	1	0	0	0	0	6	126	33	0	25	2	0	0	0	1	2	9	0	k__Fungi;p__Ascomycota;c__Eurotiomycetes;o__Eurotiales;f__Aspergillaceae;g__Penicillium;s__Penicillium_sp	Eurotiales	7	Saprotroph	Undefined Saprotroph	Possible	Microfungus	NULL	NULL	Sterkenburg E, et al. 2015. New Phytologist 207:1145-1158
UNI292	0	0	0	4	0	7	0	0	0	0	0	0	0	0	5	0	0	0	1	6	63	83	0	0	0	7	129	0	10	2	4	0	31	0	101	k__Fungi;p__Ascomycota;c__unidentified;o__unidentified;f__unidentified;g__unidentified;s__Ascomycota_sp	-	-	-	-	-	-	-	Unassigned	-
UNI1167	15	0	5	0	12	0	8	0	0	0	16	6	2	7	0	0	0	5	0	0	0	1	3	85	260	0	0	8	0	0	0	0	0	19	0	k__Fungi;p__Ascomycota;c__Eurotiomycetes;o__Onygenales;f__Onygenales_fam_Incertae_sedis;g__Chrysosporium;s__Chrysosporium_sp	Chrysosporium	13	Saprotroph	Undefined Saprotroph-Wood Saprotroph	Highly Probable	NULL	Soft Rot	NULL	Seehann G, et al. 1975. List of Fungi in Soft-Rot Tissue Tests. Institute fur Holzbiologie und Holzschutz, Bundesforschungsanstalt fur Forst - und Holzwirtshaft, Hamburg - Lohbrugge, Germany; Tedersoo L, et al. 2014. Science 346:1256688
UNI2974	45	0	42	22	18	0	2	0	0	0	48	0	23	25	1	1	1	4	0	0	0	0	35	49	11	0	16	1	0	0	0	0	2	105	0	k__Fungi;p__Ascomycota;c__Eurotiomycetes;o__Eurotiales;f__Trichocomaceae;g__Talaromyces;s__Talaromyces_sp	Talaromyces	13	Saprotroph	Undefined Saprotroph	Probable	NULL	NULL	NULL	Tedersoo L, et al. 2014. Science 346:1256688
UNI722	0	0	0	0	0	5	0	0	0	0	0	1	0	0	0	0	0	0	1	337	0	11	0	0	0	0	0	0	10	82	0	0	1	0	2	k__Fungi;p__Ascomycota;c__Dothideomycetes;o__Pleosporales;f__Phaeosphaeriaceae;g__Phaeosphaeriopsis;s__Phaeosphaeriopsis_sp	Phaeosphaeriopsis	13	Saprotroph	Undefined Saprotroph	Probable	NULL	NULL	NULL	Tedersoo L, et al. 2014. Science 346:1256688
UNI642	0	0	5	0	2	0	0	0	0	0	0	0	0	0	0	0	0	0	0	0	0	0	0	33	184	0	224	0	1	0	0	0	0	0	0	k__Fungi;p__unidentified;c__unidentified;o__unidentified;f__unidentified;g__unidentified;s__Fungi_sp	-	-	-	-	-	-	-	Unassigned	-
UNI915	1	0	18	1	12	0	3	0	0	1	145	8	12	7	0	0	0	12	1	0	0	0	7	31	40	0	124	7	0	0	0	0	0	17	0	k__Fungi;p__Ascomycota;c__Eurotiomycetes;o__Eurotiales;f__Trichocomaceae;g__Talaromyces;s__Talaromyces_sp	Talaromyces	13	Saprotroph	Undefined Saprotroph	Probable	NULL	NULL	NULL	Tedersoo L, et al. 2014. Science 346:1256688
UNI332	1	29	0	51	0	13	0	0	0	0	0	121	62	0	0	3	47	0	2	71	1	0	0	0	0	1	0	0	6	1	0	0	33	0	4	k__Fungi;p__Ascomycota;c__Dothideomycetes;o__Pleosporales;f__Didymosphaeriaceae;g__Paraphaeosphaeria;s__Paraphaeosphaeria_sp	Paraphaeosphaeria	13	Saprotroph	Undefined Saprotroph	Probable	NULL	NULL	NULL	Tedersoo L, et al. 2014. Science 346:1256688
UNI572	12	0	0	1	9	0	3	0	0	0	169	133	11	2	0	0	0	0	0	0	0	0	10	27	17	0	13	1	0	0	0	0	0	38	0	k__Fungi;p__Ascomycota;c__Eurotiomycetes;o__Eurotiales;f__Trichocomaceae;g__Talaromyces;s__Talaromyces_sp	Talaromyces	13	Saprotroph	Undefined Saprotroph	Probable	NULL	NULL	NULL	Tedersoo L, et al. 2014. Science 346:1256688
UNI311	0	8	27	1	113	0	0	0	2	1	24	36	0	14	0	0	0	0	0	0	0	3	0	49	0	0	137	1	0	0	0	0	0	28	1	k__Fungi;p__unidentified;c__unidentified;o__unidentified;f__unidentified;g__unidentified;s__Fungi_sp	-	-	-	-	-	-	-	Unassigned	-
UNI1062	41	0	2	0	13	0	40	0	0	0	152	2	6	9	0	0	0	8	0	0	0	0	14	47	25	0	41	1	0	0	0	0	0	41	0	k__Fungi;p__Ascomycota;c__Eurotiomycetes;o__Eurotiales;f__Trichocomaceae;g__Talaromyces;s__Talaromyces_verruculosus	Talaromyces	13	Saprotroph	Undefined Saprotroph	Probable	NULL	NULL	NULL	Tedersoo L, et al. 2014. Science 346:1256688
UNI459	0	5	0	1	0	0	0	0	0	0	0	20	0	8	141	9	3	0	0	113	10	0	33	2	0	0	77	0	2	0	0	0	0	0	18	k__Fungi;p__unidentified;c__unidentified;o__unidentified;f__unidentified;g__unidentified;s__Fungi_sp	-	-	-	-	-	-	-	Unassigned	-
UNI747	0	0	0	0	0	0	0	0	0	3	0	8	0	0	0	0	0	0	0	0	0	0	0	0	0	0	429	1	1	0	0	0	0	0	0	k__Fungi;p__unidentified;c__unidentified;o__unidentified;f__unidentified;g__unidentified;s__Fungi_sp	-	-	-	-	-	-	-	Unassigned	-
UNI526	0	1	0	0	0	0	0	0	0	0	0	0	0	0	0	0	3	0	0	1	0	3	50	0	15	0	364	0	0	4	0	0	0	0	0	k__Fungi;p__Ascomycota;c__Leotiomycetes;o__Helotiales;f__Sclerotiniaceae;g__Botrytis;s__Botrytis_cinerea	Botrytis	13	Pathotroph-Saprotroph	NULL	Probable	Facultative Yeast-Microfungus	NULL	NULL	Kurtzman CP, et al. (eds.) 2011. The Yeasts, a Taxonomic Study. Fifth Edition. Vols 1-3. Elsevier, San Diego
UNI3484	1	0	0	2	0	0	0	0	0	0	0	0	11	248	6	0	4	0	3	42	5	50	4	0	0	0	0	0	0	0	0	0	6	0	59	k__Fungi;p__Ascomycota;c__unidentified;o__unidentified;f__unidentified;g__unidentified;s__Ascomycota_sp	-	-	-	-	-	-	-	Unassigned	-
UNI256	0	10	0	0	0	7	0	0	0	0	0	9	5	140	13	6	1	0	36	64	1	29	0	0	0	7	0	0	8	0	0	0	24	2	78	k__Fungi;p__Ascomycota;c__Dothideomycetes;o__Pleosporales;f__Pleosporaceae;g__Pyrenophora;s__Pyrenophora_erythrospila	Pyrenophora	13	Pathotroph	Plant Pathogen	Probable	NULL	NULL	NULL	Tedersoo L, et al. 2014. Science 346:1256688
UNI611	74	0	46	0	0	0	0	0	0	0	0	10	20	23	0	0	0	0	0	0	0	18	24	0	129	1	72	0	0	0	0	0	0	22	0	k__Fungi;p__unidentified;c__unidentified;o__unidentified;f__unidentified;g__unidentified;s__Fungi_sp	-	-	-	-	-	-	-	Unassigned	-
UNI1268	38	0	1	16	19	0	0	0	0	0	85	1	30	17	0	2	0	5	0	1	0	0	25	63	24	0	13	0	1	0	0	1	1	95	0	k__Fungi;p__Ascomycota;c__Eurotiomycetes;o__Eurotiales;f__Trichocomaceae;g__Talaromyces;s__Talaromyces_sp	Talaromyces	13	Saprotroph	Undefined Saprotroph	Probable	NULL	NULL	NULL	Tedersoo L, et al. 2014. Science 346:1256688
UNI774	0	2	14	0	0	0	0	0	0	0	0	11	0	2	1	0	0	0	0	0	0	0	0	0	374	0	0	0	1	0	0	3	0	28	0	k__Fungi;p__unidentified;c__unidentified;o__unidentified;f__unidentified;g__unidentified;s__Fungi_sp	-	-	-	-	-	-	-	Unassigned	-
UNI1028	2	21	0	6	0	0	1	0	0	0	15	46	30	147	0	3	3	0	0	1	6	1	78	22	11	0	0	0	25	0	0	0	14	0	3	k__Fungi;p__Ascomycota;c__Dothideomycetes;o__Pleosporales;f__Didymellaceae;g__Epicoccum;s__Epicoccum_nigrum	Didymellaceae	9	Pathotroph-Saprotroph	Animal Pathogen-Plant Pathogen-Undefined Saprotroph	Possible	Microfungus	NULL	NULL	Tedersoo L, et al. 2014. Science 346:1256688 (doi:10.1126/science.1256688)
UNI3111	44	1	2	1	15	0	8	0	0	1	92	2	16	18	0	1	0	9	0	0	0	0	48	49	32	0	47	1	0	0	0	0	2	45	0	k__Fungi;p__Ascomycota;c__Eurotiomycetes;o__Eurotiales;f__Trichocomaceae;g__Talaromyces;s__Talaromyces_verruculosus	Talaromyces	13	Saprotroph	Undefined Saprotroph	Probable	NULL	NULL	NULL	Tedersoo L, et al. 2014. Science 346:1256688
UNI3034	16	0	4	8	36	0	3	0	0	0	22	1	12	22	2	2	2	18	0	0	0	0	63	42	52	0	61	2	1	0	0	0	0	62	2	k__Fungi;p__Ascomycota;c__Eurotiomycetes;o__Eurotiales;f__Trichocomaceae;g__Talaromyces;s__Talaromyces_sp	Talaromyces	13	Saprotroph	Undefined Saprotroph	Probable	NULL	NULL	NULL	Tedersoo L, et al. 2014. Science 346:1256688
UNI745	0	0	0	0	0	8	0	0	0	0	0	0	4	0	19	1	3	0	1	1	3	11	0	0	0	0	0	0	20	1	0	0	10	0	351	k__Fungi;p__Ascomycota;c__Sordariomycetes;o__Sordariales;f__Lasiosphaeriaceae;g__unidentified;s__Lasiosphaeriaceae_sp	Lasiosphaeriaceae	9	Saprotroph	Undefined Saprotroph	Probable	Microfungus	NULL	Saprobes found dung, soil and rotting vegetation (Cannon & Kirk 2007)	Cannon PF, Kirk PM. 2007. Fungal Families of the World. CAB International, Cambridge
UNI4049	41	0	1	0	9	0	13	0	0	0	136	2	4	4	0	0	0	16	0	0	2	0	13	52	74	0	49	0	0	0	1	0	0	15	0	k__Fungi;p__Ascomycota;c__Eurotiomycetes;o__Eurotiales;f__Trichocomaceae;g__Talaromyces;s__Talaromyces_sp	Talaromyces	13	Saprotroph	Undefined Saprotroph	Probable	NULL	NULL	NULL	Tedersoo L, et al. 2014. Science 346:1256688
UNI985	0	0	0	0	0	0	0	0	0	0	0	0	0	53	0	0	0	0	0	0	0	0	0	0	0	0	379	0	0	0	0	0	0	0	0	k__Fungi;p__Aphelidiomycota;c__Aphelidiomycetes;o__GS16;f__unidentified;g__unidentified;s__GS16_sp	-	-	-	-	-	-	-	Unassigned	-
UNI800	0	2	0	0	0	19	0	0	0	0	0	0	1	2	93	1	2	0	3	61	216	1	3	0	0	0	0	0	1	13	0	1	3	0	9	k__Fungi;p__Ascomycota;c__Sordariomycetes;o__Hypocreales;f__Stachybotryaceae;g__Myrothecium;s__Myrothecium_sp	Myrothecium	13	Saprotroph	Undefined Saprotroph	Probable	NULL	NULL	NULL	Tedersoo L, et al. 2014. Science 346:1256688
UNI397	0	0	71	0	0	0	0	0	1	0	4	125	0	1	0	0	0	112	0	0	0	21	7	10	49	0	0	22	1	0	7	0	0	0	0	k__Fungi;p__Rozellomycota;c__unidentified;o__unidentified;f__unidentified;g__unidentified;s__Rozellomycota_sp	-	-	-	-	-	-	-	Unassigned	-
UNI247	2	19	0	0	0	5	2	0	0	0	0	2	0	157	76	1	1	33	1	30	69	1	4	0	0	2	0	0	2	2	0	0	0	0	21	k__Fungi;p__Basidiomycota;c__Tremellomycetes;o__Tremellales;f__Bulleribasidiaceae;g__Vishniacozyma;s__Vishniacozyma_victoriae	Tremellales	7	Pathotroph-Saprotroph-Symbiotroph	Fungal Parasite-Undefined Saprotroph	Possible	Tremelloid-Yeast	NULL	The order contains both teleomorphic and anamorphic species, most of the latter being yeasts	Sterkenburg E, et al. 2015. New Phytologist 207:1145-1158
UNI732	0	53	0	151	0	4	0	0	0	0	1	0	0	0	2	0	0	0	0	1	5	192	0	0	0	1	0	0	0	3	0	0	12	0	5	k__Fungi;p__Ascomycota;c__Sordariomycetes;o__Sordariales;f__Lasiosphaeriaceae;g__unidentified;s__Lasiosphaeriaceae_sp	Lasiosphaeriaceae	9	Saprotroph	Undefined Saprotroph	Probable	Microfungus	NULL	Saprobes found dung, soil and rotting vegetation (Cannon & Kirk 2007)	Cannon PF, Kirk PM. 2007. Fungal Families of the World. CAB International, Cambridge
UNI806	0	0	0	0	0	0	3	0	0	0	0	1	0	0	0	0	0	0	0	0	0	0	0	420	5	1	0	0	0	0	0	0	0	0	0	k__Fungi;p__Ascomycota;c__Eurotiomycetes;o__Onygenales;f__Onygenales_fam_Incertae_sedis;g__Chrysosporium;s__Chrysosporium_sp	Chrysosporium	13	Saprotroph	Undefined Saprotroph-Wood Saprotroph	Highly Probable	NULL	Soft Rot	NULL	Seehann G, et al. 1975. List of Fungi in Soft-Rot Tissue Tests. Institute fur Holzbiologie und Holzschutz, Bundesforschungsanstalt fur Forst - und Holzwirtshaft, Hamburg - Lohbrugge, Germany; Tedersoo L, et al. 2014. Science 346:1256688
UNI621	0	0	1	1	53	0	0	0	0	0	94	4	12	0	0	0	0	1	0	0	0	0	12	36	134	1	80	0	0	0	0	0	0	0	0	k__Fungi;p__Ascomycota;c__Leotiomycetes;o__Thelebolales;f__Pseudeurotiaceae;g__Pseudogymnoascus;s__Pseudogymnoascus_pannorum	Pseudogymnoascus	13	Pathotroph-Saprotroph-Symbiotroph	Animal Pathogen-Soil Saprotroph	Possible	NULL	NULL	It is important to note that the majority of species that comprise this genus, including the White-Nose Bat Syndrome causing Pseudogymnoascus destructans, were once placed in the genus Geomyces (see Minnis & Lindner 2013),and including Pseudogymnoascus panorum (as Geomyces panorum) that had been widely applied to a number of isolates from cold places, including those found in soil, on living root…	Minnis AM, Lindner DL. 2013. Fungal Biology 117:638-649; Tedersoo L, et al. 2014. Science 346:1256688
UNI492	0	4	0	74	0	0	0	0	0	0	0	0	0	0	2	0	9	0	0	24	0	58	0	0	0	0	0	0	0	0	0	0	258	0	0	k__Fungi;p__unidentified;c__unidentified;o__unidentified;f__unidentified;g__unidentified;s__Fungi_sp	-	-	-	-	-	-	-	Unassigned	-
UNI1269	37	2	5	0	10	0	28	0	0	0	12	7	5	24	0	0	0	15	0	0	1	0	3	60	115	0	43	8	2	0	9	19	0	23	0	k__Fungi;p__Ascomycota;c__Saccharomycetes;o__Saccharomycetales;f__Saccharomycetales_fam_Incertae_sedis;g__Candida;s__Candida_subhashii	Saccharomycetales	7	Saprotroph	Undefined Saprotroph	Possible	Yeast	NULL	NULL	Sterkenburg E, et al. 2015. New Phytologist 207:1145-1158
UNI3200	19	0	0	0	16	0	6	0	0	0	201	0	4	8	0	0	0	0	0	0	0	1	31	64	15	0	28	0	0	0	0	0	0	32	0	k__Fungi;p__Ascomycota;c__Eurotiomycetes;o__Eurotiales;f__Trichocomaceae;g__Talaromyces;s__Talaromyces_sp	Talaromyces	13	Saprotroph	Undefined Saprotroph	Probable	NULL	NULL	NULL	Tedersoo L, et al. 2014. Science 346:1256688
UNI804	0	2	0	0	0	0	0	0	0	0	0	0	37	11	59	174	103	0	13	9	1	7	0	0	0	0	3	0	2	0	0	0	3	0	0	k__Fungi;p__Ascomycota;c__Sordariomycetes;o__Xylariales;f__unidentified;g__unidentified;s__Xylariales_sp	-	-	-	-	-	-	-	Unassigned	-
UNI1368	24	0	9	2	7	0	14	0	0	0	112	2	7	8	0	0	0	16	0	0	1	0	6	48	81	0	47	1	0	0	0	0	0	36	1	k__Fungi;p__Ascomycota;c__Eurotiomycetes;o__Eurotiales;f__Trichocomaceae;g__Talaromyces;s__Talaromyces_verruculosus	Talaromyces	13	Saprotroph	Undefined Saprotroph	Probable	NULL	NULL	NULL	Tedersoo L, et al. 2014. Science 346:1256688
UNI310	0	140	1	1	0	5	0	0	0	0	0	0	0	49	12	5	3	0	6	3	4	30	0	0	0	0	33	0	28	20	0	0	41	1	39	k__Fungi;p__unidentified;c__unidentified;o__unidentified;f__unidentified;g__unidentified;s__Fungi_sp	-	-	-	-	-	-	-	Unassigned	-
UNI690	0	0	0	0	2	0	0	0	0	0	0	0	0	0	0	0	0	0	2	0	0	3	0	0	0	0	408	0	0	0	0	0	2	0	0	k__Fungi;p__unidentified;c__unidentified;o__unidentified;f__unidentified;g__unidentified;s__Fungi_sp	-	-	-	-	-	-	-	Unassigned	-
UNI2317	34	0	0	0	0	0	2	0	0	0	172	0	5	1	0	0	0	0	0	0	0	0	11	81	12	0	17	0	0	0	0	0	0	81	0	k__Fungi;p__Ascomycota;c__Eurotiomycetes;o__Eurotiales;f__Trichocomaceae;g__Talaromyces;s__Talaromyces_verruculosus	Talaromyces	13	Saprotroph	Undefined Saprotroph	Probable	NULL	NULL	NULL	Tedersoo L, et al. 2014. Science 346:1256688
UNI1266	0	0	0	0	0	4	0	0	0	0	0	0	0	1	241	1	1	0	2	1	124	5	0	0	0	0	0	0	0	0	0	0	0	0	35	k__Fungi;p__unidentified;c__unidentified;o__unidentified;f__unidentified;g__unidentified;s__Fungi_sp	-	-	-	-	-	-	-	Unassigned	-
UNI522	402	0	0	0	0	0	0	0	0	0	0	0	0	0	9	0	0	0	0	0	3	0	0	0	0	0	0	0	0	0	0	0	0	0	0	k__Fungi;p__unidentified;c__unidentified;o__unidentified;f__unidentified;g__unidentified;s__Fungi_sp	-	-	-	-	-	-	-	Unassigned	-
UNI1745	3	15	5	2	1	3	0	3	0	15	1	0	11	12	93	18	41	0	7	8	54	17	5	1	0	0	1	0	2	11	7	15	18	5	39	k__Fungi;p__Ascomycota;c__Dothideomycetes;o__Capnodiales;f__Cladosporiaceae;g__Cladosporium;s__Cladosporium_cladosporioides	Cladosporium cladosporioides	20	Pathotroph-Symbiotroph	Endophyte-Epiphyte-Plant Pathogen	Possible	Microfungus	NULL	Endophyte detection method-culture (David et al. 2016); Epiphyte detection method-culture (KÃ¶hl et al. 2015)	KÃ¶hl J, et al. 2015. Plant Disease 99:535-543; David AS, et al. 2016. Microbial Ecology 71:912-926; http://www.apsnet.org/publications/commonnames/Pages/default.aspx
UNI209	0	5	0	5	38	6	0	0	0	0	0	0	0	49	5	1	4	0	0	262	6	4	11	0	0	0	0	0	0	4	0	0	5	0	8	k__Fungi;p__Ascomycota;c__Sordariomycetes;o__Hypocreales;f__unidentified;g__unidentified;s__Hypocreales_sp	Hypocreales	7	Saprotroph	Undefined Saprotroph	Possible	Microfungus	NULL	NULL	Sterkenburg E, et al. 2015. New Phytologist 207:1145-1158
UNI1116	0	3	0	0	0	0	0	0	0	0	0	0	0	0	175	8	5	0	7	20	13	152	1	1	0	0	1	0	0	1	0	0	7	0	19	k__Fungi;p__unidentified;c__unidentified;o__unidentified;f__unidentified;g__unidentified;s__Fungi_sp	-	-	-	-	-	-	-	Unassigned	-
UNI791	38	0	1	0	18	0	11	0	0	0	67	1	6	6	0	0	0	1	0	0	0	0	10	71	69	0	44	4	0	0	1	2	0	62	0	k__Fungi;p__Ascomycota;c__Eurotiomycetes;o__Eurotiales;f__Trichocomaceae;g__Talaromyces;s__Talaromyces_verruculosus	Talaromyces	13	Saprotroph	Undefined Saprotroph	Probable	NULL	NULL	NULL	Tedersoo L, et al. 2014. Science 346:1256688
UNI1203	0	0	0	0	0	0	0	0	0	0	0	0	2	0	0	0	1	0	0	0	0	404	0	0	0	0	0	0	0	0	0	0	0	0	0	k__Fungi;p__Basidiomycota;c__Agaricomycetes;o__Agaricales;f__Psathyrellaceae;g__Coprinopsis;s__Coprinopsis_sp	Psathyrellaceae	9	Saprotroph	Dung Saprotroph-Plant Saprotroph-Wood Saprotroph	Probable	Agaricoid	NULL	Saprobic, in grass, on dung, rotten wood and similar substrata (Cannon & Kirk 2007)	Cannon PF, Kirk PM. 2007. Fungal Families of the World. CAB International, Cambridge
UNI4230	19	1	3	0	10	0	7	0	0	2	89	19	2	11	0	0	0	5	0	0	0	0	7	85	135	0	2	1	0	0	0	0	0	8	0	k__Fungi;p__unidentified;c__unidentified;o__unidentified;f__unidentified;g__unidentified;s__Fungi_sp	-	-	-	-	-	-	-	Unassigned	-
UNI1729	30	0	0	4	32	0	0	0	0	0	20	1	10	33	0	1	1	1	0	0	0	0	113	26	12	0	22	0	2	0	0	0	2	94	1	k__Fungi;p__Ascomycota;c__Eurotiomycetes;o__Eurotiales;f__Trichocomaceae;g__Talaromyces;s__Talaromyces_sp	Talaromyces	13	Saprotroph	Undefined Saprotroph	Probable	NULL	NULL	NULL	Tedersoo L, et al. 2014. Science 346:1256688
UNI1179	48	1	5	2	12	0	11	0	0	2	87	9	12	19	0	1	0	1	0	0	0	4	12	44	44	0	68	0	0	0	0	3	0	19	0	k__Fungi;p__Ascomycota;c__Eurotiomycetes;o__Eurotiales;f__Trichocomaceae;g__Talaromyces;s__Talaromyces_sp	Talaromyces	13	Saprotroph	Undefined Saprotroph	Probable	NULL	NULL	NULL	Tedersoo L, et al. 2014. Science 346:1256688
UNI4487	51	0	3	2	34	0	3	0	0	0	29	7	26	37	0	4	1	1	0	0	1	0	14	10	55	0	71	31	2	0	0	0	1	20	1	k__Fungi;p__Ascomycota;c__Eurotiomycetes;o__Eurotiales;f__Trichocomaceae;g__Talaromyces;s__Talaromyces_sp	Talaromyces	13	Saprotroph	Undefined Saprotroph	Probable	NULL	NULL	NULL	Tedersoo L, et al. 2014. Science 346:1256688
UNI525	0	0	93	0	0	0	0	0	0	0	0	1	0	0	0	3	1	0	0	0	0	5	38	74	184	1	0	0	2	0	0	0	0	0	0	k__Fungi;p__unidentified;c__unidentified;o__unidentified;f__unidentified;g__unidentified;s__Fungi_sp	-	-	-	-	-	-	-	Unassigned	-
UNI444	0	265	0	8	0	35	0	0	0	0	0	0	2	0	4	3	1	0	2	2	1	10	3	0	0	0	0	0	32	7	0	0	3	1	23	k__Fungi;p__unidentified;c__unidentified;o__unidentified;f__unidentified;g__unidentified;s__Fungi_sp	-	-	-	-	-	-	-	Unassigned	-
UNI616	0	30	0	1	0	0	0	0	0	0	0	0	7	0	70	0	2	0	7	20	64	24	11	0	1	0	1	0	4	6	1	0	116	0	36	k__Fungi;p__Ascomycota;c__Sordariomycetes;o__Hypocreales;f__Nectriaceae;g__Gibberella;s__Gibberella_avenacea	Gibberella	13	Pathotroph	Plant Pathogen	Probable	NULL	NULL	NULL	Tedersoo L, et al. 2014. Science 346:1256688
UNI789	45	0	4	0	32	0	5	0	0	0	40	8	6	19	0	0	0	2	0	0	0	0	30	43	84	0	44	1	0	0	0	0	0	38	0	k__Fungi;p__Ascomycota;c__Eurotiomycetes;o__Eurotiales;f__Trichocomaceae;g__Talaromyces;s__Talaromyces_sp	Talaromyces	13	Saprotroph	Undefined Saprotroph	Probable	NULL	NULL	NULL	Tedersoo L, et al. 2014. Science 346:1256688
UNI429	0	8	0	1	0	5	0	0	0	0	0	2	0	0	36	7	5	0	0	88	10	30	0	1	0	0	0	0	4	1	0	0	8	0	194	k__Fungi;p__Ascomycota;c__unidentified;o__unidentified;f__unidentified;g__unidentified;s__Ascomycota_sp	-	-	-	-	-	-	-	Unassigned	-
UNI451	0	29	0	2	0	3	0	1	0	0	0	0	16	0	49	13	1	0	0	99	40	16	21	0	0	0	51	0	5	4	0	0	10	0	39	k__Fungi;p__Ascomycota;c__Dothideomycetes;o__Pleosporales;f__unidentified;g__unidentified;s__Pleosporales_sp	-	-	-	-	-	-	-	Unassigned	-
UNI652	0	4	0	8	0	0	0	0	0	0	20	15	11	81	1	0	1	0	0	1	15	1	181	12	2	0	0	0	18	0	0	0	26	0	1	k__Fungi;p__unidentified;c__unidentified;o__unidentified;f__unidentified;g__unidentified;s__Fungi_sp	-	-	-	-	-	-	-	Unassigned	-
UNI1319	6	0	0	0	3	0	1	0	0	0	327	0	5	2	0	0	0	0	0	0	0	0	1	16	5	0	25	0	0	0	0	0	0	6	0	k__Fungi;p__Ascomycota;c__Eurotiomycetes;o__Eurotiales;f__Trichocomaceae;g__Talaromyces;s__Talaromyces_verruculosus	Talaromyces	13	Saprotroph	Undefined Saprotroph	Probable	NULL	NULL	NULL	Tedersoo L, et al. 2014. Science 346:1256688
UNI837	0	0	33	0	0	0	0	0	0	8	0	0	0	0	0	0	0	0	0	0	0	3	0	0	0	1	352	0	0	0	0	0	0	0	0	k__Fungi;p__Ascomycota;c__Sordariomycetes;o__Hypocreales;f__Nectriaceae;g__Fusarium;s__Fusarium_sp	Fusarium	13	Pathotroph-Saprotroph-Symbiotroph	Animal Pathogen-Endophyte-Lichen Parasite-Plant Pathogen-Soil Saprotroph-Wood Saprotroph	Possible	Microfungus	NULL	Likely opportunistic human pathogen (Irinyi et al. 2015)	Duncan CG, Eslyn WE. 1966. Mycologia 58:642-664; Seehann G, et al. 1975. List of Fungi in Soft-Rot Tissue Tests. Institute fur Holzbiologie und Holzschutz, Bundesforschungsanstalt fur Forst - und Holzwirtshaft, Hamburg - Lohbrugge, Germany; Costa IPMW, et al. 2012. Mycotaxon 119:26; Tedersoo L, et al. 2014. Science 346:1256688; Irinyi L, et al. 2015. Medical Mycology 53:313-337; Schroers et al. 2…
UNI319	0	20	0	0	0	3	0	1	0	0	0	3	0	86	72	0	0	0	0	128	2	0	22	0	0	0	0	0	1	1	0	0	9	0	46	k__Fungi;p__Ascomycota;c__Dothideomycetes;o__Pleosporales;f__Phaeosphaeriaceae;g__unidentified;s__Phaeosphaeriaceae_sp	Phaeosphaeriaceae	9	Pathotroph-Saprotroph	Fungal Parasite-Plant Pathogen-Plant Saprotroph	Probable	Microfungus	NULL	Necrotrophic or saprobic on a wide range of plants, especially monocotyledons; a few species parasitic on other fungi (Cannon & Kirk 2007)	Cannon PF, Kirk PM. 2007. Fungal Families of the World. CAB International, Cambridge
UNI614	0	0	0	0	0	0	0	0	0	0	0	0	0	0	0	0	0	356	0	0	0	0	0	0	38	0	0	0	0	0	0	0	0	0	0	k__Fungi;p__Ascomycota;c__Leotiomycetes;o__Helotiales;f__Helotiaceae;g__Scytalidium;s__Scytalidium_sp	Scytalidium	13	Saprotroph	Wood Saprotroph	Probable	NULL	Soft Rot	NULL	Nilsson T. 1973. Studies on wood degradation and cellulolytic activity of microfungi. No. 104; Costa IPMW, et al. 2012. Mycotaxon 119:26; Tedersoo L, et al. 2014. Science 346:1256688; http://www.apsnet.org/publications/commonnames/Pages/default.aspx
UNI798	0	1	0	0	0	1	0	0	0	0	0	1	0	22	334	2	0	0	0	0	20	3	0	1	0	0	0	0	0	0	0	0	0	0	9	k__Fungi;p__Ascomycota;c__Sordariomycetes;o__Chaetosphaeriales;f__Chaetosphaeriaceae;g__Dinemasporium;s__Dinemasporium_pseudostrigosum	Dinemasporium	13	Saprotroph	Undefined Saprotroph	Probable	NULL	NULL	NULL	Tedersoo L, et al. 2014. Science 346:1256688
UNI808	1	0	10	0	0	0	11	0	0	0	29	217	0	6	0	0	0	69	0	0	0	0	0	0	35	0	0	0	1	0	0	0	0	15	0	k__Fungi;p__Aphelidiomycota;c__Aphelidiomycetes;o__GS16;f__unidentified;g__unidentified;s__GS16_sp	-	-	-	-	-	-	-	Unassigned	-
UNI337	113	11	0	67	0	1	0	0	0	0	0	33	0	0	28	0	1	46	0	9	8	0	41	1	0	1	0	0	8	3	0	0	10	0	11	k__Fungi;p__Basidiomycota;c__Tremellomycetes;o__Tremellales;f__Bulleribasidiaceae;g__Vishniacozyma;s__Vishniacozyma_tephrensis	Tremellales	7	Pathotroph-Saprotroph-Symbiotroph	Fungal Parasite-Undefined Saprotroph	Possible	Tremelloid-Yeast	NULL	The order contains both teleomorphic and anamorphic species, most of the latter being yeasts	Sterkenburg E, et al. 2015. New Phytologist 207:1145-1158
UNI3611	11	0	1	0	31	0	15	0	0	0	12	0	4	3	0	0	3	0	0	0	0	1	5	36	138	1	119	3	0	0	0	0	0	9	0	k__Fungi;p__Ascomycota;c__Leotiomycetes;o__Helotiales;f__Helotiaceae;g__Meliniomyces;s__Meliniomyces_sp	Meliniomyces	13	Saprotroph-Symbiotroph	Ectomycorrhizal-Endophyte-Ericoid Mycorrhizal-Litter Saprotroph-Orchid Mycorrhizal	Probable	Dark Septate Endophyte	NULL	NULL	Tedersoo L, et al. 2014. Science 346:1256688
UNI695	156	0	7	0	0	0	1	0	0	0	0	182	0	0	0	0	0	0	0	2	0	0	0	1	40	0	1	0	0	0	0	0	0	0	0	k__Fungi;p__Aphelidiomycota;c__Aphelidiomycetes;o__GS16;f__unidentified;g__unidentified;s__GS16_sp	-	-	-	-	-	-	-	Unassigned	-
UNI866	0	0	9	0	13	0	8	0	0	1	63	15	3	11	0	0	0	22	0	0	0	4	8	27	45	0	148	7	0	0	0	0	0	6	0	k__Fungi;p__unidentified;c__unidentified;o__unidentified;f__unidentified;g__unidentified;s__Fungi_sp	-	-	-	-	-	-	-	Unassigned	-
UNI600	0	0	0	3	0	0	0	0	0	0	0	0	0	0	4	3	0	0	2	8	12	1	0	0	0	0	333	0	1	0	0	0	3	0	20	k__Fungi;p__unidentified;c__unidentified;o__unidentified;f__unidentified;g__unidentified;s__Fungi_sp	-	-	-	-	-	-	-	Unassigned	-
UNI1409	35	0	2	2	4	0	7	0	0	0	140	0	5	6	0	0	0	3	0	0	0	2	29	44	24	0	55	0	0	0	0	0	0	31	0	k__Fungi;p__Ascomycota;c__Eurotiomycetes;o__Eurotiales;f__Trichocomaceae;g__Talaromyces;s__Talaromyces_sp	Talaromyces	13	Saprotroph	Undefined Saprotroph	Probable	NULL	NULL	NULL	Tedersoo L, et al. 2014. Science 346:1256688
UNI666	0	0	0	1	0	0	0	0	0	0	0	0	0	384	0	0	0	0	2	0	0	0	0	0	0	0	0	0	0	0	0	0	0	0	1	k__Fungi;p__Ascomycota;c__Sordariomycetes;o__Hypocreales;f__unidentified;g__unidentified;s__Hypocreales_sp	Hypocreales	7	Saprotroph	Undefined Saprotroph	Possible	Microfungus	NULL	NULL	Sterkenburg E, et al. 2015. New Phytologist 207:1145-1158
UNI702	9	0	2	0	20	0	20	0	0	0	17	2	17	6	0	0	0	0	0	0	0	0	9	108	105	0	15	1	0	0	0	1	0	55	1	k__Fungi;p__Ascomycota;c__Eurotiomycetes;o__Eurotiales;f__Aspergillaceae;g__Penicillium;s__Penicillium_sp	Eurotiales	7	Saprotroph	Undefined Saprotroph	Possible	Microfungus	NULL	NULL	Sterkenburg E, et al. 2015. New Phytologist 207:1145-1158
UNI158	0	8	0	3	0	0	0	0	0	0	1	0	0	13	72	0	0	0	1	16	6	13	0	0	0	0	2	0	17	2	0	0	44	0	190	k__Fungi;p__unidentified;c__unidentified;o__unidentified;f__unidentified;g__unidentified;s__Fungi_sp	-	-	-	-	-	-	-	Unassigned	-
UNI4034	7	0	4	0	20	0	8	0	0	0	35	5	4	7	0	0	0	5	0	0	0	0	4	30	83	0	130	5	0	0	0	0	0	40	0	k__Fungi;p__Ascomycota;c__Eurotiomycetes;o__Eurotiales;f__Trichocomaceae;g__Talaromyces;s__Talaromyces_sp	Talaromyces	13	Saprotroph	Undefined Saprotroph	Probable	NULL	NULL	NULL	Tedersoo L, et al. 2014. Science 346:1256688
UNI3387	0	0	0	0	0	0	0	0	0	0	0	0	4	10	14	11	212	0	11	0	0	1	123	1	0	0	0	0	0	0	0	0	0	0	0	k__Fungi;p__unidentified;c__unidentified;o__unidentified;f__unidentified;g__unidentified;s__Fungi_sp	-	-	-	-	-	-	-	Unassigned	-
UNI725	1	0	0	0	1	0	1	0	0	0	308	0	3	1	0	0	0	2	1	0	0	0	2	12	49	0	0	0	0	0	0	1	0	2	0	k__Fungi;p__Ascomycota;c__Eurotiomycetes;o__Onygenales;f__Onygenales_fam_Incertae_sedis;g__Chrysosporium;s__Chrysosporium_sp	Chrysosporium	13	Saprotroph	Undefined Saprotroph-Wood Saprotroph	Highly Probable	NULL	Soft Rot	NULL	Seehann G, et al. 1975. List of Fungi in Soft-Rot Tissue Tests. Institute fur Holzbiologie und Holzschutz, Bundesforschungsanstalt fur Forst - und Holzwirtshaft, Hamburg - Lohbrugge, Germany; Tedersoo L, et al. 2014. Science 346:1256688
UNI966	0	0	0	0	0	0	0	0	0	0	0	0	0	0	0	0	0	0	0	0	0	0	0	0	0	0	383	0	0	0	0	0	0	0	0	k__Fungi;p__Aphelidiomycota;c__Aphelidiomycetes;o__GS16;f__unidentified;g__unidentified;s__GS16_sp	-	-	-	-	-	-	-	Unassigned	-
UNI1054	0	21	0	0	0	0	0	0	0	0	1	0	1	0	15	48	6	1	1	196	27	6	6	0	0	0	0	0	3	1	0	0	7	2	40	k__Fungi;p__Ascomycota;c__Dothideomycetes;o__unidentified;f__unidentified;g__unidentified;s__Dothideomycetes_sp	-	-	-	-	-	-	-	Unassigned	-
UNI1259	1	1	3	2	23	0	2	0	0	2	74	9	7	7	0	1	0	13	0	0	0	0	26	25	46	0	118	9	0	0	0	1	0	7	0	k__Fungi;p__Ascomycota;c__Eurotiomycetes;o__Eurotiales;f__Trichocomaceae;g__Talaromyces;s__Talaromyces_sp	Talaromyces	13	Saprotroph	Undefined Saprotroph	Probable	NULL	NULL	NULL	Tedersoo L, et al. 2014. Science 346:1256688
UNI4275	28	0	1	3	12	0	4	0	0	3	87	2	9	16	0	2	0	11	0	0	0	0	38	36	32	0	59	0	0	0	0	0	0	32	0	k__Fungi;p__Ascomycota;c__Eurotiomycetes;o__Eurotiales;f__Trichocomaceae;g__Talaromyces;s__Talaromyces_verruculosus	Talaromyces	13	Saprotroph	Undefined Saprotroph	Probable	NULL	NULL	NULL	Tedersoo L, et al. 2014. Science 346:1256688
UNI556	2	0	13	0	0	0	14	0	0	0	140	13	0	0	0	0	0	0	0	0	0	1	36	9	133	0	0	13	0	0	0	0	0	0	0	k__Fungi;p__unidentified;c__unidentified;o__unidentified;f__unidentified;g__unidentified;s__Fungi_sp	-	-	-	-	-	-	-	Unassigned	-
UNI4491	37	0	0	2	13	0	4	0	0	1	83	1	22	21	0	1	0	0	0	0	0	2	32	13	29	0	101	6	0	0	1	0	0	5	0	k__Fungi;p__unidentified;c__unidentified;o__unidentified;f__unidentified;g__unidentified;s__Fungi_sp	-	-	-	-	-	-	-	Unassigned	-
UNI4165	41	0	5	0	18	0	4	1	0	0	60	0	1	21	0	0	0	3	0	0	0	0	9	63	71	0	24	2	0	0	0	0	0	50	0	k__Fungi;p__Ascomycota;c__Eurotiomycetes;o__Eurotiales;f__Trichocomaceae;g__Talaromyces;s__Talaromyces_sp	Talaromyces	13	Saprotroph	Undefined Saprotroph	Probable	NULL	NULL	NULL	Tedersoo L, et al. 2014. Science 346:1256688
UNI246	0	71	0	17	0	0	0	0	1	0	0	16	4	0	7	54	3	0	1	37	0	1	22	0	0	2	0	0	26	0	0	0	77	1	32	k__Fungi;p__Ascomycota;c__Dothideomycetes;o__Pleosporales;f__Didymellaceae;g__unidentified;s__Didymellaceae_sp	Didymellaceae	9	Pathotroph-Saprotroph	Animal Pathogen-Plant Pathogen-Undefined Saprotroph	Possible	Microfungus	NULL	NULL	Tedersoo L, et al. 2014. Science 346:1256688 (doi:10.1126/science.1256688)
UNI380	32	81	0	99	0	37	0	0	0	0	0	15	1	0	1	1	0	0	0	13	0	25	0	2	0	1	0	0	9	5	0	0	22	0	27	k__Fungi;p__Ascomycota;c__Leotiomycetes;o__Helotiales;f__Dermateaceae;g__unidentified;s__Dermateaceae_sp	Dermateaceae	9	Pathotroph-Saprotroph	Plant Pathogen-Plant Saprotroph	Probable	Microfungus	NULL	Saprobic or parasitic on herbaceous and woody material (Cannon & Kirk 2007)	Cannon PF, Kirk PM. 2007. Fungal Families of the World. CAB International, Cambridge
UNI876	0	0	0	0	0	1	0	0	0	0	0	0	0	0	367	0	0	0	0	0	0	3	0	0	0	0	0	0	0	0	0	0	0	0	0	k__Fungi;p__unidentified;c__unidentified;o__unidentified;f__unidentified;g__unidentified;s__Fungi_sp	-	-	-	-	-	-	-	Unassigned	-
UNI836	12	0	6	0	10	0	6	0	0	0	75	1	5	13	0	0	0	0	0	0	0	0	34	88	38	0	36	2	0	0	0	0	1	43	0	k__Fungi;p__Ascomycota;c__Eurotiomycetes;o__Eurotiales;f__Aspergillaceae;g__Penicillium;s__Penicillium_sp	Eurotiales	7	Saprotroph	Undefined Saprotroph	Possible	Microfungus	NULL	NULL	Sterkenburg E, et al. 2015. New Phytologist 207:1145-1158
UNI1391	1	0	0	1	0	0	0	0	0	0	0	0	1	0	11	0	0	0	0	3	0	2	0	0	0	0	0	0	8	0	0	0	6	0	336	k__Fungi;p__Ascomycota;c__Sordariomycetes;o__Sordariales;f__Lasiosphaeriaceae;g__unidentified;s__Lasiosphaeriaceae_sp	Lasiosphaeriaceae	9	Saprotroph	Undefined Saprotroph	Probable	Microfungus	NULL	Saprobes found dung, soil and rotting vegetation (Cannon & Kirk 2007)	Cannon PF, Kirk PM. 2007. Fungal Families of the World. CAB International, Cambridge
UNI2940	33	0	11	1	7	0	13	0	0	0	49	2	15	11	1	0	0	22	0	0	0	0	7	43	43	0	77	6	2	0	0	0	0	26	0	k__Fungi;p__Ascomycota;c__Eurotiomycetes;o__Eurotiales;f__Trichocomaceae;g__Talaromyces;s__Talaromyces_sp	Talaromyces	13	Saprotroph	Undefined Saprotroph	Probable	NULL	NULL	NULL	Tedersoo L, et al. 2014. Science 346:1256688
UNI497	88	0	0	0	18	0	17	0	0	7	0	83	0	8	1	0	0	131	0	0	0	1	0	0	9	0	0	0	0	0	0	4	2	0	0	k__Fungi;p__unidentified;c__unidentified;o__unidentified;f__unidentified;g__unidentified;s__Fungi_sp	-	-	-	-	-	-	-	Unassigned	-
UNI924	0	0	0	0	0	0	0	0	0	0	1	1	0	0	290	0	1	0	1	5	0	4	0	0	0	1	0	0	1	34	0	0	2	0	27	k__Fungi;p__Ascomycota;c__Sordariomycetes;o__Sordariales;f__Lasiosphaeriaceae;g__unidentified;s__Lasiosphaeriaceae_sp	Lasiosphaeriaceae	9	Saprotroph	Undefined Saprotroph	Probable	Microfungus	NULL	Saprobes found dung, soil and rotting vegetation (Cannon & Kirk 2007)	Cannon PF, Kirk PM. 2007. Fungal Families of the World. CAB International, Cambridge
UNI4473	0	0	0	0	0	0	0	0	0	0	0	2	16	0	1	0	0	0	0	0	0	0	0	15	175	0	129	0	1	0	0	0	0	28	0	k__Fungi;p__unidentified;c__unidentified;o__unidentified;f__unidentified;g__unidentified;s__Fungi_sp	-	-	-	-	-	-	-	Unassigned	-
UNI730	20	0	0	0	3	0	0	0	0	0	137	132	7	1	0	0	0	1	0	0	0	0	6	16	13	0	16	1	0	0	0	0	0	13	0	k__Fungi;p__Ascomycota;c__Eurotiomycetes;o__Eurotiales;f__Trichocomaceae;g__Talaromyces;s__Talaromyces_sp	Talaromyces	13	Saprotroph	Undefined Saprotroph	Probable	NULL	NULL	NULL	Tedersoo L, et al. 2014. Science 346:1256688
UNI1809	5	0	10	0	5	0	1	0	0	0	6	2	0	12	0	0	0	24	0	0	0	0	4	2	264	0	15	4	1	0	6	0	0	4	0	k__Fungi;p__Rozellomycota;c__unidentified;o__unidentified;f__unidentified;g__unidentified;s__Rozellomycota_sp	-	-	-	-	-	-	-	Unassigned	-
UNI859	0	1	1	1	0	0	0	0	0	0	0	0	0	3	143	11	4	0	0	7	4	1	91	1	0	0	0	0	0	1	0	0	5	0	91	k__Fungi;p__unidentified;c__unidentified;o__unidentified;f__unidentified;g__unidentified;s__Fungi_sp	-	-	-	-	-	-	-	Unassigned	-
UNI578	0	0	27	4	0	0	0	0	0	0	0	0	0	0	0	0	0	0	0	0	0	2	0	0	319	4	1	0	2	0	0	6	0	0	0	k__Fungi;p__unidentified;c__unidentified;o__unidentified;f__unidentified;g__unidentified;s__Fungi_sp	-	-	-	-	-	-	-	Unassigned	-
UNI814	0	1	1	0	0	0	0	0	0	0	0	0	0	13	8	3	1	2	0	4	18	1	298	8	1	0	0	0	0	0	0	0	2	0	3	k__Fungi;p__unidentified;c__unidentified;o__unidentified;f__unidentified;g__unidentified;s__Fungi_sp	-	-	-	-	-	-	-	Unassigned	-
UNI2257	9	0	0	0	9	0	8	0	0	0	119	0	25	2	0	0	0	1	0	0	0	0	20	85	27	0	17	0	0	0	0	0	0	41	0	k__Fungi;p__Ascomycota;c__Eurotiomycetes;o__Eurotiales;f__Trichocomaceae;g__Talaromyces;s__Talaromyces_verruculosus	Talaromyces	13	Saprotroph	Undefined Saprotroph	Probable	NULL	NULL	NULL	Tedersoo L, et al. 2014. Science 346:1256688
UNI3308	0	0	0	0	0	0	1	0	0	0	0	0	2	7	23	8	199	0	8	0	0	3	112	0	0	0	0	0	0	0	0	0	0	0	0	k__Fungi;p__unidentified;c__unidentified;o__unidentified;f__unidentified;g__unidentified;s__Fungi_sp	-	-	-	-	-	-	-	Unassigned	-
UNI1154	0	13	0	243	0	2	0	0	0	0	0	0	0	0	11	1	2	0	0	0	6	34	0	0	0	0	0	0	1	13	0	0	19	0	17	k__Fungi;p__Ascomycota;c__Sordariomycetes;o__Sordariales;f__Lasiosphaeriaceae;g__unidentified;s__Lasiosphaeriaceae_sp	Lasiosphaeriaceae	9	Saprotroph	Undefined Saprotroph	Probable	Microfungus	NULL	Saprobes found dung, soil and rotting vegetation (Cannon & Kirk 2007)	Cannon PF, Kirk PM. 2007. Fungal Families of the World. CAB International, Cambridge
UNI167	0	5	0	1	0	1	1	0	0	0	0	0	1	24	67	0	0	1	1	16	2	19	0	0	0	1	20	0	14	8	0	0	26	0	154	k__Fungi;p__unidentified;c__unidentified;o__unidentified;f__unidentified;g__unidentified;s__Fungi_sp	-	-	-	-	-	-	-	Unassigned	-
UNI2104	8	0	7	0	8	0	15	0	0	1	60	4	17	6	0	0	0	19	0	0	0	0	6	44	37	0	110	1	0	0	0	0	0	18	0	k__Fungi;p__Ascomycota;c__Eurotiomycetes;o__Eurotiales;f__Trichocomaceae;g__Talaromyces;s__Talaromyces_sp	Talaromyces	13	Saprotroph	Undefined Saprotroph	Probable	NULL	NULL	NULL	Tedersoo L, et al. 2014. Science 346:1256688
UNI2912	0	23	0	0	0	2	0	0	0	0	0	0	0	74	9	51	37	0	4	34	47	7	0	0	0	1	0	0	0	1	0	0	47	0	24	k__Fungi;p__Ascomycota;c__Sordariomycetes;o__Myrmecridiales;f__Myrmecridiaceae;g__Myrmecridium;s__Myrmecridium_sp	Myrmecridium	13	Saprotroph	Undefined Saprotroph	Probable	NULL	NULL	NULL	Tedersoo L, et al. 2014. Science 346:1256688
UNI363	0	106	0	10	0	0	0	0	0	0	1	27	7	0	11	38	1	0	0	26	0	1	26	0	0	1	0	0	23	0	0	0	47	3	28	k__Fungi;p__Ascomycota;c__Dothideomycetes;o__Pleosporales;f__Didymellaceae;g__unidentified;s__Didymellaceae_sp	Didymellaceae	9	Pathotroph-Saprotroph	Animal Pathogen-Plant Pathogen-Undefined Saprotroph	Possible	Microfungus	NULL	NULL	Tedersoo L, et al. 2014. Science 346:1256688 (doi:10.1126/science.1256688)
UNI3954	2	16	2	3	0	0	0	0	0	0	23	9	14	85	0	1	1	1	0	0	7	0	158	10	2	0	0	0	6	0	0	0	14	0	2	k__Fungi;p__Ascomycota;c__Dothideomycetes;o__Pleosporales;f__Leptosphaeriaceae;g__unidentified;s__Leptosphaeriaceae_sp	Leptosphaeriaceae	9	Pathotroph-Saprotroph	Plant Pathogen-Wood Saprotroph	Probable	Microfungus	NULL	Saprobic or weakly necrotrophic on stems or leaves (Cannon & Kirk 2007)	Cannon PF, Kirk PM. 2007. Fungal Families of the World. CAB International, Cambridge
UNI560	350	0	0	1	0	0	0	0	0	0	1	0	0	0	0	0	0	0	0	0	0	0	0	1	0	0	0	0	0	0	0	0	0	0	2	k__Fungi;p__unidentified;c__unidentified;o__unidentified;f__unidentified;g__unidentified;s__Fungi_sp	-	-	-	-	-	-	-	Unassigned	-
UNI741	0	0	31	0	0	0	0	0	0	0	1	0	0	0	0	0	0	0	0	0	0	0	0	0	0	0	322	0	0	0	0	0	0	0	0	k__Fungi;p__Ascomycota;c__Sordariomycetes;o__Hypocreales;f__Nectriaceae;g__Fusarium;s__Fusarium_solani	Fusarium	13	Pathotroph-Saprotroph-Symbiotroph	Animal Pathogen-Endophyte-Lichen Parasite-Plant Pathogen-Soil Saprotroph-Wood Saprotroph	Possible	Microfungus	NULL	Likely opportunistic human pathogen (Irinyi et al. 2015)	Duncan CG, Eslyn WE. 1966. Mycologia 58:642-664; Seehann G, et al. 1975. List of Fungi in Soft-Rot Tissue Tests. Institute fur Holzbiologie und Holzschutz, Bundesforschungsanstalt fur Forst - und Holzwirtshaft, Hamburg - Lohbrugge, Germany; Costa IPMW, et al. 2012. Mycotaxon 119:26; Tedersoo L, et al. 2014. Science 346:1256688; Irinyi L, et al. 2015. Medical Mycology 53:313-337; Schroers et al. 2…
UNI731	0	0	0	314	0	0	0	0	0	0	0	0	2	0	0	0	0	0	0	0	0	21	0	0	0	0	0	0	16	0	0	0	0	0	0	k__Fungi;p__Basidiomycota;c__Agaricomycetes;o__Agaricales;f__Bolbitiaceae;g__unidentified;s__Bolbitiaceae_sp	Bolbitiaceae	9	Saprotroph	Dung Saprotroph-Plant Saprotroph-Soil Saprotroph	Probable	Agaricoid	NULL	On the soil, rotting vegetation, etc., sometimes associated with dung, animals nests etc. Most species are found in grassland, some are drought-adapted (Cannon & Kirk 2007)	Cannon PF, Kirk PM. 2007. Fungal Families of the World. CAB International, Cambridge
UNI539	104	1	5	0	1	0	0	0	1	1	24	7	0	0	0	0	0	0	0	0	0	0	0	0	67	0	0	85	2	0	7	0	0	46	0	k__Fungi;p__Ascomycota;c__Saccharomycetes;o__Saccharomycetales;f__Saccharomycetales_fam_Incertae_sedis;g__Candida;s__Candida_subhashii	Saccharomycetales	7	Saprotroph	Undefined Saprotroph	Possible	Yeast	NULL	NULL	Sterkenburg E, et al. 2015. New Phytologist 207:1145-1158
UNI1722	41	0	2	0	8	0	2	0	0	0	137	0	11	2	0	0	0	1	0	0	0	0	14	46	31	0	31	1	0	0	0	0	0	23	0	k__Fungi;p__Ascomycota;c__Eurotiomycetes;o__Eurotiales;f__Trichocomaceae;g__Talaromyces;s__Talaromyces_verruculosus	Talaromyces	13	Saprotroph	Undefined Saprotroph	Probable	NULL	NULL	NULL	Tedersoo L, et al. 2014. Science 346:1256688
UNI717	0	3	0	0	0	4	0	0	0	0	0	339	0	0	0	0	0	0	0	0	0	0	0	1	0	0	0	0	0	0	0	0	0	0	2	k__Fungi;p__unidentified;c__unidentified;o__unidentified;f__unidentified;g__unidentified;s__Fungi_sp	-	-	-	-	-	-	-	Unassigned	-
UNI3147	15	0	0	0	5	0	2	0	0	0	145	0	6	7	0	0	0	0	0	0	0	0	30	33	8	0	58	0	0	0	0	1	0	38	0	k__Fungi;p__Ascomycota;c__Eurotiomycetes;o__Eurotiales;f__Trichocomaceae;g__Talaromyces;s__Talaromyces_sp	Talaromyces	13	Saprotroph	Undefined Saprotroph	Probable	NULL	NULL	NULL	Tedersoo L, et al. 2014. Science 346:1256688
UNI856	0	0	1	0	0	0	0	0	0	0	0	0	0	0	0	0	0	0	0	335	5	0	0	0	0	0	0	0	0	1	0	0	0	0	6	k__Fungi;p__Ascomycota;c__Dothideomycetes;o__Pleosporales;f__unidentified;g__unidentified;s__Pleosporales_sp	-	-	-	-	-	-	-	Unassigned	-
UNI2732	0	5	1	1	0	0	0	1	0	11	5	1	6	21	108	5	11	0	7	4	25	6	4	1	0	7	0	0	18	6	9	4	33	6	42	k__Fungi;p__Ascomycota;c__unidentified;o__unidentified;f__unidentified;g__unidentified;s__Pezizomycotina	-	-	-	-	-	-	-	Unassigned	-
UNI2161	28	2	5	1	62	0	1	0	0	0	8	1	10	50	1	1	2	3	0	0	0	3	39	12	39	0	67	1	0	0	0	1	0	10	0	k__Fungi;p__Ascomycota;c__Eurotiomycetes;o__Eurotiales;f__Trichocomaceae;g__Talaromyces;s__Talaromyces_sp	Talaromyces	13	Saprotroph	Undefined Saprotroph	Probable	NULL	NULL	NULL	Tedersoo L, et al. 2014. Science 346:1256688
UNI910	2	0	0	0	1	0	0	0	0	0	1	0	0	0	0	0	0	0	0	0	0	0	0	2	0	0	338	0	0	0	0	0	0	2	0	k__Fungi;p__Basidiomycota;c__Tremellomycetes;o__Tremellales;f__Tremellales_fam_Incertae_sedis;g__Cuniculitrema;s__Cuniculitrema_polymorpha	Tremellales	7	Pathotroph-Saprotroph-Symbiotroph	Fungal Parasite-Undefined Saprotroph	Possible	Tremelloid-Yeast	NULL	The order contains both teleomorphic and anamorphic species, most of the latter being yeasts	Sterkenburg E, et al. 2015. New Phytologist 207:1145-1158
UNI845	23	0	8	0	0	0	0	0	0	0	0	0	0	6	0	0	0	0	0	0	0	0	3	21	233	0	32	0	7	0	0	0	1	11	0	k__Fungi;p__Basidiomycota;c__Tremellomycetes;o__Filobasidiales;f__Filobasidiaceae;g__Filobasidium;s__Filobasidium_sp	Filobasidium	13	Saprotroph	Undefined Saprotroph	Highly Probable	Facultative Yeast	NULL	NULL	Kurtzman CP, et al. (eds.) 2011. The Yeasts, a Taxonomic Study. Fifth Edition. Vols 1-3. Elsevier, San Diego
UNI862	5	0	0	0	10	0	5	0	0	0	30	1	74	14	0	0	0	0	0	0	0	0	35	80	41	0	14	0	0	0	0	0	0	35	0	k__Fungi;p__Ascomycota;c__Eurotiomycetes;o__Eurotiales;f__Aspergillaceae;g__Penicillium;s__Penicillium_sp	Eurotiales	7	Saprotroph	Undefined Saprotroph	Possible	Microfungus	NULL	NULL	Sterkenburg E, et al. 2015. New Phytologist 207:1145-1158
UNI457	0	13	0	0	0	0	0	0	0	0	0	0	0	0	181	10	4	0	0	0	0	11	0	0	0	0	0	0	0	110	1	0	0	0	14	k__Fungi;p__Ascomycota;c__Dothideomycetes;o__Pleosporales;f__unidentified;g__unidentified;s__Pleosporales_sp	-	-	-	-	-	-	-	Unassigned	-
UNI575	0	0	0	1	0	13	0	0	0	0	0	0	0	0	9	0	0	0	0	3	0	31	0	0	0	0	1	0	6	1	0	0	14	0	264	k__Fungi;p__Ascomycota;c__Dothideomycetes;o__Pleosporales;f__Phaeosphaeriaceae;g__Phaeosphaeriopsis;s__Phaeosphaeriopsis_sp	Phaeosphaeriopsis	13	Saprotroph	Undefined Saprotroph	Probable	NULL	NULL	NULL	Tedersoo L, et al. 2014. Science 346:1256688
UNI2774	1	1	0	0	0	0	0	0	0	0	0	0	1	10	13	7	2	4	0	1	14	1	275	8	0	0	0	0	0	0	0	0	1	0	4	k__Fungi;p__unidentified;c__unidentified;o__unidentified;f__unidentified;g__unidentified;s__Fungi_sp	-	-	-	-	-	-	-	Unassigned	-
UNI402	6	0	5	0	7	0	0	0	0	0	0	11	20	0	0	0	0	162	0	0	0	0	2	11	32	0	83	0	0	0	0	0	0	4	0	k__Fungi;p__unidentified;c__unidentified;o__unidentified;f__unidentified;g__unidentified;s__Fungi_sp	-	-	-	-	-	-	-	Unassigned	-
UNI2066	15	2	3	0	4	0	14	0	0	3	12	2	11	0	1	0	0	4	0	0	0	5	0	23	11	0	220	0	0	0	3	0	0	9	0	k__Fungi;p__unidentified;c__unidentified;o__unidentified;f__unidentified;g__unidentified;s__Fungi_sp	-	-	-	-	-	-	-	Unassigned	-
UNI1003	18	0	3	1	15	0	9	0	0	0	59	1	4	5	0	0	0	0	0	0	0	1	3	16	54	0	128	17	0	0	0	0	0	7	0	k__Fungi;p__Ascomycota;c__Saccharomycetes;o__Saccharomycetales;f__Saccharomycetales_fam_Incertae_sedis;g__Candida;s__Candida_subhashii	Saccharomycetales	7	Saprotroph	Undefined Saprotroph	Possible	Yeast	NULL	NULL	Sterkenburg E, et al. 2015. New Phytologist 207:1145-1158
UNI1585	12	0	0	0	0	0	1	0	0	0	20	0	2	6	0	0	0	0	0	0	0	0	16	15	33	0	230	1	1	0	0	0	0	4	0	k__Fungi;p__Ascomycota;c__Eurotiomycetes;o__Eurotiales;f__Aspergillaceae;g__Penicillium;s__Penicillium_sp	Eurotiales	7	Saprotroph	Undefined Saprotroph	Possible	Microfungus	NULL	NULL	Sterkenburg E, et al. 2015. New Phytologist 207:1145-1158
UNI2875	0	1	0	0	0	0	0	0	0	0	0	0	4	48	2	0	1	0	4	187	4	23	1	0	0	0	0	0	0	0	0	0	4	0	62	k__Fungi;p__Ascomycota;c__unidentified;o__unidentified;f__unidentified;g__unidentified;s__Ascomycota_sp	-	-	-	-	-	-	-	Unassigned	-
UNI617	330	0	0	0	0	0	0	0	0	0	0	0	1	0	8	0	0	0	0	0	1	0	0	0	0	1	0	0	0	0	0	0	0	0	0	k__Fungi;p__unidentified;c__unidentified;o__unidentified;f__unidentified;g__unidentified;s__Fungi_sp	-	-	-	-	-	-	-	Unassigned	-
UNI1261	0	0	0	0	0	0	0	0	0	0	0	0	2	0	0	0	1	0	0	0	0	337	0	0	0	0	0	0	0	0	0	0	0	0	0	k__Fungi;p__Basidiomycota;c__Agaricomycetes;o__Agaricales;f__Psathyrellaceae;g__Coprinopsis;s__Coprinopsis_sp	Psathyrellaceae	9	Saprotroph	Dung Saprotroph-Plant Saprotroph-Wood Saprotroph	Probable	Agaricoid	NULL	Saprobic, in grass, on dung, rotten wood and similar substrata (Cannon & Kirk 2007)	Cannon PF, Kirk PM. 2007. Fungal Families of the World. CAB International, Cambridge
UNI874	40	1	1	2	0	0	0	0	0	0	17	7	0	122	0	3	2	0	0	0	6	1	0	51	83	1	0	0	1	0	0	0	0	0	0	k__Fungi;p__Ascomycota;c__Leotiomycetes;o__Helotiales;f__Myxotrichaceae;g__Oidiodendron;s__Oidiodendron_sp	Oidiodendron	13	Pathotroph-Symbiotroph	Ericoid Mycorrhizal	Probable	Dark Septate Endophyte	NULL	NULL	Newsham 2011. New Phytologist 190:783-793 (as DSE)
UNI3584	121	0	7	0	0	0	1	0	0	0	7	172	0	0	0	0	0	4	0	0	0	3	0	0	21	0	0	0	0	0	0	0	0	2	0	k__Fungi;p__Aphelidiomycota;c__Aphelidiomycetes;o__GS16;f__unidentified;g__unidentified;s__GS16_sp	-	-	-	-	-	-	-	Unassigned	-
UNI260	0	25	0	12	0	78	2	0	0	0	0	25	0	1	67	0	0	1	2	49	1	1	0	0	0	0	0	0	26	0	7	0	29	0	12	k__Fungi;p__unidentified;c__unidentified;o__unidentified;f__unidentified;g__unidentified;s__Fungi_sp	-	-	-	-	-	-	-	Unassigned	-
UNI764	0	5	6	1	0	0	50	0	0	0	118	1	0	0	0	0	1	137	0	0	0	0	14	0	1	0	0	2	0	0	0	0	0	0	1	k__Fungi;p__unidentified;c__unidentified;o__unidentified;f__unidentified;g__unidentified;s__Fungi_sp	-	-	-	-	-	-	-	Unassigned	-
UNI3372	17	0	2	0	12	0	4	0	0	1	78	3	6	9	0	0	0	6	0	0	1	0	7	56	118	0	4	0	0	0	0	0	0	13	0	k__Fungi;p__unidentified;c__unidentified;o__unidentified;f__unidentified;g__unidentified;s__Fungi_sp	-	-	-	-	-	-	-	Unassigned	-
UNI198	22	63	1	5	0	23	0	0	0	0	0	2	0	0	112	0	0	0	11	20	11	5	0	0	0	2	0	0	48	0	0	0	9	0	3	k__Fungi;p__unidentified;c__unidentified;o__unidentified;f__unidentified;g__unidentified;s__Fungi_sp	-	-	-	-	-	-	-	Unassigned	-
UNI749	0	4	0	0	0	12	0	0	0	0	0	318	0	0	0	0	0	0	0	0	0	0	0	0	0	0	0	0	0	0	0	0	0	0	2	k__Fungi;p__unidentified;c__unidentified;o__unidentified;f__unidentified;g__unidentified;s__Fungi_sp	-	-	-	-	-	-	-	Unassigned	-
UNI1141	0	0	0	0	0	1	0	0	0	0	0	2	0	0	1	0	0	0	2	129	0	26	0	0	0	0	0	0	0	0	0	0	23	0	150	k__Fungi;p__unidentified;c__unidentified;o__unidentified;f__unidentified;g__unidentified;s__Fungi_sp	-	-	-	-	-	-	-	Unassigned	-
UNI4294	34	0	0	1	5	0	10	0	0	0	94	1	5	5	0	0	0	4	0	0	1	0	3	49	47	0	46	2	0	0	0	7	0	18	1	k__Fungi;p__Ascomycota;c__Eurotiomycetes;o__Eurotiales;f__Trichocomaceae;g__Talaromyces;s__Talaromyces_sp	Talaromyces	13	Saprotroph	Undefined Saprotroph	Probable	NULL	NULL	NULL	Tedersoo L, et al. 2014. Science 346:1256688
UNI1034	0	0	3	0	0	0	0	0	0	0	0	7	27	0	0	0	0	0	0	0	0	0	0	0	218	0	76	0	2	0	0	0	0	0	0	k__Fungi;p__unidentified;c__unidentified;o__unidentified;f__unidentified;g__unidentified;s__Fungi_sp	-	-	-	-	-	-	-	Unassigned	-
UNI2816	19	0	0	0	3	0	4	0	0	0	168	0	10	4	0	0	0	0	0	0	0	0	11	34	22	0	19	0	0	0	0	0	0	38	0	k__Fungi;p__Ascomycota;c__Eurotiomycetes;o__Eurotiales;f__Trichocomaceae;g__Talaromyces;s__Talaromyces_verruculosus	Talaromyces	13	Saprotroph	Undefined Saprotroph	Probable	NULL	NULL	NULL	Tedersoo L, et al. 2014. Science 346:1256688
UNI833	0	1	2	2	0	0	0	0	0	0	0	1	0	10	215	19	18	0	3	41	0	9	0	0	0	0	0	0	0	5	0	0	5	0	0	k__Fungi;p__Ascomycota;c__Sordariomycetes;o__Hypocreales;f__Nectriaceae;g__unidentified;s__Nectriaceae_sp	Hypocreales	7	Saprotroph	Undefined Saprotroph	Possible	Microfungus	NULL	NULL	Sterkenburg E, et al. 2015. New Phytologist 207:1145-1158
UNI491	22	1	29	0	4	0	1	0	0	1	0	45	7	5	0	0	0	100	0	0	0	1	4	12	35	0	53	0	0	0	0	0	0	11	0	k__Fungi;p__unidentified;c__unidentified;o__unidentified;f__unidentified;g__unidentified;s__Fungi_sp	-	-	-	-	-	-	-	Unassigned	-
UNI4454	61	14	0	10	0	1	0	1	0	0	0	0	3	58	38	9	3	0	3	20	63	1	11	0	0	2	0	0	5	3	0	0	8	0	16	k__Fungi;p__Basidiomycota;c__Tremellomycetes;o__Tremellales;f__Bulleribasidiaceae;g__Vishniacozyma;s__Vishniacozyma_sp	Tremellales	7	Pathotroph-Saprotroph-Symbiotroph	Fungal Parasite-Undefined Saprotroph	Possible	Tremelloid-Yeast	NULL	The order contains both teleomorphic and anamorphic species, most of the latter being yeasts	Sterkenburg E, et al. 2015. New Phytologist 207:1145-1158
UNI435	0	1	0	0	0	11	0	0	0	0	0	0	8	0	3	7	4	0	0	214	10	6	0	1	0	0	0	0	0	1	0	0	4	0	59	k__Fungi;p__Ascomycota;c__unidentified;o__unidentified;f__unidentified;g__unidentified;s__Ascomycota_sp	-	-	-	-	-	-	-	Unassigned	-
UNI3194	16	0	11	1	32	0	6	0	0	0	38	1	10	22	0	0	1	0	0	1	0	1	43	25	37	0	60	5	0	0	0	0	1	18	0	k__Fungi;p__unidentified;c__unidentified;o__unidentified;f__unidentified;g__unidentified;s__Fungi_sp	-	-	-	-	-	-	-	Unassigned	-
UNI2420	19	0	2	0	21	0	16	0	0	0	28	2	5	10	0	0	0	9	0	0	0	4	0	140	69	0	0	1	0	0	0	0	0	1	0	k__Fungi;p__Ascomycota;c__Leotiomycetes;o__Thelebolales;f__Pseudeurotiaceae;g__Pseudogymnoascus;s__Pseudogymnoascus_pannorum	Pseudogymnoascus	13	Pathotroph-Saprotroph-Symbiotroph	Animal Pathogen-Soil Saprotroph	Possible	NULL	NULL	It is important to note that the majority of species that comprise this genus, including the White-Nose Bat Syndrome causing Pseudogymnoascus destructans, were once placed in the genus Geomyces (see Minnis & Lindner 2013),and including Pseudogymnoascus panorum (as Geomyces panorum) that had been widely applied to a number of isolates from cold places, including those found in soil, on living root…	Minnis AM, Lindner DL. 2013. Fungal Biology 117:638-649; Tedersoo L, et al. 2014. Science 346:1256688
UNI3170	4	0	2	0	2	0	1	0	0	0	4	1	0	0	0	0	0	0	0	0	0	0	3	163	10	0	130	1	0	0	0	0	0	6	0	k__Fungi;p__Basidiomycota;c__Tremellomycetes;o__Tremellales;f__Tremellales_fam_Incertae_sedis;g__Cuniculitrema;s__Cuniculitrema_polymorpha	Tremellales	7	Pathotroph-Saprotroph-Symbiotroph	Fungal Parasite-Undefined Saprotroph	Possible	Tremelloid-Yeast	NULL	The order contains both teleomorphic and anamorphic species, most of the latter being yeasts	Sterkenburg E, et al. 2015. New Phytologist 207:1145-1158
UNI450	0	37	0	24	0	4	0	0	0	0	1	150	53	0	1	0	17	0	0	25	4	0	1	0	0	0	0	0	1	0	0	0	4	1	3	k__Fungi;p__Ascomycota;c__Dothideomycetes;o__Pleosporales;f__Didymosphaeriaceae;g__Paraphaeosphaeria;s__Paraphaeosphaeria_sp	Paraphaeosphaeria	13	Saprotroph	Undefined Saprotroph	Probable	NULL	NULL	NULL	Tedersoo L, et al. 2014. Science 346:1256688
UNI408	4	51	0	7	0	2	0	0	0	0	0	17	1	0	11	10	11	0	1	5	2	8	14	0	95	2	0	0	47	0	1	0	29	2	5	k__Fungi;p__Ascomycota;c__Dothideomycetes;o__Pleosporales;f__Pleosporaceae;g__Alternaria;s__Alternaria_citri	Alternaria	13	Pathotroph-Saprotroph-Symbiotroph	Animal Pathogen-Endophyte-Plant Pathogen-Wood Saprotroph	Possible	Microfungus	Soft Rot	NULL	Duncan CG, Eslyn WE. 1966. Mycologia 58:642-664; Seehann G, et al. 1975. List of Fungi in Soft-Rot Tissue Tests. Institute fur Holzbiologie und Holzschutz, Bundesforschungsanstalt fur Forst - und Holzwirtshaft, Hamburg - Lohbrugge, Germany; Tedersoo L, et al. 2014. Science 346:125688
UNI838	0	0	0	0	0	194	0	0	0	0	0	0	0	0	3	0	0	0	0	0	17	2	0	1	0	0	0	0	3	0	0	0	11	0	94	k__Fungi;p__Ascomycota;c__Sordariomycetes;o__Chaetosphaeriales;f__Chaetosphaeriaceae;g__Dinemasporium;s__Dinemasporium_sp	Dinemasporium	13	Saprotroph	Undefined Saprotroph	Probable	NULL	NULL	NULL	Tedersoo L, et al. 2014. Science 346:1256688
UNI705	0	8	0	15	0	0	0	0	0	0	0	0	5	3	60	2	1	0	1	0	0	152	0	0	0	0	53	0	0	3	0	0	22	0	0	k__Fungi;p__unidentified;c__unidentified;o__unidentified;f__unidentified;g__unidentified;s__Fungi_sp	-	-	-	-	-	-	-	Unassigned	-
UNI331	0	12	0	4	0	2	0	0	0	0	0	60	4	0	4	0	0	158	3	4	0	4	0	0	9	0	0	0	28	0	0	0	28	0	4	k__Fungi;p__Ascomycota;c__Dothideomycetes;o__Pleosporales;f__Pleosporaceae;g__Alternaria;s__Alternaria_sp	Alternaria	13	Pathotroph-Saprotroph-Symbiotroph	Animal Pathogen-Endophyte-Plant Pathogen-Wood Saprotroph	Possible	Microfungus	Soft Rot	NULL	Duncan CG, Eslyn WE. 1966. Mycologia 58:642-664; Seehann G, et al. 1975. List of Fungi in Soft-Rot Tissue Tests. Institute fur Holzbiologie und Holzschutz, Bundesforschungsanstalt fur Forst - und Holzwirtshaft, Hamburg - Lohbrugge, Germany; Tedersoo L, et al. 2014. Science 346:125688
UNI379	152	1	22	1	0	0	0	0	0	0	8	1	0	0	0	0	0	0	0	0	0	3	0	0	98	1	0	0	0	0	0	7	0	30	0	k__Fungi;p__Ascomycota;c__Leotiomycetes;o__Helotiales;f__Myxotrichaceae;g__Oidiodendron;s__Oidiodendron_sp	Oidiodendron	13	Pathotroph-Symbiotroph	Ericoid Mycorrhizal	Probable	Dark Septate Endophyte	NULL	NULL	Newsham 2011. New Phytologist 190:783-793 (as DSE)
UNI759	31	0	2	0	0	0	2	0	0	0	31	6	1	1	0	0	0	0	0	0	0	0	28	38	7	0	50	18	0	0	0	0	0	109	0	k__Fungi;p__Ascomycota;c__Sordariomycetes;o__Ophiostomatales;f__Ophiostomataceae;g__Sporothrix;s__Sporothrix_sp	Sporothrix	13	Pathotroph-Saprotroph-Symbiotroph	Animal Pathogen-Endophyte-Plant Saprotroph-Soil Saprotroph	Probable	NULL	NULL	Endophyte detection method-culture (Dik et al. 1998); The fungal genus Sporothrix comprises a group of thermodimorphic pathogens that cause skin infections in humans and other mammals. Rose gardenerâ€™s disease (Sporotrichosis) occurs worldwide, with hyperendemic areas in Brazil, China, and South Africa (Rodrigues et al. 2016); The fungus lives throughout the world in soil and on plant matter suc…	Dik AJ, et al. 1998. European Journal of Plant Pathology 104:413-423; Rodrigues AM, et al. 2016. PLoS Pathogens 12:e1005638; https://www.cdc.gov
UNI875	0	2	0	4	0	2	0	0	0	0	0	0	0	4	38	13	3	0	16	152	24	1	0	0	0	0	1	0	0	0	0	0	30	0	34	k__Fungi;p__Ascomycota;c__Sordariomycetes;o__Hypocreales;f__Stachybotryaceae;g__Myrothecium;s__Myrothecium_sp	Myrothecium	13	Saprotroph	Undefined Saprotroph	Probable	NULL	NULL	NULL	Tedersoo L, et al. 2014. Science 346:1256688
UNI948	315	0	8	0	0	0	0	0	0	0	0	0	1	0	0	0	0	0	0	0	0	0	0	0	0	0	0	0	0	0	0	0	0	0	0	k__Fungi;p__Aphelidiomycota;c__Aphelidiomycetes;o__GS16;f__unidentified;g__unidentified;s__GS16_sp	-	-	-	-	-	-	-	Unassigned	-
UNI514	0	5	0	3	0	1	0	0	0	0	0	1	0	213	0	2	3	0	0	24	5	46	0	0	0	0	0	0	1	1	0	0	2	0	17	k__Fungi;p__Ascomycota;c__unidentified;o__unidentified;f__unidentified;g__unidentified;s__Ascomycota_sp	-	-	-	-	-	-	-	Unassigned	-
UNI1834	21	0	1	0	2	0	0	0	0	0	70	1	3	3	0	0	0	3	0	0	1	0	26	32	32	0	111	0	0	0	0	0	0	17	0	k__Fungi;p__Ascomycota;c__Eurotiomycetes;o__Eurotiales;f__Aspergillaceae;g__Penicillium;s__Penicillium_sp	Eurotiales	7	Saprotroph	Undefined Saprotroph	Possible	Microfungus	NULL	NULL	Sterkenburg E, et al. 2015. New Phytologist 207:1145-1158
UNI1262	0	0	47	1	0	0	13	0	0	1	15	7	0	4	0	0	0	0	0	0	0	2	7	31	193	0	0	0	0	0	0	0	0	1	1	k__Fungi;p__unidentified;c__unidentified;o__unidentified;f__unidentified;g__unidentified;s__Fungi_sp	-	-	-	-	-	-	-	Unassigned	-
UNI3055	1	2	30	0	3	0	0	4	1	71	4	2	9	23	2	1	2	0	0	0	0	1	5	6	2	0	2	0	2	0	34	80	1	34	0	k__Fungi;p__Ascomycota;c__Dothideomycetes;o__Capnodiales;f__Cladosporiaceae;g__Cladosporium;s__Cladosporium_cladosporioides	Cladosporium cladosporioides	20	Pathotroph-Symbiotroph	Endophyte-Epiphyte-Plant Pathogen	Possible	Microfungus	NULL	Endophyte detection method-culture (David et al. 2016); Epiphyte detection method-culture (KÃ¶hl et al. 2015)	KÃ¶hl J, et al. 2015. Plant Disease 99:535-543; David AS, et al. 2016. Microbial Ecology 71:912-926; http://www.apsnet.org/publications/commonnames/Pages/default.aspx
UNI1523	0	0	0	0	0	0	0	0	0	0	0	0	0	0	296	0	0	0	0	0	13	1	0	0	0	0	0	0	0	0	0	0	0	0	10	k__Fungi;p__Ascomycota;c__Sordariomycetes;o__Chaetosphaeriales;f__Chaetosphaeriaceae;g__Dinemasporium;s__Dinemasporium_pseudostrigosum	Dinemasporium	13	Saprotroph	Undefined Saprotroph	Probable	NULL	NULL	NULL	Tedersoo L, et al. 2014. Science 346:1256688
UNI1958	13	0	0	0	9	0	0	0	0	3	182	0	1	9	0	0	0	1	0	0	0	0	40	26	5	0	14	0	0	0	0	1	0	16	0	k__Fungi;p__Ascomycota;c__Eurotiomycetes;o__Eurotiales;f__Trichocomaceae;g__Talaromyces;s__Talaromyces_sp	Talaromyces	13	Saprotroph	Undefined Saprotroph	Probable	NULL	NULL	NULL	Tedersoo L, et al. 2014. Science 346:1256688
UNI72	1	20	0	0	0	0	0	0	0	0	0	1	1	17	48	0	0	0	2	18	2	52	0	0	0	0	11	1	8	2	0	0	21	0	115	k__Fungi;p__unidentified;c__unidentified;o__unidentified;f__unidentified;g__unidentified;s__Fungi_sp	-	-	-	-	-	-	-	Unassigned	-
UNI1481	0	0	2	0	0	0	2	0	0	1	98	1	3	6	0	0	0	1	0	0	0	0	11	76	19	0	83	6	1	0	0	0	0	8	0	k__Fungi;p__Ascomycota;c__Eurotiomycetes;o__Eurotiales;f__Aspergillaceae;g__Penicillium;s__Penicillium_sp	Eurotiales	7	Saprotroph	Undefined Saprotroph	Possible	Microfungus	NULL	NULL	Sterkenburg E, et al. 2015. New Phytologist 207:1145-1158
UNI4467	18	0	0	0	0	0	5	0	0	0	100	0	2	10	0	0	0	3	0	0	0	0	15	65	14	0	73	0	0	0	0	0	0	13	0	k__Fungi;p__Ascomycota;c__Eurotiomycetes;o__Eurotiales;f__Aspergillaceae;g__Penicillium;s__Penicillium_sp	Eurotiales	7	Saprotroph	Undefined Saprotroph	Possible	Microfungus	NULL	NULL	Sterkenburg E, et al. 2015. New Phytologist 207:1145-1158
UNI1414	28	1	0	0	4	0	37	0	0	0	100	2	7	7	0	0	0	6	0	0	0	0	16	30	25	0	35	0	0	0	0	0	0	19	0	k__Fungi;p__Ascomycota;c__Eurotiomycetes;o__Eurotiales;f__Trichocomaceae;g__Talaromyces;s__Talaromyces_verruculosus	Talaromyces	13	Saprotroph	Undefined Saprotroph	Probable	NULL	NULL	NULL	Tedersoo L, et al. 2014. Science 346:1256688
UNI2338	35	1	1	0	4	0	11	0	0	0	62	2	20	10	0	0	0	2	0	0	0	0	4	24	79	0	48	0	0	0	0	0	0	12	0	k__Fungi;p__Ascomycota;c__Eurotiomycetes;o__Eurotiales;f__Trichocomaceae;g__Talaromyces;s__Talaromyces_sp	Talaromyces	13	Saprotroph	Undefined Saprotroph	Probable	NULL	NULL	NULL	Tedersoo L, et al. 2014. Science 346:1256688
UNI576	0	16	0	6	2	1	0	0	0	0	0	0	17	0	45	3	1	0	2	31	6	4	22	0	0	0	121	0	8	3	0	0	3	0	24	k__Fungi;p__unidentified;c__unidentified;o__unidentified;f__unidentified;g__unidentified;s__Fungi_sp	-	-	-	-	-	-	-	Unassigned	-
UNI1688	0	0	0	0	0	0	0	0	0	0	0	0	182	60	0	0	0	0	0	0	0	0	0	0	71	1	0	0	0	0	0	0	0	0	0	k__Fungi;p__Ascomycota;c__Sordariomycetes;o__Hypocreales;f__Bionectriaceae;g__Clonostachys;s__Clonostachys_sp	Clonostachys	13	Pathotroph	Plant Pathogen	Probable	NULL	NULL	NULL	Tedersoo L, et al. 2014. Science 346:1256688
UNI2013	21	0	1	2	21	0	16	0	0	0	28	1	3	12	0	0	0	27	0	0	0	0	2	38	69	0	50	3	0	0	0	4	0	16	0	k__Fungi;p__Ascomycota;c__Leotiomycetes;o__Thelebolales;f__Pseudeurotiaceae;g__Pseudogymnoascus;s__Pseudogymnoascus_pannorum	Pseudogymnoascus	13	Pathotroph-Saprotroph-Symbiotroph	Animal Pathogen-Soil Saprotroph	Possible	NULL	NULL	It is important to note that the majority of species that comprise this genus, including the White-Nose Bat Syndrome causing Pseudogymnoascus destructans, were once placed in the genus Geomyces (see Minnis & Lindner 2013),and including Pseudogymnoascus panorum (as Geomyces panorum) that had been widely applied to a number of isolates from cold places, including those found in soil, on living root…	Minnis AM, Lindner DL. 2013. Fungal Biology 117:638-649; Tedersoo L, et al. 2014. Science 346:1256688
UNI1142	0	0	0	0	0	4	0	0	0	1	0	0	0	0	0	0	0	0	5	94	0	31	0	0	0	0	0	0	0	0	0	0	29	0	150	k__Fungi;p__unidentified;c__unidentified;o__unidentified;f__unidentified;g__unidentified;s__Fungi_sp	-	-	-	-	-	-	-	Unassigned	-
UNI430	0	96	0	1	0	1	0	0	0	0	60	57	52	0	6	0	0	0	0	0	0	0	21	0	1	0	0	0	12	0	0	0	3	0	3	k__Fungi;p__Basidiomycota;c__Tremellomycetes;o__Tremellales;f__Bulleribasidiaceae;g__Dioszegia;s__Dioszegia_sp	Tremellales	7	Pathotroph-Saprotroph-Symbiotroph	Fungal Parasite-Undefined Saprotroph	Possible	Tremelloid-Yeast	NULL	The order contains both teleomorphic and anamorphic species, most of the latter being yeasts	Sterkenburg E, et al. 2015. New Phytologist 207:1145-1158
UNI516	0	0	0	43	0	0	0	0	0	0	0	1	0	0	0	0	0	1	24	1	0	67	29	0	0	1	0	0	0	49	0	0	97	0	0	k__Fungi;p__unidentified;c__unidentified;o__unidentified;f__unidentified;g__unidentified;s__Fungi_sp	-	-	-	-	-	-	-	Unassigned	-
UNI1510	0	5	0	0	0	0	0	0	0	0	0	0	0	19	256	3	0	0	0	0	20	4	1	0	0	0	0	0	0	0	0	0	0	0	3	k__Fungi;p__Ascomycota;c__Sordariomycetes;o__Chaetosphaeriales;f__Chaetosphaeriaceae;g__Dinemasporium;s__Dinemasporium_pseudostrigosum	Dinemasporium	13	Saprotroph	Undefined Saprotroph	Probable	NULL	NULL	NULL	Tedersoo L, et al. 2014. Science 346:1256688
UNI907	0	0	0	0	1	0	0	0	0	0	0	0	0	0	0	0	0	0	0	0	0	0	0	0	1	0	307	1	0	0	0	0	0	0	0	k__Fungi;p__Ascomycota;c__Orbiliomycetes;o__Orbiliales;f__Orbiliaceae;g__Arthrobotrys;s__Arthrobotrys_scaphoides	Arthrobotrys	13	Saprotroph	Undefined Saprotroph	Probable	NULL	NULL	NULL	Tedersoo L, et al. 2014. Science 346:1256688
UNI1398	4	0	0	1	4	0	8	0	0	0	87	2	1	5	0	0	0	11	0	0	0	1	5	21	8	0	132	10	1	0	0	1	1	6	0	k__Fungi;p__Ascomycota;c__Orbiliomycetes;o__Orbiliales;f__Orbiliaceae;g__Arthrobotrys;s__Arthrobotrys_scaphoides	Arthrobotrys	13	Saprotroph	Undefined Saprotroph	Probable	NULL	NULL	NULL	Tedersoo L, et al. 2014. Science 346:1256688
UNI2966	13	0	6	0	16	0	9	0	0	0	18	0	2	1	0	0	0	4	0	0	0	0	1	51	150	0	12	0	0	0	0	0	1	24	0	k__Fungi;p__Ascomycota;c__Saccharomycetes;o__Saccharomycetales;f__Saccharomycetales_fam_Incertae_sedis;g__Candida;s__Candida_subhashii	Saccharomycetales	7	Saprotroph	Undefined Saprotroph	Possible	Yeast	NULL	NULL	Sterkenburg E, et al. 2015. New Phytologist 207:1145-1158
UNI389	1	15	0	26	0	35	0	0	0	0	0	7	18	0	13	0	4	0	0	99	6	18	0	0	0	0	0	0	14	1	4	0	11	0	35	k__Fungi;p__Ascomycota;c__unidentified;o__unidentified;f__unidentified;g__unidentified;s__Ascomycota_sp	-	-	-	-	-	-	-	Unassigned	-
UNI2687	26	1	2	0	0	0	9	0	0	0	33	1	5	18	0	0	0	1	0	0	0	0	2	107	50	0	34	1	0	0	0	2	0	14	0	k__Fungi;p__Ascomycota;c__Eurotiomycetes;o__Eurotiales;f__Aspergillaceae;g__Penicillium;s__Penicillium_sp	Eurotiales	7	Saprotroph	Undefined Saprotroph	Possible	Microfungus	NULL	NULL	Sterkenburg E, et al. 2015. New Phytologist 207:1145-1158
UNI3109	15	0	1	3	5	0	7	0	0	2	72	0	4	12	0	0	0	5	0	0	4	0	31	45	38	0	37	1	0	0	0	1	0	21	1	k__Fungi;p__Ascomycota;c__Eurotiomycetes;o__Eurotiales;f__Trichocomaceae;g__Talaromyces;s__Talaromyces_sp	Talaromyces	13	Saprotroph	Undefined Saprotroph	Probable	NULL	NULL	NULL	Tedersoo L, et al. 2014. Science 346:1256688
UNI1648	0	0	0	0	0	8	1	0	0	0	0	0	0	0	44	141	20	0	0	0	18	6	0	0	0	0	0	0	31	0	0	0	18	0	17	k__Fungi;p__Ascomycota;c__Leotiomycetes;o__Helotiales;f__Hyaloscyphaceae;g__Rodwayella;s__Rodwayella_citrinula	Rodwayella	13	Saprotroph	Undefined Saprotroph	Probable	NULL	NULL	NULL	Tedersoo L, et al. 2014. Science 346:1256688
UNI698	0	14	0	20	0	5	0	0	0	0	0	0	5	5	27	3	0	0	2	42	2	13	0	0	0	0	6	0	43	1	0	0	33	0	83	k__Fungi;p__Ascomycota;c__Leotiomycetes;o__Helotiales;f__unidentified;g__unidentified;s__Helotiales_sp	-	-	-	-	-	-	-	Unassigned	-
UNI2041	0	9	0	5	11	25	0	0	0	0	0	0	4	37	9	5	5	0	1	29	65	35	13	0	0	0	0	0	7	0	0	0	7	0	36	k__Fungi;p__Ascomycota;c__Dothideomycetes;o__Pleosporales;f__Pleosporaceae;g__Alternaria;s__Alternaria_sp	Alternaria	13	Pathotroph-Saprotroph-Symbiotroph	Animal Pathogen-Endophyte-Plant Pathogen-Wood Saprotroph	Possible	Microfungus	Soft Rot	NULL	Duncan CG, Eslyn WE. 1966. Mycologia 58:642-664; Seehann G, et al. 1975. List of Fungi in Soft-Rot Tissue Tests. Institute fur Holzbiologie und Holzschutz, Bundesforschungsanstalt fur Forst - und Holzwirtshaft, Hamburg - Lohbrugge, Germany; Tedersoo L, et al. 2014. Science 346:125688
UNI603	0	16	0	1	0	17	1	0	0	0	0	0	0	0	0	29	9	0	1	0	84	66	1	0	0	0	0	0	71	0	0	0	0	0	7	k__Fungi;p__Ascomycota;c__unidentified;o__unidentified;f__unidentified;g__unidentified;s__Ascomycota_sp	-	-	-	-	-	-	-	Unassigned	-
UNI1425	36	0	0	0	11	0	17	0	0	0	39	5	1	6	0	0	0	1	0	0	0	0	0	52	57	0	57	3	0	0	0	0	0	17	0	k__Fungi;p__Ascomycota;c__Eurotiomycetes;o__Eurotiales;f__Trichocomaceae;g__Talaromyces;s__Talaromyces_sp	Talaromyces	13	Saprotroph	Undefined Saprotroph	Probable	NULL	NULL	NULL	Tedersoo L, et al. 2014. Science 346:1256688
UNI2944	15	0	1	1	0	0	7	0	0	1	75	1	10	6	0	0	0	2	0	0	0	0	9	87	40	0	35	2	1	0	0	0	0	9	0	k__Fungi;p__Ascomycota;c__Eurotiomycetes;o__Eurotiales;f__Aspergillaceae;g__Penicillium;s__Penicillium_sp	Eurotiales	7	Saprotroph	Undefined Saprotroph	Possible	Microfungus	NULL	NULL	Sterkenburg E, et al. 2015. New Phytologist 207:1145-1158
UNI2544	13	3	3	0	5	1	8	0	0	2	6	1	4	0	0	0	0	3	0	0	0	1	0	18	9	0	218	0	0	0	0	0	0	7	0	k__Fungi;p__Aphelidiomycota;c__Aphelidiomycetes;o__GS16;f__unidentified;g__unidentified;s__GS16_sp	-	-	-	-	-	-	-	Unassigned	-
UNI1297	0	3	0	2	0	1	0	0	0	0	0	0	5	35	24	1	1	0	5	50	4	9	1	0	0	0	0	0	2	2	0	0	18	0	139	k__Fungi;p__Ascomycota;c__unidentified;o__unidentified;f__unidentified;g__unidentified;s__Ascomycota_sp	-	-	-	-	-	-	-	Unassigned	-
UNI1802	0	0	0	0	0	0	0	0	0	0	0	0	0	0	0	0	0	0	0	0	0	0	0	0	0	0	0	0	0	0	0	302	0	0	0	k__Fungi;p__Ascomycota;c__unidentified;o__unidentified;f__unidentified;g__unidentified;s__Ascomycota_sp	-	-	-	-	-	-	-	Unassigned	-
UNI177	0	4	0	0	0	1	0	0	1	1	0	0	2	17	52	0	0	0	0	10	5	12	0	0	0	0	3	0	13	4	0	0	21	0	156	k__Fungi;p__unidentified;c__unidentified;o__unidentified;f__unidentified;g__unidentified;s__Fungi_sp	-	-	-	-	-	-	-	Unassigned	-
UNI388	0	0	18	3	0	0	0	0	0	0	117	1	0	26	0	0	0	0	0	0	0	3	0	0	129	0	0	0	2	0	0	0	0	1	0	k__Fungi;p__Ascomycota;c__Leotiomycetes;o__Helotiales;f__Helotiaceae;g__Scytalidium;s__Scytalidium_sp	Scytalidium	13	Saprotroph	Wood Saprotroph	Probable	NULL	Soft Rot	NULL	Nilsson T. 1973. Studies on wood degradation and cellulolytic activity of microfungi. No. 104; Costa IPMW, et al. 2012. Mycotaxon 119:26; Tedersoo L, et al. 2014. Science 346:1256688; http://www.apsnet.org/publications/commonnames/Pages/default.aspx
UNI309	0	0	18	0	0	0	5	0	0	0	0	34	0	0	0	0	0	0	0	0	0	1	0	0	47	0	186	8	0	0	0	0	0	0	0	k__Fungi;p__unidentified;c__unidentified;o__unidentified;f__unidentified;g__unidentified;s__Fungi_sp	-	-	-	-	-	-	-	Unassigned	-
UNI3883	1	1	5	0	5	0	0	2	2	98	2	0	4	7	1	0	6	0	0	1	2	1	4	7	2	1	1	0	0	0	24	103	0	17	0	k__Fungi;p__Ascomycota;c__Dothideomycetes;o__Capnodiales;f__Cladosporiaceae;g__Cladosporium;s__Cladosporium_cladosporioides	Cladosporium cladosporioides	20	Pathotroph-Symbiotroph	Endophyte-Epiphyte-Plant Pathogen	Possible	Microfungus	NULL	Endophyte detection method-culture (David et al. 2016); Epiphyte detection method-culture (KÃ¶hl et al. 2015)	KÃ¶hl J, et al. 2015. Plant Disease 99:535-543; David AS, et al. 2016. Microbial Ecology 71:912-926; http://www.apsnet.org/publications/commonnames/Pages/default.aspx
UNI277	0	25	0	8	175	2	0	0	0	0	0	5	70	0	4	0	0	0	1	0	0	3	0	0	0	0	1	0	0	0	0	0	3	0	0	k__Fungi;p__unidentified;c__unidentified;o__unidentified;f__unidentified;g__unidentified;s__Fungi_sp	-	-	-	-	-	-	-	Unassigned	-
UNI2173	63	0	1	0	3	0	10	0	0	0	52	8	3	3	0	0	0	11	0	0	0	0	0	19	21	0	93	0	1	0	0	0	0	8	0	k__Fungi;p__Ascomycota;c__Eurotiomycetes;o__Eurotiales;f__Trichocomaceae;g__Talaromyces;s__Talaromyces_sp	Talaromyces	13	Saprotroph	Undefined Saprotroph	Probable	NULL	NULL	NULL	Tedersoo L, et al. 2014. Science 346:1256688
UNI2022	0	21	0	5	0	3	0	0	0	0	10	0	6	0	6	59	7	0	5	0	5	14	1	0	0	0	0	0	46	1	0	0	100	0	6	k__Fungi;p__Ascomycota;c__Dothideomycetes;o__Pleosporales;f__Didymellaceae;g__Neoascochyta;s__Neoascochyta_sp	Didymellaceae	9	Pathotroph-Saprotroph	Animal Pathogen-Plant Pathogen-Undefined Saprotroph	Possible	Microfungus	NULL	NULL	Tedersoo L, et al. 2014. Science 346:1256688 (doi:10.1126/science.1256688)
UNI3394	0	3	9	0	17	0	9	0	0	4	10	8	19	16	0	3	0	2	0	2	0	2	15	14	103	1	30	5	4	0	2	0	0	17	0	k__Fungi;p__unidentified;c__unidentified;o__unidentified;f__unidentified;g__unidentified;s__Fungi_sp	-	-	-	-	-	-	-	Unassigned	-
UNI1191	0	1	12	0	13	0	2	0	0	0	66	2	8	5	0	0	0	0	0	0	0	0	2	7	151	0	0	19	0	0	0	0	0	6	0	k__Fungi;p__unidentified;c__unidentified;o__unidentified;f__unidentified;g__unidentified;s__Fungi_sp	-	-	-	-	-	-	-	Unassigned	-
UNI2223	22	0	1	0	6	0	7	0	0	1	154	0	1	4	0	0	0	0	0	0	0	5	19	28	6	0	17	0	0	0	0	0	0	22	0	k__Fungi;p__Ascomycota;c__Eurotiomycetes;o__Eurotiales;f__Trichocomaceae;g__Talaromyces;s__Talaromyces_sp	Talaromyces	13	Saprotroph	Undefined Saprotroph	Probable	NULL	NULL	NULL	Tedersoo L, et al. 2014. Science 346:1256688
UNI1163	0	3	0	2	0	5	0	0	0	0	0	0	0	0	0	33	10	0	3	0	137	13	1	0	0	0	0	0	77	1	0	0	0	0	8	k__Fungi;p__Ascomycota;c__unidentified;o__unidentified;f__unidentified;g__unidentified;s__Ascomycota_sp	-	-	-	-	-	-	-	Unassigned	-
UNI2416	17	1	0	0	12	0	7	0	0	0	29	2	0	13	0	0	0	1	0	0	0	0	4	50	68	0	46	2	0	0	0	1	0	40	0	k__Fungi;p__unidentified;c__unidentified;o__unidentified;f__unidentified;g__unidentified;s__Fungi_sp	-	-	-	-	-	-	-	Unassigned	-
UNI849	0	16	0	10	0	0	0	0	0	0	0	0	4	3	24	0	0	0	1	0	1	194	0	0	1	0	19	0	0	2	0	0	18	0	0	k__Fungi;p__unidentified;c__unidentified;o__unidentified;f__unidentified;g__unidentified;s__Fungi_sp	-	-	-	-	-	-	-	Unassigned	-
UNI3797	20	0	1	1	10	0	5	0	0	0	63	0	0	8	0	0	0	3	0	0	0	0	17	47	73	0	30	0	0	0	0	0	0	14	0	k__Fungi;p__Ascomycota;c__Eurotiomycetes;o__Eurotiales;f__Trichocomaceae;g__Talaromyces;s__Talaromyces_palmae	Talaromyces	13	Saprotroph	Undefined Saprotroph	Probable	NULL	NULL	NULL	Tedersoo L, et al. 2014. Science 346:1256688
UNI1997	0	8	0	0	0	0	0	0	0	0	0	0	0	4	92	50	7	0	0	7	45	2	23	1	0	0	0	0	0	0	0	0	3	0	50	k__Fungi;p__unidentified;c__unidentified;o__unidentified;f__unidentified;g__unidentified;s__Fungi_sp	-	-	-	-	-	-	-	Unassigned	-
UNI648	139	9	0	76	0	24	0	0	0	0	0	24	10	0	1	3	0	0	0	0	1	0	1	0	0	2	0	0	2	0	0	0	0	0	0	k__Fungi;p__unidentified;c__unidentified;o__unidentified;f__unidentified;g__unidentified;s__Fungi_sp	-	-	-	-	-	-	-	Unassigned	-
UNI4406	12	0	0	1	0	0	2	0	0	0	78	1	15	6	0	1	0	0	0	0	0	0	26	75	15	0	29	0	0	0	0	0	0	29	0	k__Fungi;p__Ascomycota;c__Eurotiomycetes;o__Eurotiales;f__Aspergillaceae;g__Penicillium;s__Penicillium_sp	Eurotiales	7	Saprotroph	Undefined Saprotroph	Possible	Microfungus	NULL	NULL	Sterkenburg E, et al. 2015. New Phytologist 207:1145-1158
UNI454	1	119	0	13	0	38	0	0	0	0	0	0	0	0	5	1	0	0	1	1	1	4	0	0	0	0	22	0	13	15	0	0	23	1	32	k__Fungi;p__unidentified;c__unidentified;o__unidentified;f__unidentified;g__unidentified;s__Fungi_sp	-	-	-	-	-	-	-	Unassigned	-
UNI680	27	0	1	0	40	0	9	0	0	0	53	5	0	21	0	0	0	0	0	0	0	0	1	10	52	0	1	6	0	0	0	0	0	62	0	k__Fungi;p__Ascomycota;c__Leotiomycetes;o__Thelebolales;f__Pseudeurotiaceae;g__Pseudogymnoascus;s__Pseudogymnoascus_sp	Pseudogymnoascus	13	Pathotroph-Saprotroph-Symbiotroph	Animal Pathogen-Soil Saprotroph	Possible	NULL	NULL	It is important to note that the majority of species that comprise this genus, including the White-Nose Bat Syndrome causing Pseudogymnoascus destructans, were once placed in the genus Geomyces (see Minnis & Lindner 2013),and including Pseudogymnoascus panorum (as Geomyces panorum) that had been widely applied to a number of isolates from cold places, including those found in soil, on living root…	Minnis AM, Lindner DL. 2013. Fungal Biology 117:638-649; Tedersoo L, et al. 2014. Science 346:1256688
UNI1438	8	0	34	1	6	0	2	0	0	0	40	4	9	4	0	0	0	2	0	0	0	1	2	29	137	0	3	1	0	0	0	0	0	4	0	k__Fungi;p__Ascomycota;c__Leotiomycetes;o__Thelebolales;f__Pseudeurotiaceae;g__Geomyces;s__Geomyces_sp	Geomyces	13	Saprotroph	Soil Saprotroph	Probable	Microfungus	NULL	This genus is now restricted to one species Geomyces auratus; however, it is important to note that the majority of species that once comprised this genus, including the White-Nose Bat Syndrome causing Geomyces destructans, are now placed in the genus Pseudogymnoascus (see Minnis & Lindner 2013)	Minnis AM, Lindner DL. 2013. Fungal Biology 117:638-649; Tedersoo L, et al. 2014. Science 346:1256688
UNI711	12	1	2	0	4	0	6	0	0	0	23	4	7	9	0	0	0	0	0	1	0	0	2	7	82	0	105	3	0	0	0	0	0	18	0	k__Fungi;p__Ascomycota;c__Saccharomycetes;o__Saccharomycetales;f__Saccharomycetales_fam_Incertae_sedis;g__Candida;s__Candida_subhashii	Saccharomycetales	7	Saprotroph	Undefined Saprotroph	Possible	Yeast	NULL	NULL	Sterkenburg E, et al. 2015. New Phytologist 207:1145-1158
UNI769	7	0	20	0	11	0	4	0	0	0	34	3	5	6	0	0	0	0	0	0	0	0	11	28	141	1	2	0	0	0	0	0	0	13	0	k__Fungi;p__Ascomycota;c__Leotiomycetes;o__Thelebolales;f__Pseudeurotiaceae;g__Geomyces;s__Geomyces_sp	Geomyces	13	Saprotroph	Soil Saprotroph	Probable	Microfungus	NULL	This genus is now restricted to one species Geomyces auratus; however, it is important to note that the majority of species that once comprised this genus, including the White-Nose Bat Syndrome causing Geomyces destructans, are now placed in the genus Pseudogymnoascus (see Minnis & Lindner 2013)	Minnis AM, Lindner DL. 2013. Fungal Biology 117:638-649; Tedersoo L, et al. 2014. Science 346:1256688
UNI2536	0	0	0	0	0	0	0	0	0	0	0	1	3	19	42	4	188	0	8	0	0	3	18	0	0	0	0	0	0	0	0	0	0	0	0	k__Fungi;p__unidentified;c__unidentified;o__unidentified;f__unidentified;g__unidentified;s__Fungi_sp	-	-	-	-	-	-	-	Unassigned	-
UNI1216	0	4	0	0	0	0	0	0	0	0	0	0	0	0	1	26	2	0	8	0	0	209	0	0	0	1	0	0	0	0	0	0	33	0	2	k__Fungi;p__unidentified;c__unidentified;o__unidentified;f__unidentified;g__unidentified;s__Fungi_sp	-	-	-	-	-	-	-	Unassigned	-
UNI4401	1	9	0	1	0	3	0	0	0	0	0	0	3	13	19	24	1	0	1	83	9	4	1	0	0	0	0	0	0	0	0	0	16	0	97	k__Fungi;p__Ascomycota;c__Dothideomycetes;o__Pleosporales;f__Cucurbitariaceae;g__Pyrenochaetopsis;s__Pyrenochaetopsis_sp	Pyrenochaetopsis	13	Pathotroph-Saprotroph-Symbiotroph	Endophyte-Lichen Parasite-Undefined Saprotroph	Possible	Microfungus	NULL	NULL	Tedersoo L, et al. 2014. Science 346:1256688; Massimo NC, et al. 2015. Microbial Ecology 70:61-76; Lawrey JD, Diederich P. 2016. URL: http://www.lichenicolous.net [24 May 2017]
UNI2811	29	0	0	0	4	0	5	0	0	0	86	0	5	14	0	0	0	4	0	0	0	0	14	23	13	0	69	8	0	0	1	6	0	4	0	k__Fungi;p__unidentified;c__unidentified;o__unidentified;f__unidentified;g__unidentified;s__Fungi_sp	-	-	-	-	-	-	-	Unassigned	-
UNI709	0	0	0	0	0	2	0	0	0	0	0	0	0	28	76	15	6	0	2	7	102	35	0	0	0	0	0	0	3	0	0	0	0	0	9	k__Fungi;p__unidentified;c__unidentified;o__unidentified;f__unidentified;g__unidentified;s__Fungi_sp	-	-	-	-	-	-	-	Unassigned	-
UNI1021	27	1	2	0	14	0	3	0	0	0	67	0	6	5	0	0	0	0	0	0	0	0	1	38	57	0	31	1	1	0	0	1	0	29	0	k__Fungi;p__Ascomycota;c__Eurotiomycetes;o__Eurotiales;f__Trichocomaceae;g__Talaromyces;s__Talaromyces_verruculosus	Talaromyces	13	Saprotroph	Undefined Saprotroph	Probable	NULL	NULL	NULL	Tedersoo L, et al. 2014. Science 346:1256688
UNI3866	0	7	0	12	0	1	0	0	0	0	0	2	4	8	25	1	3	0	1	9	18	2	50	0	0	0	0	0	34	2	0	0	58	0	47	k__Fungi;p__Ascomycota;c__Dothideomycetes;o__Pleosporales;f__Didymellaceae;g__Epicoccum;s__Epicoccum_nigrum	Didymellaceae	9	Pathotroph-Saprotroph	Animal Pathogen-Plant Pathogen-Undefined Saprotroph	Possible	Microfungus	NULL	NULL	Tedersoo L, et al. 2014. Science 346:1256688 (doi:10.1126/science.1256688)
UNI962	14	0	0	3	3	0	7	0	0	0	51	0	6	10	0	0	0	4	0	0	0	0	16	90	30	0	28	0	0	0	0	1	0	21	0	k__Fungi;p__Ascomycota;c__Eurotiomycetes;o__Eurotiales;f__Aspergillaceae;g__Penicillium;s__Penicillium_sp	Eurotiales	7	Saprotroph	Undefined Saprotroph	Possible	Microfungus	NULL	NULL	Sterkenburg E, et al. 2015. New Phytologist 207:1145-1158
UNI830	2	0	19	1	0	0	14	0	0	0	114	9	0	0	0	0	0	0	0	0	0	1	9	10	100	0	0	5	0	0	0	0	0	0	0	k__Fungi;p__unidentified;c__unidentified;o__unidentified;f__unidentified;g__unidentified;s__Fungi_sp	-	-	-	-	-	-	-	Unassigned	-
UNI3021	0	2	0	0	0	0	0	0	0	0	0	0	6	55	10	2	1	0	3	38	11	27	1	0	0	0	0	0	0	1	0	0	13	0	113	k__Fungi;p__Ascomycota;c__unidentified;o__unidentified;f__unidentified;g__unidentified;s__Ascomycota_sp	-	-	-	-	-	-	-	Unassigned	-
UNI912	40	0	3	0	6	0	9	0	0	0	21	1	1	10	0	0	0	9	0	0	0	0	7	36	59	0	38	25	0	0	0	1	0	16	0	k__Fungi;p__unidentified;c__unidentified;o__unidentified;f__unidentified;g__unidentified;s__Fungi_sp	-	-	-	-	-	-	-	Unassigned	-
UNI706	279	0	0	0	0	0	0	0	0	0	0	0	0	0	1	0	1	0	0	0	0	0	0	0	0	0	0	0	0	0	0	0	0	0	1	k__Fungi;p__unidentified;c__unidentified;o__unidentified;f__unidentified;g__unidentified;s__Fungi_sp	-	-	-	-	-	-	-	Unassigned	-
UNI824	0	16	1	0	0	1	0	0	0	0	49	0	9	0	7	71	13	0	2	1	0	62	0	0	0	1	0	0	10	15	0	0	20	0	3	k__Fungi;p__Ascomycota;c__Dothideomycetes;o__Pleosporales;f__Didymellaceae;g__Neoascochyta;s__Neoascochyta_sp	Didymellaceae	9	Pathotroph-Saprotroph	Animal Pathogen-Plant Pathogen-Undefined Saprotroph	Possible	Microfungus	NULL	NULL	Tedersoo L, et al. 2014. Science 346:1256688 (doi:10.1126/science.1256688)
UNI173	0	5	0	2	0	0	0	0	0	0	0	2	0	25	40	0	2	0	3	13	1	11	0	0	0	2	21	0	14	7	0	0	17	0	116	k__Fungi;p__unidentified;c__unidentified;o__unidentified;f__unidentified;g__unidentified;s__Fungi_sp	-	-	-	-	-	-	-	Unassigned	-
UNI1916	11	0	0	1	7	0	8	0	0	1	78	0	8	4	0	0	0	1	0	0	0	0	10	67	29	0	19	0	0	1	0	1	0	34	0	k__Fungi;p__Ascomycota;c__Eurotiomycetes;o__Eurotiales;f__Aspergillaceae;g__Penicillium;s__Penicillium_sp	Eurotiales	7	Saprotroph	Undefined Saprotroph	Possible	Microfungus	NULL	NULL	Sterkenburg E, et al. 2015. New Phytologist 207:1145-1158
UNI2640	1	0	0	1	0	0	0	0	0	0	0	0	0	0	1	0	0	0	0	275	0	0	0	0	0	0	0	0	1	0	0	0	0	0	1	k__Fungi;p__Ascomycota;c__Dothideomycetes;o__Pleosporales;f__Didymellaceae;g__unidentified;s__Didymellaceae_sp	Didymellaceae	9	Pathotroph-Saprotroph	Animal Pathogen-Plant Pathogen-Undefined Saprotroph	Possible	Microfungus	NULL	NULL	Tedersoo L, et al. 2014. Science 346:1256688 (doi:10.1126/science.1256688)
UNI1977	19	0	0	0	13	0	10	0	0	0	55	2	7	5	0	0	0	2	0	0	0	1	7	30	38	0	85	3	0	0	0	0	0	3	0	k__Fungi;p__unidentified;c__unidentified;o__unidentified;f__unidentified;g__unidentified;s__Fungi_sp	-	-	-	-	-	-	-	Unassigned	-
UNI1702	22	0	8	0	4	0	8	0	0	0	20	5	2	2	0	0	0	2	0	0	0	2	2	10	29	0	132	8	0	0	0	1	0	21	0	k__Fungi;p__Basidiomycota;c__Tremellomycetes;o__Tremellales;f__Tremellales_fam_Incertae_sedis;g__Cuniculitrema;s__Cuniculitrema_polymorpha	Tremellales	7	Pathotroph-Saprotroph-Symbiotroph	Fungal Parasite-Undefined Saprotroph	Possible	Tremelloid-Yeast	NULL	The order contains both teleomorphic and anamorphic species, most of the latter being yeasts	Sterkenburg E, et al. 2015. New Phytologist 207:1145-1158
UNI1871	12	0	2	0	4	0	7	0	0	0	17	1	3	7	0	1	0	2	0	0	0	4	2	47	153	0	3	5	0	0	0	0	0	8	0	k__Fungi;p__Ascomycota;c__Eurotiomycetes;o__Onygenales;f__Onygenales_fam_Incertae_sedis;g__Chrysosporium;s__Chrysosporium_sp	Chrysosporium	13	Saprotroph	Undefined Saprotroph-Wood Saprotroph	Highly Probable	NULL	Soft Rot	NULL	Seehann G, et al. 1975. List of Fungi in Soft-Rot Tissue Tests. Institute fur Holzbiologie und Holzschutz, Bundesforschungsanstalt fur Forst - und Holzwirtshaft, Hamburg - Lohbrugge, Germany; Tedersoo L, et al. 2014. Science 346:1256688
UNI3305	31	0	0	2	8	0	1	0	0	0	15	1	8	32	1	3	1	2	0	0	1	2	111	11	8	1	31	0	1	0	0	0	1	4	1	k__Fungi;p__Ascomycota;c__Eurotiomycetes;o__Eurotiales;f__Trichocomaceae;g__Talaromyces;s__Talaromyces_sp	Talaromyces	13	Saprotroph	Undefined Saprotroph	Probable	NULL	NULL	NULL	Tedersoo L, et al. 2014. Science 346:1256688
UNI1132	0	0	0	0	0	0	0	0	0	0	0	0	5	0	23	0	1	0	0	2	1	0	0	0	0	0	0	0	3	1	0	0	7	0	232	k__Fungi;p__Ascomycota;c__Sordariomycetes;o__Sordariales;f__Lasiosphaeriaceae;g__unidentified;s__Lasiosphaeriaceae_sp	Lasiosphaeriaceae	9	Saprotroph	Undefined Saprotroph	Probable	Microfungus	NULL	Saprobes found dung, soil and rotting vegetation (Cannon & Kirk 2007)	Cannon PF, Kirk PM. 2007. Fungal Families of the World. CAB International, Cambridge
UNI4266	8	0	19	0	50	0	11	0	0	0	1	4	2	2	0	0	0	61	0	0	0	3	0	16	62	0	25	5	0	0	0	0	0	6	0	k__Fungi;p__Ascomycota;c__Saccharomycetes;o__Saccharomycetales;f__Saccharomycetales_fam_Incertae_sedis;g__Candida;s__Candida_subhashii	Saccharomycetales	7	Saprotroph	Undefined Saprotroph	Possible	Yeast	NULL	NULL	Sterkenburg E, et al. 2015. New Phytologist 207:1145-1158
UNI3448	17	0	1	0	2	0	11	0	0	0	69	3	5	6	0	0	0	2	0	0	0	0	14	85	24	0	21	0	0	0	0	0	0	14	0	k__Fungi;p__Ascomycota;c__Eurotiomycetes;o__Eurotiales;f__Trichocomaceae;g__Talaromyces;s__Talaromyces_sp	Talaromyces	13	Saprotroph	Undefined Saprotroph	Probable	NULL	NULL	NULL	Tedersoo L, et al. 2014. Science 346:1256688
UNI823	0	0	0	1	180	0	0	0	0	0	0	0	0	0	0	2	3	0	0	1	0	47	0	0	0	0	0	0	0	0	0	0	40	0	0	k__Fungi;p__Ascomycota;c__Sordariomycetes;o__unidentified;f__unidentified;g__unidentified;s__Sordariomycetes_sp	-	-	-	-	-	-	-	Unassigned	-
UNI580	0	114	0	1	0	0	0	0	0	0	0	0	0	0	53	0	0	0	0	47	0	1	1	0	0	0	6	0	0	1	0	0	0	0	50	k__Fungi;p__unidentified;c__unidentified;o__unidentified;f__unidentified;g__unidentified;s__Fungi_sp	-	-	-	-	-	-	-	Unassigned	-
UNI1569	0	0	0	0	0	4	1	0	0	0	0	0	0	0	143	0	0	0	0	0	104	1	0	1	0	0	0	0	0	0	0	0	0	0	20	k__Fungi;p__unidentified;c__unidentified;o__unidentified;f__unidentified;g__unidentified;s__Fungi_sp	-	-	-	-	-	-	-	Unassigned	-
UNI2225	0	0	0	0	0	0	0	0	0	0	272	0	0	0	0	0	0	0	0	0	0	0	1	0	0	0	0	0	0	0	0	0	0	0	0	k__Fungi;p__Ascomycota;c__Eurotiomycetes;o__Onygenales;f__Onygenales_fam_Incertae_sedis;g__Chrysosporium;s__Chrysosporium_sp	Chrysosporium	13	Saprotroph	Undefined Saprotroph-Wood Saprotroph	Highly Probable	NULL	Soft Rot	NULL	Seehann G, et al. 1975. List of Fungi in Soft-Rot Tissue Tests. Institute fur Holzbiologie und Holzschutz, Bundesforschungsanstalt fur Forst - und Holzwirtshaft, Hamburg - Lohbrugge, Germany; Tedersoo L, et al. 2014. Science 346:1256688
UNI3380	2	0	12	0	64	0	3	0	0	0	4	5	0	4	0	0	0	1	0	0	0	0	1	26	125	0	3	9	1	0	0	0	0	13	0	k__Fungi;p__Ascomycota;c__Saccharomycetes;o__Saccharomycetales;f__Saccharomycetales_fam_Incertae_sedis;g__Candida;s__Candida_subhashii	Saccharomycetales	7	Saprotroph	Undefined Saprotroph	Possible	Yeast	NULL	NULL	Sterkenburg E, et al. 2015. New Phytologist 207:1145-1158
UNI343	0	4	0	4	41	6	0	0	0	0	0	0	0	30	4	0	0	0	1	150	3	4	10	0	0	0	1	0	0	0	0	0	2	0	12	k__Fungi;p__Ascomycota;c__Sordariomycetes;o__Hypocreales;f__unidentified;g__unidentified;s__Hypocreales_sp	Hypocreales	7	Saprotroph	Undefined Saprotroph	Possible	Microfungus	NULL	NULL	Sterkenburg E, et al. 2015. New Phytologist 207:1145-1158
UNI2086	23	0	6	0	3	0	6	0	0	0	69	0	7	3	0	0	0	5	0	0	0	0	2	42	60	0	33	2	1	0	0	0	0	9	0	k__Fungi;p__Ascomycota;c__Eurotiomycetes;o__Eurotiales;f__Trichocomaceae;g__Talaromyces;s__Talaromyces_verruculosus	Talaromyces	13	Saprotroph	Undefined Saprotroph	Probable	NULL	NULL	NULL	Tedersoo L, et al. 2014. Science 346:1256688
UNI2374	12	0	3	0	40	0	8	0	0	0	10	3	2	6	0	0	0	5	0	0	0	4	2	33	99	0	0	15	0	0	0	0	0	29	0	k__Fungi;p__Ascomycota;c__Leotiomycetes;o__Thelebolales;f__Pseudeurotiaceae;g__Pseudogymnoascus;s__Pseudogymnoascus_sp	Pseudogymnoascus	13	Pathotroph-Saprotroph-Symbiotroph	Animal Pathogen-Soil Saprotroph	Possible	NULL	NULL	It is important to note that the majority of species that comprise this genus, including the White-Nose Bat Syndrome causing Pseudogymnoascus destructans, were once placed in the genus Geomyces (see Minnis & Lindner 2013),and including Pseudogymnoascus panorum (as Geomyces panorum) that had been widely applied to a number of isolates from cold places, including those found in soil, on living root…	Minnis AM, Lindner DL. 2013. Fungal Biology 117:638-649; Tedersoo L, et al. 2014. Science 346:1256688
UNI675	0	0	0	0	0	0	11	0	0	0	0	0	0	56	0	3	0	156	0	0	1	0	0	44	0	0	0	0	0	0	0	0	0	0	0	k__Fungi;p__unidentified;c__unidentified;o__unidentified;f__unidentified;g__unidentified;s__Fungi_sp	-	-	-	-	-	-	-	Unassigned	-
UNI2566	0	3	0	0	0	0	0	0	0	0	0	0	0	10	65	0	0	0	0	10	5	8	0	0	0	0	5	0	9	2	0	0	26	0	128	k__Fungi;p__unidentified;c__unidentified;o__unidentified;f__unidentified;g__unidentified;s__Fungi_sp	-	-	-	-	-	-	-	Unassigned	-
UNI1957	0	0	0	0	0	0	0	0	0	0	0	0	14	65	7	5	0	0	6	34	2	30	1	0	0	0	0	0	1	7	0	0	9	0	87	k__Fungi;p__Ascomycota;c__unidentified;o__unidentified;f__unidentified;g__unidentified;s__Ascomycota_sp	-	-	-	-	-	-	-	Unassigned	-
UNI1007	1	1	0	0	0	0	0	0	0	0	0	0	0	6	24	0	0	0	0	0	229	3	0	0	0	0	0	0	0	0	0	0	2	0	1	k__Fungi;p__Ascomycota;c__Sordariomycetes;o__Chaetosphaeriales;f__Chaetosphaeriaceae;g__Dinemasporium;s__Dinemasporium_morbidum	Dinemasporium	13	Saprotroph	Undefined Saprotroph	Probable	NULL	NULL	NULL	Tedersoo L, et al. 2014. Science 346:1256688
UNI1448	44	2	1	0	0	0	0	0	0	0	13	9	0	80	0	0	1	0	0	0	6	5	0	36	68	0	0	0	2	0	0	0	0	0	0	k__Fungi;p__Ascomycota;c__Leotiomycetes;o__Helotiales;f__Myxotrichaceae;g__Oidiodendron;s__Oidiodendron_sp	Oidiodendron	13	Pathotroph-Symbiotroph	Ericoid Mycorrhizal	Probable	Dark Septate Endophyte	NULL	NULL	Newsham 2011. New Phytologist 190:783-793 (as DSE)
UNI2824	14	0	1	0	2	0	8	0	0	1	55	0	6	7	0	0	0	2	0	0	0	0	2	73	90	0	1	0	0	0	0	0	0	5	0	k__Fungi;p__Ascomycota;c__Leotiomycetes;o__Thelebolales;f__Pseudeurotiaceae;g__Pseudogymnoascus;s__Pseudogymnoascus_pannorum	Pseudogymnoascus	13	Pathotroph-Saprotroph-Symbiotroph	Animal Pathogen-Soil Saprotroph	Possible	NULL	NULL	It is important to note that the majority of species that comprise this genus, including the White-Nose Bat Syndrome causing Pseudogymnoascus destructans, were once placed in the genus Geomyces (see Minnis & Lindner 2013),and including Pseudogymnoascus panorum (as Geomyces panorum) that had been widely applied to a number of isolates from cold places, including those found in soil, on living root…	Minnis AM, Lindner DL. 2013. Fungal Biology 117:638-649; Tedersoo L, et al. 2014. Science 346:1256688
UNI555	0	4	0	70	0	2	0	0	0	0	0	0	92	0	9	6	1	0	0	3	0	15	8	0	0	0	0	0	8	3	0	0	26	0	20	k__Fungi;p__Ascomycota;c__Dothideomycetes;o__Pleosporales;f__Phaeosphaeriaceae;g__Neosetophoma;s__Neosetophoma_samararum	Neosetophoma	13	Saprotroph	Undefined Saprotroph	Probable	NULL	NULL	NULL	Tedersoo L, et al. 2014. Science 346:1256688
UNI562	0	0	0	2	0	2	0	0	0	0	0	0	0	0	3	0	0	0	0	5	54	8	0	0	0	1	16	0	17	0	0	0	32	0	127	k__Fungi;p__Ascomycota;c__unidentified;o__unidentified;f__unidentified;g__unidentified;s__Ascomycota_sp	-	-	-	-	-	-	-	Unassigned	-
UNI466	0	6	55	0	38	0	0	0	0	0	10	43	0	5	0	0	0	0	0	0	0	3	0	25	0	0	66	0	0	0	0	0	0	16	0	k__Fungi;p__unidentified;c__unidentified;o__unidentified;f__unidentified;g__unidentified;s__Fungi_sp	-	-	-	-	-	-	-	Unassigned	-
UNI2575	26	0	1	1	0	0	2	0	0	0	105	0	3	8	0	0	0	0	0	0	0	0	9	44	17	0	20	0	0	0	0	0	0	30	0	k__Fungi;p__Ascomycota;c__Eurotiomycetes;o__Eurotiales;f__Aspergillaceae;g__Penicillium;s__Penicillium_sp	Eurotiales	7	Saprotroph	Undefined Saprotroph	Possible	Microfungus	NULL	NULL	Sterkenburg E, et al. 2015. New Phytologist 207:1145-1158
UNI1838	17	4	13	0	4	0	12	0	0	1	6	1	4	0	0	0	0	6	1	0	0	0	0	14	2	0	172	0	0	0	2	0	0	7	0	k__Fungi;p__Aphelidiomycota;c__Aphelidiomycetes;o__GS16;f__unidentified;g__unidentified;s__GS16_sp	-	-	-	-	-	-	-	Unassigned	-
UNI1032	0	0	0	0	0	2	0	0	0	0	0	0	0	0	11	1	2	0	1	17	10	17	0	0	0	1	0	0	36	4	0	0	81	1	82	k__Fungi;p__Ascomycota;c__Leotiomycetes;o__Helotiales;f__unidentified;g__unidentified;s__Helotiales_sp	-	-	-	-	-	-	-	Unassigned	-
UNI4262	11	0	1	0	4	0	7	0	0	0	19	0	3	8	0	0	0	1	0	0	0	0	6	46	130	1	17	1	0	0	0	0	0	10	0	k__Fungi;p__Ascomycota;c__Eurotiomycetes;o__Eurotiales;f__Aspergillaceae;g__Penicillium;s__Penicillium_sp	Eurotiales	7	Saprotroph	Undefined Saprotroph	Possible	Microfungus	NULL	NULL	Sterkenburg E, et al. 2015. New Phytologist 207:1145-1158
UNI2491	0	12	0	15	0	2	0	0	0	0	1	1	4	16	18	2	0	0	1	1	65	0	22	2	0	0	0	0	7	0	0	0	54	0	42	k__Fungi;p__Ascomycota;c__Dothideomycetes;o__Pleosporales;f__unidentified;g__unidentified;s__Pleosporales_sp	-	-	-	-	-	-	-	Unassigned	-
UNI1592	0	7	0	0	0	1	0	0	0	0	0	0	0	1	120	6	2	0	0	6	39	1	42	1	0	0	0	0	0	0	0	0	2	0	37	k__Fungi;p__unidentified;c__unidentified;o__unidentified;f__unidentified;g__unidentified;s__Fungi_sp	-	-	-	-	-	-	-	Unassigned	-
UNI2064	1	8	10	0	6	0	8	0	0	3	46	4	8	7	0	0	0	4	0	0	2	3	7	22	14	0	103	0	1	0	1	2	2	1	0	k__Fungi;p__Ascomycota;c__Orbiliomycetes;o__Orbiliales;f__Orbiliaceae;g__Arthrobotrys;s__Arthrobotrys_scaphoides	Arthrobotrys	13	Saprotroph	Undefined Saprotroph	Probable	NULL	NULL	NULL	Tedersoo L, et al. 2014. Science 346:1256688
UNI2791	0	13	0	1	0	5	0	0	0	0	0	0	17	38	18	27	18	0	0	31	0	20	0	0	0	0	9	0	1	1	0	0	34	0	30	k__Fungi;p__Ascomycota;c__Dothideomycetes;o__Pleosporales;f__Cucurbitariaceae;g__Pyrenochaetopsis;s__Pyrenochaetopsis_sp	Pyrenochaetopsis	13	Pathotroph-Saprotroph-Symbiotroph	Endophyte-Lichen Parasite-Undefined Saprotroph	Possible	Microfungus	NULL	NULL	Tedersoo L, et al. 2014. Science 346:1256688; Massimo NC, et al. 2015. Microbial Ecology 70:61-76; Lawrey JD, Diederich P. 2016. URL: http://www.lichenicolous.net [24 May 2017]
UNI1984	19	0	1	0	15	0	8	0	0	1	14	1	7	12	0	0	0	19	0	0	0	0	22	37	29	0	57	2	0	0	0	0	0	18	0	k__Fungi;p__Ascomycota;c__Eurotiomycetes;o__Eurotiales;f__Trichocomaceae;g__Talaromyces;s__Talaromyces_sp	Talaromyces	13	Saprotroph	Undefined Saprotroph	Probable	NULL	NULL	NULL	Tedersoo L, et al. 2014. Science 346:1256688
UNI2716	2	0	0	0	0	0	1	0	0	0	234	0	0	2	0	0	0	0	0	0	0	0	3	13	3	0	2	0	0	0	0	0	0	2	0	k__Fungi;p__Ascomycota;c__Eurotiomycetes;o__Eurotiales;f__Trichocomaceae;g__Talaromyces;s__Talaromyces_sp	Talaromyces	13	Saprotroph	Undefined Saprotroph	Probable	NULL	NULL	NULL	Tedersoo L, et al. 2014. Science 346:1256688
UNI3766	0	0	5	0	3	0	5	0	0	0	8	0	0	0	0	0	0	5	0	0	0	3	4	2	1	0	211	10	0	0	0	0	0	5	0	k__Fungi;p__Basidiomycota;c__Tremellomycetes;o__Tremellales;f__Tremellales_fam_Incertae_sedis;g__Cuniculitrema;s__Cuniculitrema_polymorpha	Tremellales	7	Pathotroph-Saprotroph-Symbiotroph	Fungal Parasite-Undefined Saprotroph	Possible	Tremelloid-Yeast	NULL	The order contains both teleomorphic and anamorphic species, most of the latter being yeasts	Sterkenburg E, et al. 2015. New Phytologist 207:1145-1158
UNI3882	12	0	0	0	1	0	8	0	0	0	48	0	4	8	0	0	0	3	0	0	0	0	5	50	93	0	20	0	0	0	0	0	0	10	0	k__Fungi;p__Ascomycota;c__Leotiomycetes;o__Thelebolales;f__Pseudeurotiaceae;g__Pseudogymnoascus;s__Pseudogymnoascus_pannorum	Pseudogymnoascus	13	Pathotroph-Saprotroph-Symbiotroph	Animal Pathogen-Soil Saprotroph	Possible	NULL	NULL	It is important to note that the majority of species that comprise this genus, including the White-Nose Bat Syndrome causing Pseudogymnoascus destructans, were once placed in the genus Geomyces (see Minnis & Lindner 2013),and including Pseudogymnoascus panorum (as Geomyces panorum) that had been widely applied to a number of isolates from cold places, including those found in soil, on living root…	Minnis AM, Lindner DL. 2013. Fungal Biology 117:638-649; Tedersoo L, et al. 2014. Science 346:1256688
UNI3250	23	1	1	0	11	0	9	0	0	0	11	0	12	9	0	0	0	1	0	0	0	0	5	59	46	0	52	1	0	0	0	0	1	19	0	k__Fungi;p__Ascomycota;c__Eurotiomycetes;o__Eurotiales;f__Trichocomaceae;g__Talaromyces;s__Talaromyces_sp	Talaromyces	13	Saprotroph	Undefined Saprotroph	Probable	NULL	NULL	NULL	Tedersoo L, et al. 2014. Science 346:1256688
UNI669	28	0	0	130	0	0	0	0	0	0	34	0	0	69	0	0	0	0	0	0	0	0	0	0	0	0	0	0	0	0	0	0	0	0	0	k__Fungi;p__Ascomycota;c__Leotiomycetes;o__Helotiales;f__Helotiales_fam_Incertae_sedis;g__Rhynchosporium;s__Rhynchosporium_orthosporum	Rhynchosporium	13	Pathotroph	Plant Pathogen	Probable	NULL	NULL	NULL	Tedersoo L, et al. 2014. Science 346:1256688
UNI1264	16	0	3	0	22	0	8	0	0	0	14	5	1	5	0	0	0	4	0	0	0	0	6	35	78	0	48	1	0	0	0	0	0	15	0	k__Fungi;p__unidentified;c__unidentified;o__unidentified;f__unidentified;g__unidentified;s__Fungi_sp	-	-	-	-	-	-	-	Unassigned	-
UNI1469	247	0	12	0	0	0	0	0	0	0	0	1	0	0	0	0	0	0	0	0	0	0	0	0	0	0	0	0	0	0	0	0	0	0	0	k__Fungi;p__Aphelidiomycota;c__Aphelidiomycetes;o__GS16;f__unidentified;g__unidentified;s__GS16_sp	-	-	-	-	-	-	-	Unassigned	-
UNI3793	29	0	1	0	0	0	4	0	0	0	28	2	5	8	0	0	0	1	0	0	0	0	7	73	55	0	29	2	0	0	0	3	0	12	0	k__Fungi;p__Ascomycota;c__Eurotiomycetes;o__Eurotiales;f__Aspergillaceae;g__Penicillium;s__Penicillium_sp	Eurotiales	7	Saprotroph	Undefined Saprotroph	Possible	Microfungus	NULL	NULL	Sterkenburg E, et al. 2015. New Phytologist 207:1145-1158
UNI660	0	0	11	0	37	0	20	0	0	0	73	0	10	0	0	0	0	0	0	0	0	0	0	0	58	0	0	0	0	0	0	0	0	50	0	k__Fungi;p__Ascomycota;c__Eurotiomycetes;o__Eurotiales;f__Aspergillaceae;g__Penicillium;s__Penicillium_sp	Eurotiales	7	Saprotroph	Undefined Saprotroph	Possible	Microfungus	NULL	NULL	Sterkenburg E, et al. 2015. New Phytologist 207:1145-1158
UNI760	2	0	15	0	0	0	67	0	0	0	1	3	0	2	0	0	0	6	0	0	0	0	0	10	128	0	8	7	0	0	0	1	0	8	0	k__Fungi;p__Basidiomycota;c__Tremellomycetes;o__Trichosporonales;f__Trichosporonaceae;g__Apiotrichum;s__Apiotrichum_porosum	Apiotrichum	13	Saprotroph	Soil Saprotroph	Possible	Microfungus	NULL	From forest soil (Calduch et al. 2002)	Calduch M, et al. 2002. Mycologia 94:355-361
UNI2577	0	0	0	0	0	0	0	0	0	0	0	0	0	257	1	0	0	0	0	0	0	0	0	0	0	0	0	0	0	0	0	0	0	0	0	k__Fungi;p__unidentified;c__unidentified;o__unidentified;f__unidentified;g__unidentified;s__Fungi_sp	-	-	-	-	-	-	-	Unassigned	-
UNI1574	14	0	2	0	0	0	6	0	0	0	104	0	12	4	0	0	0	0	0	0	0	0	8	60	14	0	22	0	0	0	0	1	0	10	0	k__Fungi;p__Ascomycota;c__Eurotiomycetes;o__Eurotiales;f__Aspergillaceae;g__Penicillium;s__Penicillium_sp	Eurotiales	7	Saprotroph	Undefined Saprotroph	Possible	Microfungus	NULL	NULL	Sterkenburg E, et al. 2015. New Phytologist 207:1145-1158
UNI3605	0	4	0	0	0	1	0	0	0	0	0	0	0	7	63	8	2	3	2	2	38	0	61	2	0	0	0	0	0	0	0	1	0	0	63	k__Fungi;p__unidentified;c__unidentified;o__unidentified;f__unidentified;g__unidentified;s__Fungi_sp	-	-	-	-	-	-	-	Unassigned	-
UNI1421	0	0	2	0	0	0	0	0	0	0	0	14	35	0	0	0	0	0	0	0	0	1	0	0	153	0	50	0	2	0	0	0	0	0	0	k__Fungi;p__unidentified;c__unidentified;o__unidentified;f__unidentified;g__unidentified;s__Fungi_sp	-	-	-	-	-	-	-	Unassigned	-
UNI631	2	0	8	0	0	0	20	0	0	0	8	1	1	3	0	0	0	13	0	0	0	1	5	33	114	0	15	10	0	0	0	1	0	20	1	k__Fungi;p__Basidiomycota;c__Tremellomycetes;o__Trichosporonales;f__Trichosporonaceae;g__Apiotrichum;s__Apiotrichum_porosum	Apiotrichum	13	Saprotroph	Soil Saprotroph	Possible	Microfungus	NULL	From forest soil (Calduch et al. 2002)	Calduch M, et al. 2002. Mycologia 94:355-361
UNI1033	1	0	0	0	11	0	5	0	0	0	37	0	15	5	0	0	0	0	0	0	0	0	26	68	25	0	15	0	0	0	0	0	5	41	1	k__Fungi;p__Ascomycota;c__Eurotiomycetes;o__Eurotiales;f__Aspergillaceae;g__Penicillium;s__Penicillium_sp	Eurotiales	7	Saprotroph	Undefined Saprotroph	Possible	Microfungus	NULL	NULL	Sterkenburg E, et al. 2015. New Phytologist 207:1145-1158
UNI1068	0	0	3	0	0	0	0	0	0	0	0	2	0	0	1	0	0	0	0	0	0	0	0	0	21	0	227	1	0	0	0	0	0	0	0	k__Fungi;p__Ascomycota;c__Eurotiomycetes;o__Eurotiales;f__Aspergillaceae;g__Penicillium;s__Penicillium_sp	Eurotiales	7	Saprotroph	Undefined Saprotroph	Possible	Microfungus	NULL	NULL	Sterkenburg E, et al. 2015. New Phytologist 207:1145-1158
UNI980	0	15	0	2	0	0	0	0	0	0	21	9	13	63	0	0	0	0	0	2	3	1	93	7	4	0	0	0	5	0	0	0	17	0	0	k__Fungi;p__unidentified;c__unidentified;o__unidentified;f__unidentified;g__unidentified;s__Fungi_sp	-	-	-	-	-	-	-	Unassigned	-
UNI707	3	0	0	0	26	0	22	0	0	1	0	5	2	4	0	0	0	10	0	0	0	0	1	30	92	0	38	9	0	0	0	0	0	12	0	k__Fungi;p__unidentified;c__unidentified;o__unidentified;f__unidentified;g__unidentified;s__Fungi_sp	-	-	-	-	-	-	-	Unassigned	-
UNI2941	15	0	0	0	3	0	2	0	0	0	102	2	0	4	0	0	0	1	0	0	0	0	8	56	16	0	18	0	0	0	0	0	1	26	0	k__Fungi;p__Ascomycota;c__Eurotiomycetes;o__Eurotiales;f__Trichocomaceae;g__Talaromyces;s__Talaromyces_sp	Talaromyces	13	Saprotroph	Undefined Saprotroph	Probable	NULL	NULL	NULL	Tedersoo L, et al. 2014. Science 346:1256688
UNI1151	0	1	0	0	0	6	1	0	0	0	0	0	3	0	54	0	0	0	2	31	134	0	2	2	0	0	0	0	0	9	0	0	2	0	6	k__Fungi;p__Ascomycota;c__Sordariomycetes;o__Hypocreales;f__Stachybotryaceae;g__Myrothecium;s__Myrothecium_sp	Myrothecium	13	Saprotroph	Undefined Saprotroph	Probable	NULL	NULL	NULL	Tedersoo L, et al. 2014. Science 346:1256688
UNI1827	49	0	4	0	12	0	5	0	0	0	3	1	8	14	0	0	0	1	0	0	1	3	3	23	78	0	32	3	1	0	0	1	0	10	0	k__Fungi;p__Ascomycota;c__Saccharomycetes;o__Saccharomycetales;f__Saccharomycetales_fam_Incertae_sedis;g__Candida;s__Candida_subhashii	Saccharomycetales	7	Saprotroph	Undefined Saprotroph	Possible	Yeast	NULL	NULL	Sterkenburg E, et al. 2015. New Phytologist 207:1145-1158
UNI218	0	10	0	0	0	0	0	0	0	0	0	0	0	7	50	0	0	0	1	9	5	25	0	0	0	1	2	0	9	0	0	0	17	1	115	k__Fungi;p__unidentified;c__unidentified;o__unidentified;f__unidentified;g__unidentified;s__Fungi_sp	-	-	-	-	-	-	-	Unassigned	-
UNI3944	0	0	0	0	0	0	0	0	0	0	0	3	0	0	0	0	0	0	58	0	0	190	0	0	0	0	0	0	0	0	0	0	0	0	0	k__Fungi;p__Ascomycota;c__Dothideomycetes;o__Pleosporales;f__Melanommataceae;g__Phragmocephala;s__Phragmocephala_garethjonesii	Melanommataceae	9	Saprotroph	Wood Saprotroph	Probable	Microfungus	NULL	Saprobic on wood and bark (Cannon & Kirk 2007)	Cannon PF, Kirk PM. 2007. Fungal Families of the World. CAB International, Cambridge
UNI500	3	4	3	0	0	0	0	0	0	0	18	30	0	43	0	1	4	0	0	0	0	7	0	86	50	1	0	0	1	0	0	0	0	0	0	k__Fungi;p__Ascomycota;c__Leotiomycetes;o__Helotiales;f__Myxotrichaceae;g__Oidiodendron;s__Oidiodendron_sp	Oidiodendron	13	Pathotroph-Symbiotroph	Ericoid Mycorrhizal	Probable	Dark Septate Endophyte	NULL	NULL	Newsham 2011. New Phytologist 190:783-793 (as DSE)
UNI488	27	24	14	0	11	1	18	0	0	0	11	1	2	13	0	0	0	0	0	0	0	2	4	0	61	1	39	0	2	0	13	0	1	6	0	k__Fungi;p__Rozellomycota;c__unidentified;o__unidentified;f__unidentified;g__unidentified;s__Rozellomycota_sp	-	-	-	-	-	-	-	Unassigned	-
UNI854	19	0	0	0	21	0	6	0	0	0	14	1	4	8	0	0	0	3	0	0	0	0	5	40	34	0	85	4	0	0	0	0	0	6	0	k__Fungi;p__unidentified;c__unidentified;o__unidentified;f__unidentified;g__unidentified;s__Fungi_sp	-	-	-	-	-	-	-	Unassigned	-
UNI2636	13	0	0	0	0	0	0	0	0	0	148	0	10	5	0	0	0	0	0	0	0	0	5	32	8	0	7	0	0	0	0	0	0	20	0	k__Fungi;p__Ascomycota;c__Eurotiomycetes;o__Eurotiales;f__Trichocomaceae;g__Talaromyces;s__Talaromyces_verruculosus	Talaromyces	13	Saprotroph	Undefined Saprotroph	Probable	NULL	NULL	NULL	Tedersoo L, et al. 2014. Science 346:1256688
UNI2358	18	0	2	0	11	0	3	0	0	1	38	0	3	17	0	0	0	13	0	0	0	0	26	36	29	0	37	1	0	0	0	0	0	11	0	k__Fungi;p__Ascomycota;c__Eurotiomycetes;o__Onygenales;f__unidentified;g__unidentified;s__Onygenales_sp	-	-	-	-	-	-	-	Unassigned	-
UNI1973	0	0	0	0	15	0	9	0	0	0	1	1	2	2	0	1	0	4	0	0	0	1	2	26	108	0	24	4	0	0	0	0	0	45	0	k__Fungi;p__Ascomycota;c__Saccharomycetes;o__Saccharomycetales;f__Saccharomycetales_fam_Incertae_sedis;g__Candida;s__Candida_subhashii	Saccharomycetales	7	Saprotroph	Undefined Saprotroph	Possible	Yeast	NULL	NULL	Sterkenburg E, et al. 2015. New Phytologist 207:1145-1158
UNI282	4	14	0	4	0	0	0	0	0	0	0	8	34	0	3	2	0	83	0	1	0	1	0	0	0	3	0	0	33	1	0	0	44	0	10	k__Fungi;p__Ascomycota;c__Dothideomycetes;o__Pleosporales;f__Pleosporaceae;g__Alternaria;s__Alternaria_infectoria	Alternaria infectoria	20	Pathotroph	Animal Pathogen	Probable	Microfungus	NULL	Likely opportunistic human pathogen (Irinyi et al. 2015)	Irinyi L, et al. 2015. Medical Mycology 53:313-337
UNI3663	13	0	1	0	8	0	3	0	0	0	89	0	4	2	0	0	0	0	0	0	0	0	5	46	59	0	8	0	0	0	0	0	0	6	0	k__Fungi;p__Ascomycota;c__Eurotiomycetes;o__Onygenales;f__Onygenales_fam_Incertae_sedis;g__Chrysosporium;s__Chrysosporium_sp	Chrysosporium	13	Saprotroph	Undefined Saprotroph-Wood Saprotroph	Highly Probable	NULL	Soft Rot	NULL	Seehann G, et al. 1975. List of Fungi in Soft-Rot Tissue Tests. Institute fur Holzbiologie und Holzschutz, Bundesforschungsanstalt fur Forst - und Holzwirtshaft, Hamburg - Lohbrugge, Germany; Tedersoo L, et al. 2014. Science 346:1256688
UNI1063	10	0	0	0	15	0	9	0	0	0	38	1	2	4	0	0	0	2	0	0	0	0	4	18	26	0	105	4	0	0	0	0	0	6	0	k__Fungi;p__unidentified;c__unidentified;o__unidentified;f__unidentified;g__unidentified;s__Fungi_sp	-	-	-	-	-	-	-	Unassigned	-
UNI3923	1	1	1	0	7	0	11	0	0	0	12	6	3	9	0	0	0	3	0	0	0	1	2	34	53	0	69	15	0	0	0	3	1	11	0	k__Fungi;p__Ascomycota;c__Saccharomycetes;o__Saccharomycetales;f__Saccharomycetales_fam_Incertae_sedis;g__Candida;s__Candida_subhashii	Saccharomycetales	7	Saprotroph	Undefined Saprotroph	Possible	Yeast	NULL	NULL	Sterkenburg E, et al. 2015. New Phytologist 207:1145-1158
UNI4163	0	0	0	0	0	0	0	239	0	0	0	0	0	1	0	0	0	0	0	2	0	0	0	0	0	0	0	0	0	0	0	0	0	0	0	k__Fungi;p__unidentified;c__unidentified;o__unidentified;f__unidentified;g__unidentified;s__Fungi_sp	-	-	-	-	-	-	-	Unassigned	-
UNI1069	0	1	35	0	0	0	0	0	0	0	0	11	0	0	0	0	0	0	0	0	0	1	0	0	183	0	0	0	1	0	0	4	0	5	0	k__Fungi;p__unidentified;c__unidentified;o__unidentified;f__unidentified;g__unidentified;s__Fungi_sp	-	-	-	-	-	-	-	Unassigned	-
UNI2335	0	7	0	0	0	0	0	0	0	0	0	0	0	0	27	132	15	0	7	2	21	12	0	1	0	0	0	0	2	0	0	0	6	0	8	k__Fungi;p__Ascomycota;c__Dothideomycetes;o__Pleosporales;f__Didymellaceae;g__Neoascochyta;s__Neoascochyta_sp	Didymellaceae	9	Pathotroph-Saprotroph	Animal Pathogen-Plant Pathogen-Undefined Saprotroph	Possible	Microfungus	NULL	NULL	Tedersoo L, et al. 2014. Science 346:1256688 (doi:10.1126/science.1256688)
UNI3921	39	1	0	0	0	0	0	0	0	0	0	6	1	33	3	0	4	0	0	4	113	0	10	0	0	0	0	0	1	0	0	0	23	0	2	k__Fungi;p__Ascomycota;c__Dothideomycetes;o__Pleosporales;f__Didymosphaeriaceae;g__Pseudopithomyces;s__Pseudopithomyces_chartarum	Didymosphaeriaceae	9	Pathotroph-Saprotroph-Symbiotroph	Endophyte-Lichen Parasite-Plant Pathogen-Undefined Saprotroph	Probable	Microfungus	NULL	Saprobes in both woody and herbaceous material, also parasitic on other fungi (Cannon & Kirk 2007)	Cannon PF, Kirk PM. 2007. Fungal Families of the World. CAB International, Cambridge; Massimo NC, et al. 2015. Microbial Ecology 70:61-76
UNI2713	0	0	5	0	5	0	0	0	0	0	18	14	0	0	0	0	1	14	0	0	0	0	7	5	141	0	30	0	0	0	0	0	0	0	0	k__Fungi;p__unidentified;c__unidentified;o__unidentified;f__unidentified;g__unidentified;s__Fungi_sp	-	-	-	-	-	-	-	Unassigned	-
UNI546	0	0	0	0	0	0	0	0	0	0	0	0	10	0	52	0	0	0	5	0	0	140	14	0	0	1	0	0	2	15	0	0	0	0	1	k__Fungi;p__unidentified;c__unidentified;o__unidentified;f__unidentified;g__unidentified;s__Fungi_sp	-	-	-	-	-	-	-	Unassigned	-
UNI1924	11	0	0	1	0	0	2	0	0	1	82	1	1	6	0	0	0	2	0	0	0	0	17	56	12	0	23	0	0	0	0	0	0	24	0	k__Fungi;p__Ascomycota;c__Eurotiomycetes;o__Eurotiales;f__Aspergillaceae;g__Penicillium;s__Penicillium_spinulosum	Eurotiales	7	Saprotroph	Undefined Saprotroph	Possible	Microfungus	NULL	NULL	Sterkenburg E, et al. 2015. New Phytologist 207:1145-1158
UNI1618	38	13	0	30	30	50	0	0	0	0	0	2	2	0	0	0	0	0	0	1	9	0	0	0	0	0	0	0	6	0	0	0	56	0	2	k__Fungi;p__unidentified;c__unidentified;o__unidentified;f__unidentified;g__unidentified;s__Fungi_sp	-	-	-	-	-	-	-	Unassigned	-
UNI964	0	0	0	0	0	0	0	0	0	0	0	0	0	0	0	0	0	0	0	0	0	0	0	124	23	0	0	92	0	0	0	0	0	0	0	k__Fungi;p__unidentified;c__unidentified;o__unidentified;f__unidentified;g__unidentified;s__Fungi_sp	-	-	-	-	-	-	-	Unassigned	-
UNI1641	0	2	1	4	0	0	41	0	0	0	66	11	0	0	0	0	1	34	0	0	0	0	69	0	2	0	0	3	0	0	0	0	0	0	4	k__Fungi;p__unidentified;c__unidentified;o__unidentified;f__unidentified;g__unidentified;s__Fungi_sp	-	-	-	-	-	-	-	Unassigned	-
UNI988	0	7	0	0	0	0	0	0	0	0	0	0	0	0	0	0	0	0	1	0	0	0	0	0	0	0	229	0	0	0	0	0	0	0	0	k__Fungi;p__Basidiomycota;c__Agaricomycetes;o__Auriculariales;f__unidentified;g__unidentified;s__Auriculariales_sp	-	-	-	-	-	-	-	Unassigned	-
UNI305	0	5	0	2	0	0	0	0	0	0	0	0	0	15	51	0	0	0	2	5	1	8	0	0	0	1	13	1	10	3	0	0	17	0	103	k__Fungi;p__unidentified;c__unidentified;o__unidentified;f__unidentified;g__unidentified;s__Fungi_sp	-	-	-	-	-	-	-	Unassigned	-
UNI269	0	2	0	0	0	0	0	0	0	0	1	0	0	22	0	0	0	0	0	0	0	0	0	0	0	0	0	0	183	0	0	0	13	0	15	k__Fungi;p__Basidiomycota;c__Agaricomycetes;o__Corticiales;f__Corticiaceae;g__Limonomyces;s__Limonomyces_sp	Limonomyces	13	Pathotroph	Plant Pathogen	Probable	NULL	NULL	NULL	Tedersoo L, et al. 2014. Science 346:1256688
UNI620	0	11	0	1	0	6	0	0	0	0	0	0	0	14	1	0	0	0	103	0	0	0	0	0	0	0	91	0	0	0	0	0	0	0	9	k__Fungi;p__Basidiomycota;c__Agaricomycetes;o__Auriculariales;f__unidentified;g__unidentified;s__Auriculariales_sp	-	-	-	-	-	-	-	Unassigned	-
UNI498	0	0	0	0	0	0	1	0	0	0	0	2	0	0	0	0	0	226	0	0	0	0	0	0	1	0	0	5	0	0	0	0	0	0	0	k__Fungi;p__Mucoromycota;c__Mucoromycetes;o__Mucorales;f__Rhizopodaceae;g__Rhizopus;s__Rhizopus_arrhizus	Mucorales	7	Saprotroph	Undefined Saprotroph	Possible	Microfungus	NULL	NULL	Sterkenburg E, et al. 2015. New Phytologist 207:1145-1158
UNI531	0	0	51	1	0	0	0	0	0	0	88	2	0	17	0	0	0	0	0	0	0	2	0	0	71	0	0	0	3	0	0	0	0	0	0	k__Fungi;p__Ascomycota;c__Leotiomycetes;o__Helotiales;f__Helotiaceae;g__Scytalidium;s__Scytalidium_sp	Scytalidium	13	Saprotroph	Wood Saprotroph	Probable	NULL	Soft Rot	NULL	Nilsson T. 1973. Studies on wood degradation and cellulolytic activity of microfungi. No. 104; Costa IPMW, et al. 2012. Mycotaxon 119:26; Tedersoo L, et al. 2014. Science 346:1256688; http://www.apsnet.org/publications/commonnames/Pages/default.aspx
UNI867	5	0	1	0	13	0	13	0	0	0	8	1	6	4	0	0	0	1	0	0	0	0	2	79	69	0	16	3	0	0	0	0	0	14	0	k__Fungi;p__Ascomycota;c__Eurotiomycetes;o__Eurotiales;f__Aspergillaceae;g__Penicillium;s__Penicillium_sp	Eurotiales	7	Saprotroph	Undefined Saprotroph	Possible	Microfungus	NULL	NULL	Sterkenburg E, et al. 2015. New Phytologist 207:1145-1158
UNI401	0	6	0	0	0	4	0	0	0	0	0	14	5	69	7	1	0	0	10	35	0	35	0	0	0	10	0	0	1	0	0	0	12	0	25	k__Fungi;p__Ascomycota;c__Dothideomycetes;o__Pleosporales;f__Pleosporaceae;g__Pyrenophora;s__Pyrenophora_erythrospila	Pyrenophora	13	Pathotroph	Plant Pathogen	Probable	NULL	NULL	NULL	Tedersoo L, et al. 2014. Science 346:1256688
UNI467	0	0	27	2	0	0	0	0	0	0	0	23	0	64	0	2	0	0	0	0	0	4	27	0	65	0	0	0	0	0	0	20	0	0	0	k__Fungi;p__Ascomycota;c__Sordariomycetes;o__Hypocreales;f__Bionectriaceae;g__Clonostachys;s__Clonostachys_rosea	Clonostachys	13	Pathotroph	Plant Pathogen	Probable	NULL	NULL	NULL	Tedersoo L, et al. 2014. Science 346:1256688
UNI897	0	5	0	0	0	0	0	0	0	0	0	2	0	0	0	0	0	0	0	0	0	1	31	0	12	0	183	0	0	0	0	0	0	0	0	k__Fungi;p__Ascomycota;c__Leotiomycetes;o__Helotiales;f__Sclerotiniaceae;g__Botrytis;s__Botrytis_cinerea	Botrytis	13	Pathotroph-Saprotroph	NULL	Probable	Facultative Yeast-Microfungus	NULL	NULL	Kurtzman CP, et al. (eds.) 2011. The Yeasts, a Taxonomic Study. Fifth Edition. Vols 1-3. Elsevier, San Diego
UNI1516	18	0	0	1	5	0	0	0	0	3	41	0	21	13	0	0	1	4	0	0	0	0	33	29	23	0	27	0	1	0	0	2	0	11	0	k__Fungi;p__Ascomycota;c__Eurotiomycetes;o__Eurotiales;f__Trichocomaceae;g__Talaromyces;s__Talaromyces_verruculosus	Talaromyces	13	Saprotroph	Undefined Saprotroph	Probable	NULL	NULL	NULL	Tedersoo L, et al. 2014. Science 346:1256688
UNI895	0	0	0	1	0	0	0	0	0	0	0	0	1	0	0	0	0	0	0	1	0	0	0	0	0	0	0	0	25	0	1	0	0	0	204	k__Fungi;p__Ascomycota;c__unidentified;o__unidentified;f__unidentified;g__unidentified;s__Ascomycota_sp	-	-	-	-	-	-	-	Unassigned	-
UNI901	0	0	2	0	0	0	0	0	0	0	0	0	0	0	0	0	0	0	0	0	0	0	0	13	100	0	115	0	3	0	0	0	0	0	0	k__Fungi;p__unidentified;c__unidentified;o__unidentified;f__unidentified;g__unidentified;s__Fungi_sp	-	-	-	-	-	-	-	Unassigned	-
UNI3992	1	11	1	114	2	1	0	0	0	1	0	0	1	3	14	0	2	0	0	0	0	0	0	0	0	0	0	0	1	4	0	0	7	0	70	k__Fungi;p__unidentified;c__unidentified;o__unidentified;f__unidentified;g__unidentified;s__Fungi_sp	-	-	-	-	-	-	-	Unassigned	-
UNI3595	23	0	1	0	6	0	6	0	0	0	78	1	3	1	0	0	0	6	0	0	0	0	10	19	36	0	23	0	0	0	0	0	0	19	0	k__Fungi;p__Ascomycota;c__Eurotiomycetes;o__Eurotiales;f__Trichocomaceae;g__Talaromyces;s__Talaromyces_verruculosus	Talaromyces	13	Saprotroph	Undefined Saprotroph	Probable	NULL	NULL	NULL	Tedersoo L, et al. 2014. Science 346:1256688
UNI905	13	0	1	0	10	0	9	0	0	0	5	2	2	2	0	0	0	28	0	0	0	0	1	53	44	0	45	1	0	0	0	0	0	16	0	k__Fungi;p__Ascomycota;c__Eurotiomycetes;o__Eurotiales;f__Trichocomaceae;g__Talaromyces;s__Talaromyces_sp	Talaromyces	13	Saprotroph	Undefined Saprotroph	Probable	NULL	NULL	NULL	Tedersoo L, et al. 2014. Science 346:1256688
UNI1150	0	0	0	7	0	5	0	0	0	0	0	0	0	0	13	2	0	0	1	10	3	27	1	0	0	1	4	0	4	24	0	0	73	0	57	k__Fungi;p__unidentified;c__unidentified;o__unidentified;f__unidentified;g__unidentified;s__Fungi_sp	-	-	-	-	-	-	-	Unassigned	-
UNI1086	0	1	0	0	0	0	0	0	0	0	0	0	0	0	57	0	0	0	1	1	116	1	1	0	0	0	0	0	0	2	0	0	0	0	51	k__Fungi;p__Ascomycota;c__Sordariomycetes;o__Phomatosporales;f__Phomatosporaceae;g__Phomatospora;s__Phomatospora_dinemasporium	Phomatospora	13	Saprotroph	Dung Saprotroph	Highly Probable	Microfungus	NULL	NULL	Richardson MJ. 1972. Transactions of the British Mycological Society 58:37-48
UNI765	0	0	11	0	7	0	0	0	0	0	38	74	4	0	1	0	0	0	0	0	0	3	16	12	48	0	17	0	0	0	0	0	0	0	0	k__Fungi;p__unidentified;c__unidentified;o__unidentified;f__unidentified;g__unidentified;s__Fungi_sp	-	-	-	-	-	-	-	Unassigned	-
UNI433	0	0	44	0	0	0	2	0	0	0	1	49	0	0	0	0	0	0	0	0	0	0	0	0	39	0	89	7	0	0	0	0	0	0	0	k__Fungi;p__unidentified;c__unidentified;o__unidentified;f__unidentified;g__unidentified;s__Fungi_sp	-	-	-	-	-	-	-	Unassigned	-
UNI826	0	0	9	0	0	0	0	0	0	0	0	4	0	0	0	0	0	0	0	0	0	17	32	0	122	0	0	0	0	0	0	0	0	47	0	k__Fungi;p__unidentified;c__unidentified;o__unidentified;f__unidentified;g__unidentified;s__Fungi_sp	-	-	-	-	-	-	-	Unassigned	-
UNI486	0	46	0	3	87	0	0	0	0	1	0	9	69	0	2	0	0	0	0	0	0	11	0	0	0	0	0	0	0	0	0	0	2	1	0	k__Fungi;p__unidentified;c__unidentified;o__unidentified;f__unidentified;g__unidentified;s__Fungi_sp	-	-	-	-	-	-	-	Unassigned	-
UNI339	14	72	8	3	0	5	0	0	0	0	0	1	0	0	45	0	0	0	3	41	5	5	0	0	2	0	0	0	22	1	0	0	4	0	0	k__Fungi;p__unidentified;c__unidentified;o__unidentified;f__unidentified;g__unidentified;s__Fungi_sp	-	-	-	-	-	-	-	Unassigned	-
UNI1544	10	0	7	0	10	0	2	0	0	0	20	103	0	4	0	0	0	0	0	0	0	2	5	11	41	0	2	5	0	0	0	0	0	8	0	k__Fungi;p__Ascomycota;c__Leotiomycetes;o__Thelebolales;f__Pseudeurotiaceae;g__Pseudogymnoascus;s__Pseudogymnoascus_sp	Pseudogymnoascus	13	Pathotroph-Saprotroph-Symbiotroph	Animal Pathogen-Soil Saprotroph	Possible	NULL	NULL	It is important to note that the majority of species that comprise this genus, including the White-Nose Bat Syndrome causing Pseudogymnoascus destructans, were once placed in the genus Geomyces (see Minnis & Lindner 2013),and including Pseudogymnoascus panorum (as Geomyces panorum) that had been widely applied to a number of isolates from cold places, including those found in soil, on living root…	Minnis AM, Lindner DL. 2013. Fungal Biology 117:638-649; Tedersoo L, et al. 2014. Science 346:1256688
UNI2672	10	0	0	0	1	0	119	0	0	0	35	0	2	2	0	0	0	9	0	0	0	0	6	23	3	0	15	0	0	0	0	0	0	5	0	k__Fungi;p__Ascomycota;c__Eurotiomycetes;o__Eurotiales;f__Trichocomaceae;g__Talaromyces;s__Talaromyces_verruculosus	Talaromyces	13	Saprotroph	Undefined Saprotroph	Probable	NULL	NULL	NULL	Tedersoo L, et al. 2014. Science 346:1256688
UNI2078	194	0	0	0	1	0	0	0	0	0	9	0	0	1	0	0	0	0	0	0	0	0	0	12	4	0	6	1	0	0	0	0	0	1	0	k__Fungi;p__Ascomycota;c__Eurotiomycetes;o__Eurotiales;f__Aspergillaceae;g__Penicillium;s__Penicillium_sp	Eurotiales	7	Saprotroph	Undefined Saprotroph	Possible	Microfungus	NULL	NULL	Sterkenburg E, et al. 2015. New Phytologist 207:1145-1158
UNI573	78	12	0	24	0	1	0	0	0	0	0	33	0	0	19	0	1	23	0	4	3	1	14	0	0	0	0	0	5	1	0	0	6	0	4	k__Fungi;p__Basidiomycota;c__Tremellomycetes;o__Tremellales;f__Bulleribasidiaceae;g__Vishniacozyma;s__Vishniacozyma_tephrensis	Tremellales	7	Pathotroph-Saprotroph-Symbiotroph	Fungal Parasite-Undefined Saprotroph	Possible	Tremelloid-Yeast	NULL	The order contains both teleomorphic and anamorphic species, most of the latter being yeasts	Sterkenburg E, et al. 2015. New Phytologist 207:1145-1158
UNI638	0	0	0	12	0	0	0	0	0	0	0	0	0	0	5	1	1	0	0	1	14	7	0	0	0	3	0	0	16	2	0	0	51	27	88	k__Fungi;p__Ascomycota;c__unidentified;o__unidentified;f__unidentified;g__unidentified;s__Ascomycota_sp	-	-	-	-	-	-	-	Unassigned	-
UNI931	0	2	1	0	0	5	0	0	0	1	0	0	7	37	27	6	5	0	1	23	3	3	0	0	0	0	0	0	12	6	0	0	14	0	75	k__Fungi;p__Ascomycota;c__unidentified;o__unidentified;f__unidentified;g__unidentified;s__Ascomycota_sp	-	-	-	-	-	-	-	Unassigned	-
UNI2382	2	0	3	0	4	0	7	0	0	0	13	3	2	7	0	0	0	2	0	0	0	0	0	28	18	0	97	33	0	0	0	0	0	8	0	k__Fungi;p__Ascomycota;c__Orbiliomycetes;o__Orbiliales;f__Orbiliaceae;g__Arthrobotrys;s__Arthrobotrys_scaphoides	Arthrobotrys	13	Saprotroph	Undefined Saprotroph	Probable	NULL	NULL	NULL	Tedersoo L, et al. 2014. Science 346:1256688
UNI2619	22	0	0	0	5	0	2	0	0	2	98	0	4	4	0	0	0	3	0	0	0	0	5	29	11	0	23	0	0	0	0	0	0	19	0	k__Fungi;p__Ascomycota;c__Eurotiomycetes;o__Eurotiales;f__Trichocomaceae;g__Talaromyces;s__Talaromyces_sp	Talaromyces	13	Saprotroph	Undefined Saprotroph	Probable	NULL	NULL	NULL	Tedersoo L, et al. 2014. Science 346:1256688
UNI1716	0	0	0	0	0	0	0	0	0	0	0	0	0	4	102	6	2	0	0	5	3	0	45	0	0	0	0	0	0	1	0	0	1	0	58	k__Fungi;p__unidentified;c__unidentified;o__unidentified;f__unidentified;g__unidentified;s__Fungi_sp	-	-	-	-	-	-	-	Unassigned	-
UNI1107	0	0	0	0	0	0	0	0	0	0	206	0	2	1	0	0	0	3	0	0	0	0	0	5	8	0	1	0	0	0	0	0	0	0	0	k__Fungi;p__Ascomycota;c__Eurotiomycetes;o__Onygenales;f__Onygenales_fam_Incertae_sedis;g__Chrysosporium;s__Chrysosporium_sp	Chrysosporium	13	Saprotroph	Undefined Saprotroph-Wood Saprotroph	Highly Probable	NULL	Soft Rot	NULL	Seehann G, et al. 1975. List of Fungi in Soft-Rot Tissue Tests. Institute fur Holzbiologie und Holzschutz, Bundesforschungsanstalt fur Forst - und Holzwirtshaft, Hamburg - Lohbrugge, Germany; Tedersoo L, et al. 2014. Science 346:1256688
UNI1282	0	0	30	0	0	0	0	0	0	2	0	0	0	0	0	0	0	0	0	0	0	2	0	0	0	0	192	0	0	0	0	0	0	0	0	k__Fungi;p__Ascomycota;c__Sordariomycetes;o__Hypocreales;f__Nectriaceae;g__Fusarium;s__Fusarium_sp	Fusarium	13	Pathotroph-Saprotroph-Symbiotroph	Animal Pathogen-Endophyte-Lichen Parasite-Plant Pathogen-Soil Saprotroph-Wood Saprotroph	Possible	Microfungus	NULL	Likely opportunistic human pathogen (Irinyi et al. 2015)	Duncan CG, Eslyn WE. 1966. Mycologia 58:642-664; Seehann G, et al. 1975. List of Fungi in Soft-Rot Tissue Tests. Institute fur Holzbiologie und Holzschutz, Bundesforschungsanstalt fur Forst - und Holzwirtshaft, Hamburg - Lohbrugge, Germany; Costa IPMW, et al. 2012. Mycotaxon 119:26; Tedersoo L, et al. 2014. Science 346:1256688; Irinyi L, et al. 2015. Medical Mycology 53:313-337; Schroers et al. 2…
UNI1725	0	0	0	0	0	0	0	0	0	0	0	0	0	0	123	3	3	0	2	18	23	0	30	0	0	0	0	0	0	0	0	0	0	0	24	k__Fungi;p__Ascomycota;c__Dothideomycetes;o__Pleosporales;f__Phaeosphaeriaceae;g__Phaeosphaeria;s__Phaeosphaeria_sp	Phaeosphaeria	13	Saprotroph	Undefined Saprotroph	Probable	NULL	NULL	NULL	Tedersoo L, et al. 2014. Science 346:1256688
UNI987	0	3	0	0	0	0	0	0	0	0	0	0	0	214	0	0	2	0	0	0	0	0	0	0	0	0	7	0	0	0	0	0	0	0	0	k__Fungi;p__Basidiomycota;c__Agaricomycetes;o__Agaricales;f__Tricholomataceae;g__unidentified;s__Tricholomataceae_sp	Tricholomataceae	9	Pathotroph-Symbiotroph	Ectomycorrhizal-Fungal Parasite	Probable	Agaricoid	NULL	Tricholoma species are ectomycorrhizal, occurring in coniferous and broadleaved forests (Cannon & Kirk 2007); T. sclerotoideum is parasitic on Helvella spp.	Cannon PF, Kirk PM. 2007. Fungal Families of the World. CAB International, Cambridge
UNI1201	0	4	0	1	0	0	0	0	0	0	0	1	0	0	108	4	3	0	1	0	0	3	0	1	0	0	0	0	0	96	0	0	0	0	4	k__Fungi;p__Ascomycota;c__Dothideomycetes;o__Pleosporales;f__unidentified;g__unidentified;s__Pleosporales_sp	-	-	-	-	-	-	-	Unassigned	-
UNI3855	13	0	2	0	11	0	5	0	0	0	56	1	1	4	0	0	0	3	0	0	0	0	21	27	22	0	36	0	0	0	0	1	0	22	0	k__Fungi;p__Ascomycota;c__Eurotiomycetes;o__Eurotiales;f__Trichocomaceae;g__Talaromyces;s__Talaromyces_sp	Talaromyces	13	Saprotroph	Undefined Saprotroph	Probable	NULL	NULL	NULL	Tedersoo L, et al. 2014. Science 346:1256688
UNI1359	0	0	0	0	0	0	0	0	0	2	0	6	0	0	0	0	0	0	0	0	0	0	0	0	0	0	217	0	0	0	0	0	0	0	0	k__Fungi;p__unidentified;c__unidentified;o__unidentified;f__unidentified;g__unidentified;s__Fungi_sp	-	-	-	-	-	-	-	Unassigned	-
UNI1109	0	21	0	0	0	0	0	0	0	0	0	0	0	0	99	0	0	1	1	28	0	0	0	0	0	0	5	0	0	1	0	0	0	0	69	k__Fungi;p__unidentified;c__unidentified;o__unidentified;f__unidentified;g__unidentified;s__Fungi_sp	-	-	-	-	-	-	-	Unassigned	-
UNI3535	1	10	0	0	0	0	0	0	0	0	0	0	0	0	53	0	1	0	0	30	17	0	0	0	0	0	0	0	46	0	0	0	1	0	65	k__Fungi;p__Ascomycota;c__Leotiomycetes;o__Helotiales;f__unidentified;g__unidentified;s__Helotiales_sp	-	-	-	-	-	-	-	Unassigned	-
UNI1457	1	0	4	0	1	0	0	0	0	0	0	0	0	0	1	0	0	0	0	0	0	0	0	12	90	0	115	0	0	0	0	0	0	0	0	k__Fungi;p__unidentified;c__unidentified;o__unidentified;f__unidentified;g__unidentified;s__Fungi_sp	-	-	-	-	-	-	-	Unassigned	-
UNI2978	0	1	0	0	2	1	0	0	3	10	3	0	2	8	74	3	6	0	2	6	29	3	3	1	0	0	0	0	3	2	0	10	31	3	17	k__Fungi;p__Ascomycota;c__Dothideomycetes;o__Capnodiales;f__Cladosporiaceae;g__Cladosporium;s__Cladosporium_cladosporioides	Cladosporium cladosporioides	20	Pathotroph-Symbiotroph	Endophyte-Epiphyte-Plant Pathogen	Possible	Microfungus	NULL	Endophyte detection method-culture (David et al. 2016); Epiphyte detection method-culture (KÃ¶hl et al. 2015)	KÃ¶hl J, et al. 2015. Plant Disease 99:535-543; David AS, et al. 2016. Microbial Ecology 71:912-926; http://www.apsnet.org/publications/commonnames/Pages/default.aspx
UNI3163	55	0	9	0	0	0	6	0	0	0	19	82	0	6	0	0	0	19	0	0	0	0	0	0	18	0	0	0	2	0	0	0	0	7	0	k__Fungi;p__Aphelidiomycota;c__Aphelidiomycetes;o__GS16;f__unidentified;g__unidentified;s__GS16_sp	-	-	-	-	-	-	-	Unassigned	-
UNI1479	0	0	0	0	0	0	0	0	0	0	0	211	0	0	0	0	0	0	0	0	0	0	0	0	12	0	0	0	0	0	0	0	0	0	0	k__Fungi;p__Aphelidiomycota;c__Aphelidiomycetes;o__GS16;f__unidentified;g__unidentified;s__GS16_sp	-	-	-	-	-	-	-	Unassigned	-
UNI485	5	0	13	0	4	0	0	0	0	0	0	10	0	3	0	1	0	26	0	0	0	0	3	9	20	0	127	0	0	0	0	0	0	2	0	k__Fungi;p__unidentified;c__unidentified;o__unidentified;f__unidentified;g__unidentified;s__Fungi_sp	-	-	-	-	-	-	-	Unassigned	-
UNI795	0	4	18	1	0	0	0	0	0	1	0	0	0	0	0	0	0	0	0	0	0	0	0	68	128	0	0	0	3	0	0	0	0	0	0	k__Fungi;p__unidentified;c__unidentified;o__unidentified;f__unidentified;g__unidentified;s__Fungi_sp	-	-	-	-	-	-	-	Unassigned	-
UNI133	2	0	0	0	0	3	0	0	0	0	0	0	0	91	1	0	0	0	0	0	17	0	95	0	0	3	0	0	4	0	0	0	4	1	1	k__Fungi;p__Ascomycota;c__Dothideomycetes;o__Pleosporales;f__Pleosporaceae;g__Drechslera;s__Drechslera_poae	Drechslera	13	Pathotroph	Plant Pathogen	Probable	NULL	NULL	NULL	Tedersoo L, et al. 2014. Science 346:1256688
UNI2428	9	0	0	0	7	0	2	0	0	1	120	0	0	5	0	0	0	0	0	0	0	0	33	10	13	0	11	0	0	0	0	0	0	11	0	k__Fungi;p__Ascomycota;c__Eurotiomycetes;o__Eurotiales;f__Trichocomaceae;g__Talaromyces;s__Talaromyces_sp	Talaromyces	13	Saprotroph	Undefined Saprotroph	Probable	NULL	NULL	NULL	Tedersoo L, et al. 2014. Science 346:1256688
UNI3559	11	0	0	1	8	0	104	0	0	0	28	0	3	1	0	0	1	1	0	0	0	0	13	20	13	0	9	0	1	0	0	0	0	8	0	k__Fungi;p__Ascomycota;c__Eurotiomycetes;o__Eurotiales;f__Trichocomaceae;g__Talaromyces;s__Talaromyces_verruculosus	Talaromyces	13	Saprotroph	Undefined Saprotroph	Probable	NULL	NULL	NULL	Tedersoo L, et al. 2014. Science 346:1256688
UNI3878	4	0	0	0	0	0	11	0	0	0	27	0	1	1	0	0	0	0	0	0	0	0	2	88	86	0	0	0	0	0	0	0	0	1	0	k__Fungi;p__Ascomycota;c__Leotiomycetes;o__Thelebolales;f__Pseudeurotiaceae;g__Pseudogymnoascus;s__Pseudogymnoascus_pannorum	Pseudogymnoascus	13	Pathotroph-Saprotroph-Symbiotroph	Animal Pathogen-Soil Saprotroph	Possible	NULL	NULL	It is important to note that the majority of species that comprise this genus, including the White-Nose Bat Syndrome causing Pseudogymnoascus destructans, were once placed in the genus Geomyces (see Minnis & Lindner 2013),and including Pseudogymnoascus panorum (as Geomyces panorum) that had been widely applied to a number of isolates from cold places, including those found in soil, on living root…	Minnis AM, Lindner DL. 2013. Fungal Biology 117:638-649; Tedersoo L, et al. 2014. Science 346:1256688
UNI1025	4	0	19	0	1	0	6	0	0	1	4	4	6	3	0	0	0	10	0	0	1	0	0	14	67	0	67	4	0	0	0	1	1	7	0	k__Fungi;p__Mucoromycota;c__Mucoromycetes;o__Mucorales;f__Rhizopodaceae;g__Rhizopus;s__Rhizopus_arrhizus	Mucorales	7	Saprotroph	Undefined Saprotroph	Possible	Microfungus	NULL	NULL	Sterkenburg E, et al. 2015. New Phytologist 207:1145-1158
UNI2029	0	0	0	0	0	0	0	0	0	0	0	0	162	24	0	0	0	0	0	0	0	0	0	0	34	0	0	0	0	0	0	0	0	0	0	k__Fungi;p__Ascomycota;c__Sordariomycetes;o__Hypocreales;f__Bionectriaceae;g__Clonostachys;s__Clonostachys_sp	Clonostachys	13	Pathotroph	Plant Pathogen	Probable	NULL	NULL	NULL	Tedersoo L, et al. 2014. Science 346:1256688
UNI1791	0	0	0	0	0	1	0	0	0	0	0	1	0	0	0	0	0	0	0	67	0	31	1	0	0	0	0	0	0	0	0	0	23	0	96	k__Fungi;p__unidentified;c__unidentified;o__unidentified;f__unidentified;g__unidentified;s__Fungi_sp	-	-	-	-	-	-	-	Unassigned	-
UNI3819	33	0	1	1	9	0	6	0	0	0	31	0	0	6	1	0	0	3	0	0	0	0	6	49	33	0	21	0	0	0	0	1	0	18	0	k__Fungi;p__Ascomycota;c__Eurotiomycetes;o__Eurotiales;f__Trichocomaceae;g__Talaromyces;s__Talaromyces_sp	Talaromyces	13	Saprotroph	Undefined Saprotroph	Probable	NULL	NULL	NULL	Tedersoo L, et al. 2014. Science 346:1256688
UNI3864	0	0	0	1	0	0	0	0	0	0	0	0	1	9	10	1	1	0	2	38	3	30	0	0	0	0	0	0	0	1	0	0	7	0	115	k__Fungi;p__Ascomycota;c__unidentified;o__unidentified;f__unidentified;g__unidentified;s__Ascomycota_sp	-	-	-	-	-	-	-	Unassigned	-
UNI1366	20	0	5	0	18	0	7	0	0	0	25	1	2	7	0	0	0	1	0	0	0	0	12	33	34	0	46	3	0	0	0	1	0	4	0	k__Fungi;p__unidentified;c__unidentified;o__unidentified;f__unidentified;g__unidentified;s__Fungi_sp	-	-	-	-	-	-	-	Unassigned	-
UNI3401	0	0	4	0	0	0	0	0	0	0	0	2	0	0	0	0	0	0	0	0	0	0	0	4	133	0	72	3	0	0	0	0	0	0	0	k__Fungi;p__Ascomycota;c__Eurotiomycetes;o__Eurotiales;f__Aspergillaceae;g__Penicillium;s__Penicillium_sp	Eurotiales	7	Saprotroph	Undefined Saprotroph	Possible	Microfungus	NULL	NULL	Sterkenburg E, et al. 2015. New Phytologist 207:1145-1158
UNI3642	0	11	0	0	0	0	0	0	0	0	0	0	0	40	1	22	28	0	2	28	29	14	0	0	0	0	0	0	0	0	0	0	22	0	21	k__Fungi;p__Ascomycota;c__Sordariomycetes;o__Myrmecridiales;f__Myrmecridiaceae;g__Myrmecridium;s__Myrmecridium_sp	Myrmecridium	13	Saprotroph	Undefined Saprotroph	Probable	NULL	NULL	NULL	Tedersoo L, et al. 2014. Science 346:1256688
UNI785	0	0	37	0	0	0	0	0	0	0	0	3	0	0	0	0	0	0	0	0	0	4	0	0	0	0	0	0	0	0	0	0	0	174	0	k__Fungi;p__unidentified;c__unidentified;o__unidentified;f__unidentified;g__unidentified;s__Fungi_sp	-	-	-	-	-	-	-	Unassigned	-
UNI1579	0	0	0	0	0	5	1	0	0	0	0	0	0	0	23	0	0	0	0	0	7	0	0	176	0	0	0	0	5	0	0	0	0	0	0	k__Fungi;p__Ascomycota;c__Dothideomycetes;o__unidentified;f__unidentified;g__unidentified;s__Dothideomycetes_sp	-	-	-	-	-	-	-	Unassigned	-
UNI2004	22	0	0	0	6	0	3	0	0	1	92	0	0	1	0	0	0	0	0	0	0	0	11	14	16	0	29	0	0	0	0	0	0	21	0	k__Fungi;p__Ascomycota;c__Eurotiomycetes;o__Eurotiales;f__Trichocomaceae;g__Talaromyces;s__Talaromyces_sp	Talaromyces	13	Saprotroph	Undefined Saprotroph	Probable	NULL	NULL	NULL	Tedersoo L, et al. 2014. Science 346:1256688
UNI4256	16	0	3	1	4	0	2	0	0	0	15	1	1	12	1	0	0	1	0	0	0	1	9	3	8	0	116	6	0	0	5	1	0	9	0	k__Fungi;p__Basidiomycota;c__Tremellomycetes;o__Tremellales;f__Tremellales_fam_Incertae_sedis;g__Cuniculitrema;s__Cuniculitrema_polymorpha	Tremellales	7	Pathotroph-Saprotroph-Symbiotroph	Fungal Parasite-Undefined Saprotroph	Possible	Tremelloid-Yeast	NULL	The order contains both teleomorphic and anamorphic species, most of the latter being yeasts	Sterkenburg E, et al. 2015. New Phytologist 207:1145-1158
UNI4053	0	0	2	0	15	0	4	0	0	0	10	3	9	5	0	0	0	1	0	0	0	1	2	10	120	0	21	3	0	0	0	0	0	9	0	k__Fungi;p__unidentified;c__unidentified;o__unidentified;f__unidentified;g__unidentified;s__Fungi_sp	-	-	-	-	-	-	-	Unassigned	-
UNI1293	0	0	6	0	31	0	0	0	0	0	0	3	0	5	0	0	0	46	0	0	0	0	0	17	106	0	0	0	1	0	0	0	0	0	0	k__Fungi;p__unidentified;c__unidentified;o__unidentified;f__unidentified;g__unidentified;s__Fungi_sp	-	-	-	-	-	-	-	Unassigned	-
UNI1590	0	0	0	0	0	0	0	0	0	0	0	0	0	0	209	0	0	0	0	0	6	0	0	0	0	0	0	0	0	0	0	0	0	0	0	k__Fungi;p__unidentified;c__unidentified;o__unidentified;f__unidentified;g__unidentified;s__Fungi_sp	-	-	-	-	-	-	-	Unassigned	-
UNI1180	1	1	0	1	0	16	0	0	0	0	0	0	1	2	41	0	0	5	2	14	115	0	0	3	0	0	0	0	1	10	0	0	1	0	0	k__Fungi;p__Ascomycota;c__Sordariomycetes;o__Hypocreales;f__Stachybotryaceae;g__Myrothecium;s__Myrothecium_sp	Myrothecium	13	Saprotroph	Undefined Saprotroph	Probable	NULL	NULL	NULL	Tedersoo L, et al. 2014. Science 346:1256688
UNI1210	0	0	0	0	0	1	0	0	0	0	0	0	0	0	0	0	0	0	0	160	0	14	1	0	0	0	0	0	1	37	0	0	0	0	0	k__Fungi;p__Ascomycota;c__Dothideomycetes;o__Pleosporales;f__Phaeosphaeriaceae;g__Phaeosphaeriopsis;s__Phaeosphaeriopsis_sp	Phaeosphaeriopsis	13	Saprotroph	Undefined Saprotroph	Probable	NULL	NULL	NULL	Tedersoo L, et al. 2014. Science 346:1256688
UNI1212	1	0	0	0	0	0	1	0	0	0	0	0	0	1	0	0	0	0	0	0	0	0	0	1	0	0	209	1	0	0	0	0	0	0	0	k__Fungi;p__Basidiomycota;c__Tremellomycetes;o__Tremellales;f__Tremellales_fam_Incertae_sedis;g__Cuniculitrema;s__Cuniculitrema_polymorpha	Tremellales	7	Pathotroph-Saprotroph-Symbiotroph	Fungal Parasite-Undefined Saprotroph	Possible	Tremelloid-Yeast	NULL	The order contains both teleomorphic and anamorphic species, most of the latter being yeasts	Sterkenburg E, et al. 2015. New Phytologist 207:1145-1158
UNI1822	0	0	3	0	0	0	0	0	0	0	0	0	0	5	0	0	0	0	0	0	0	0	0	0	181	0	18	0	0	0	0	0	0	6	0	k__Fungi;p__unidentified;c__unidentified;o__unidentified;f__unidentified;g__unidentified;s__Fungi_sp	-	-	-	-	-	-	-	Unassigned	-
UNI2542	15	1	0	0	13	1	3	0	0	0	3	61	1	9	0	0	0	2	0	1	0	1	4	8	52	0	22	10	0	0	0	0	0	5	0	k__Fungi;p__Ascomycota;c__Saccharomycetes;o__Saccharomycetales;f__Saccharomycetales_fam_Incertae_sedis;g__Candida;s__Candida_subhashii	Saccharomycetales	7	Saprotroph	Undefined Saprotroph	Possible	Yeast	NULL	NULL	Sterkenburg E, et al. 2015. New Phytologist 207:1145-1158
UNI448	1	4	0	1	0	0	0	0	0	0	0	0	0	103	5	3	0	0	1	22	33	10	0	0	0	0	0	0	0	0	0	0	2	0	27	k__Fungi;p__Ascomycota;c__unidentified;o__unidentified;f__unidentified;g__unidentified;s__Ascomycota_sp	-	-	-	-	-	-	-	Unassigned	-
UNI649	0	0	0	0	0	0	0	0	0	0	0	0	5	0	16	0	0	0	6	0	0	170	2	0	0	0	0	0	1	12	0	0	0	0	0	k__Fungi;p__unidentified;c__unidentified;o__unidentified;f__unidentified;g__unidentified;s__Fungi_sp	-	-	-	-	-	-	-	Unassigned	-
UNI1129	0	0	7	0	0	0	0	0	0	0	0	6	3	0	0	0	0	1	0	0	0	0	0	0	130	0	62	0	0	0	0	0	0	3	0	k__Fungi;p__unidentified;c__unidentified;o__unidentified;f__unidentified;g__unidentified;s__Fungi_sp	-	-	-	-	-	-	-	Unassigned	-
UNI3414	0	0	1	0	0	0	0	0	0	0	0	1	0	0	0	0	0	0	0	208	1	0	0	0	0	0	0	0	0	0	0	0	0	0	1	k__Fungi;p__unidentified;c__unidentified;o__unidentified;f__unidentified;g__unidentified;s__Fungi_sp	-	-	-	-	-	-	-	Unassigned	-
UNI3393	0	2	0	0	0	0	0	0	0	0	0	0	0	0	0	22	1	2	3	0	154	15	0	1	0	0	0	0	0	0	0	0	0	0	12	k__Fungi;p__unidentified;c__unidentified;o__unidentified;f__unidentified;g__unidentified;s__Fungi_sp	-	-	-	-	-	-	-	Unassigned	-
UNI2779	0	0	0	1	0	2	0	0	0	0	0	0	0	0	55	0	0	0	2	2	137	2	0	0	0	0	0	0	0	0	0	0	1	0	9	k__Fungi;p__Ascomycota;c__Sordariomycetes;o__Chaetosphaeriales;f__Chaetosphaeriaceae;g__Dinemasporium;s__Dinemasporium_morbidum	Dinemasporium	13	Saprotroph	Undefined Saprotroph	Probable	NULL	NULL	NULL	Tedersoo L, et al. 2014. Science 346:1256688
UNI3760	0	0	0	0	0	0	0	0	0	0	0	0	4	9	8	6	94	0	10	0	0	1	79	0	0	0	0	0	0	0	0	0	0	0	0	k__Fungi;p__unidentified;c__unidentified;o__unidentified;f__unidentified;g__unidentified;s__Fungi_sp	-	-	-	-	-	-	-	Unassigned	-
UNI3142	0	1	0	2	0	2	0	0	0	0	0	0	63	6	16	2	2	0	2	0	16	2	14	0	0	0	2	0	20	4	0	0	7	0	49	k__Fungi;p__Ascomycota;c__Dothideomycetes;o__unidentified;f__unidentified;g__unidentified;s__Dothideomycetes_sp	-	-	-	-	-	-	-	Unassigned	-
UNI1245	0	0	1	0	1	0	6	0	0	0	155	0	0	0	0	0	0	0	0	0	0	0	2	12	33	0	0	0	0	0	0	0	0	0	0	k__Fungi;p__unidentified;c__unidentified;o__unidentified;f__unidentified;g__unidentified;s__Fungi_sp	-	-	-	-	-	-	-	Unassigned	-
UNI682	0	11	0	15	0	0	0	0	0	0	0	0	0	0	1	0	5	0	0	19	0	49	0	0	0	0	0	0	0	0	0	0	110	0	0	k__Fungi;p__unidentified;c__unidentified;o__unidentified;f__unidentified;g__unidentified;s__Fungi_sp	-	-	-	-	-	-	-	Unassigned	-
UNI1305	0	0	0	0	0	8	0	0	0	0	0	0	0	0	4	0	0	0	0	4	86	1	0	0	0	0	0	0	9	2	0	0	3	0	92	k__Fungi;p__Ascomycota;c__Dothideomycetes;o__Pleosporales;f__Didymellaceae;g__Ascochyta;s__Ascochyta_sp	Ascochyta	13	Pathotroph	Plant Pathogen	Probable	NULL	NULL	NULL	Tedersoo L, et al. 2014. Science 346:1256688
UNI1905	12	0	1	0	3	0	3	0	0	0	110	0	3	3	0	0	0	0	0	0	0	0	4	23	10	0	16	0	0	0	1	0	0	19	1	k__Fungi;p__Ascomycota;c__Eurotiomycetes;o__Eurotiales;f__Trichocomaceae;g__Talaromyces;s__Talaromyces_verruculosus	Talaromyces	13	Saprotroph	Undefined Saprotroph	Probable	NULL	NULL	NULL	Tedersoo L, et al. 2014. Science 346:1256688
UNI645	1	0	4	0	0	0	0	0	0	0	0	6	13	0	0	0	1	114	0	0	0	0	0	4	22	0	42	0	0	0	0	0	0	2	0	k__Fungi;p__unidentified;c__unidentified;o__unidentified;f__unidentified;g__unidentified;s__Fungi_sp	-	-	-	-	-	-	-	Unassigned	-
UNI1812	1	19	0	6	0	3	0	0	0	0	1	5	10	28	8	6	10	0	0	4	11	0	10	0	0	0	0	0	17	0	0	0	58	0	11	k__Fungi;p__Ascomycota;c__Dothideomycetes;o__Pleosporales;f__Didymellaceae;g__Epicoccum;s__Epicoccum_nigrum	Didymellaceae	9	Pathotroph-Saprotroph	Animal Pathogen-Plant Pathogen-Undefined Saprotroph	Possible	Microfungus	NULL	NULL	Tedersoo L, et al. 2014. Science 346:1256688 (doi:10.1126/science.1256688)
UNI2024	0	0	0	0	0	0	0	0	0	0	0	1	0	0	0	0	0	0	0	0	0	0	0	207	0	0	0	0	0	0	0	0	0	0	0	k__Fungi;p__Ascomycota;c__Sordariomycetes;o__Pleurotheciales;f__Pleurotheciaceae;g__Phaeoisaria;s__Phaeoisaria_sp	Phaeoisaria	13	Saprotroph	Undefined Saprotroph-Wood Saprotroph	Probable	NULL	Soft Rot	NULL	Duncan CG, Eslyn WE. 1966. Mycologia 58:642-645; Tedersoo L, et al. 2014. Science 346:1256688
UNI3834	14	0	3	1	11	0	4	0	0	1	42	0	3	12	0	0	0	5	0	0	2	0	15	22	28	0	33	1	0	0	1	10	0	0	0	k__Fungi;p__unidentified;c__unidentified;o__unidentified;f__unidentified;g__unidentified;s__Fungi_sp	-	-	-	-	-	-	-	Unassigned	-
UNI714	0	1	0	0	31	0	0	0	0	1	0	6	0	2	0	0	0	32	0	0	0	0	0	0	35	0	82	14	2	0	0	0	0	0	2	k__Fungi;p__unidentified;c__unidentified;o__unidentified;f__unidentified;g__unidentified;s__Fungi_sp	-	-	-	-	-	-	-	Unassigned	-
UNI1252	0	1	0	17	0	0	0	0	0	0	0	0	6	24	15	3	1	0	0	0	0	1	33	2	0	0	0	0	19	0	0	0	58	0	27	k__Fungi;p__Ascomycota;c__Dothideomycetes;o__Pleosporales;f__Didymellaceae;g__Epicoccum;s__Epicoccum_nigrum	Didymellaceae	9	Pathotroph-Saprotroph	Animal Pathogen-Plant Pathogen-Undefined Saprotroph	Possible	Microfungus	NULL	NULL	Tedersoo L, et al. 2014. Science 346:1256688 (doi:10.1126/science.1256688)
UNI1326	0	0	0	0	0	0	0	0	0	0	0	0	0	0	0	0	0	0	0	0	0	0	0	0	0	0	207	0	0	0	0	0	0	0	0	k__Fungi;p__Ascomycota;c__Leotiomycetes;o__Thelebolales;f__Pseudeurotiaceae;g__Pseudeurotium;s__Pseudeurotium_sp	Pseudeurotium	13	Saprotroph	Undefined Saprotroph	Probable	NULL	NULL	NULL	Tedersoo L, et al. 2014. Science 346:1256688
UNI3787	9	0	1	1	5	0	10	0	0	0	9	0	2	10	0	0	0	5	0	0	0	2	3	35	108	0	1	0	0	0	0	0	0	6	0	k__Fungi;p__Ascomycota;c__Eurotiomycetes;o__Onygenales;f__Onygenales_fam_Incertae_sedis;g__Chrysosporium;s__Chrysosporium_sp	Chrysosporium	13	Saprotroph	Undefined Saprotroph-Wood Saprotroph	Highly Probable	NULL	Soft Rot	NULL	Seehann G, et al. 1975. List of Fungi in Soft-Rot Tissue Tests. Institute fur Holzbiologie und Holzschutz, Bundesforschungsanstalt fur Forst - und Holzwirtshaft, Hamburg - Lohbrugge, Germany; Tedersoo L, et al. 2014. Science 346:1256688
UNI761	0	0	0	2	0	3	0	0	0	0	0	0	0	0	19	2	2	0	2	2	8	99	0	0	0	3	0	0	4	8	0	0	3	0	50	k__Fungi;p__Ascomycota;c__Eurotiomycetes;o__Chaetothyriales;f__Cyphellophoraceae;g__Cyphellophora;s__Cyphellophora_sp	Cyphellophora	13	Pathotroph-Saprotroph	Animal Pathogen-Undefined Saprotroph	Probable	Facultative Yeast-Microfungus	NULL	Consult the current literature for updated names on this group that included the Black Yeasts; Some species are likely opportunistic human pathogen (Irinyi et al. 2015)	Tedersoo L, et al. 2014. Science 346:1256688 (doi:10.1126/science.1256688); Irinyi L, et al. 2015. Medical Mycology 53:313-337
UNI3259	0	0	0	0	0	3	0	0	0	0	0	0	0	0	112	10	7	0	4	1	34	5	1	0	0	1	0	0	0	1	0	0	1	0	26	k__Fungi;p__Ascomycota;c__Sordariomycetes;o__Phomatosporales;f__Phomatosporaceae;g__Phomatospora;s__Phomatospora_dinemasporium	Phomatospora	13	Saprotroph	Dung Saprotroph	Highly Probable	Microfungus	NULL	NULL	Richardson MJ. 1972. Transactions of the British Mycological Society 58:37-48
UNI3708	15	0	0	0	6	0	4	0	0	0	71	0	4	4	0	0	0	0	0	0	0	0	5	23	31	0	29	1	1	0	0	0	0	12	0	k__Fungi;p__Ascomycota;c__Eurotiomycetes;o__Eurotiales;f__Trichocomaceae;g__Talaromyces;s__Talaromyces_verruculosus	Talaromyces	13	Saprotroph	Undefined Saprotroph	Probable	NULL	NULL	NULL	Tedersoo L, et al. 2014. Science 346:1256688
UNI4121	0	0	10	0	5	0	7	0	0	0	75	0	2	4	0	0	0	2	0	0	0	0	9	18	16	0	49	3	0	0	0	0	0	6	0	k__Fungi;p__Ascomycota;c__Eurotiomycetes;o__Eurotiales;f__Trichocomaceae;g__Talaromyces;s__Talaromyces_sp	Talaromyces	13	Saprotroph	Undefined Saprotroph	Probable	NULL	NULL	NULL	Tedersoo L, et al. 2014. Science 346:1256688
UNI4257	34	0	13	0	0	0	0	0	1	4	21	1	0	0	0	0	0	0	0	0	0	0	0	13	74	0	0	21	0	0	2	0	0	22	0	k__Fungi;p__Ascomycota;c__Saccharomycetes;o__Saccharomycetales;f__Saccharomycetales_fam_Incertae_sedis;g__Candida;s__Candida_subhashii	Saccharomycetales	7	Saprotroph	Undefined Saprotroph	Possible	Yeast	NULL	NULL	Sterkenburg E, et al. 2015. New Phytologist 207:1145-1158
UNI1912	0	16	0	0	0	0	1	0	0	0	0	0	0	1	83	9	4	1	0	2	31	8	24	0	0	0	0	0	0	0	0	0	0	0	26	k__Fungi;p__unidentified;c__unidentified;o__unidentified;f__unidentified;g__unidentified;s__Fungi_sp	-	-	-	-	-	-	-	Unassigned	-
UNI1286	0	9	21	0	0	0	0	0	0	0	0	1	0	0	0	0	0	0	0	0	0	0	0	35	138	0	0	0	2	0	0	0	0	0	0	k__Fungi;p__unidentified;c__unidentified;o__unidentified;f__unidentified;g__unidentified;s__Fungi_sp	-	-	-	-	-	-	-	Unassigned	-
UNI1347	0	0	0	0	0	0	0	0	0	0	0	1	0	0	0	0	0	0	0	0	0	0	0	202	2	0	0	0	0	0	0	0	0	0	0	k__Fungi;p__Ascomycota;c__Eurotiomycetes;o__Onygenales;f__Onygenales_fam_Incertae_sedis;g__Chrysosporium;s__Chrysosporium_sp	Chrysosporium	13	Saprotroph	Undefined Saprotroph-Wood Saprotroph	Highly Probable	NULL	Soft Rot	NULL	Seehann G, et al. 1975. List of Fungi in Soft-Rot Tissue Tests. Institute fur Holzbiologie und Holzschutz, Bundesforschungsanstalt fur Forst - und Holzwirtshaft, Hamburg - Lohbrugge, Germany; Tedersoo L, et al. 2014. Science 346:1256688
UNI1810	1	0	0	0	3	0	19	0	0	0	2	0	0	1	1	0	0	0	0	0	0	0	1	152	16	0	5	1	0	0	0	0	0	3	0	k__Fungi;p__Ascomycota;c__Eurotiomycetes;o__Eurotiales;f__Aspergillaceae;g__Penicillium;s__Penicillium_sp	Eurotiales	7	Saprotroph	Undefined Saprotroph	Possible	Microfungus	NULL	NULL	Sterkenburg E, et al. 2015. New Phytologist 207:1145-1158
UNI3867	0	2	0	0	0	2	0	0	0	0	0	0	3	54	6	3	3	0	3	34	2	24	2	0	0	0	0	0	0	0	0	0	16	0	51	k__Fungi;p__Ascomycota;c__unidentified;o__unidentified;f__unidentified;g__unidentified;s__Ascomycota_sp	-	-	-	-	-	-	-	Unassigned	-
UNI584	0	141	0	1	0	17	0	0	0	0	0	0	0	0	2	1	0	0	0	0	1	13	0	0	0	0	5	0	0	7	0	0	8	1	8	k__Fungi;p__unidentified;c__unidentified;o__unidentified;f__unidentified;g__unidentified;s__Fungi_sp	-	-	-	-	-	-	-	Unassigned	-
UNI1145	1	1	3	0	5	0	4	0	0	3	31	5	3	3	0	0	0	7	0	0	0	1	8	14	8	0	76	25	0	0	1	2	0	3	0	k__Fungi;p__Ascomycota;c__Orbiliomycetes;o__Orbiliales;f__Orbiliaceae;g__Arthrobotrys;s__Arthrobotrys_scaphoides	Arthrobotrys	13	Saprotroph	Undefined Saprotroph	Probable	NULL	NULL	NULL	Tedersoo L, et al. 2014. Science 346:1256688
UNI1362	0	0	0	0	0	0	0	0	0	0	0	0	0	0	0	0	0	0	0	0	0	0	0	204	0	0	0	0	0	0	0	0	0	0	0	k__Fungi;p__Ascomycota;c__Leotiomycetes;o__Helotiales;f__Helotiales_fam_Incertae_sedis;g__Acephala;s__Acephala_sp	Acephala	13	Symbiotroph	Ectomycorrhizal	Possible	NULL	NULL	NULL	Tedersoo L, et al. 2010. Mycorrhiza 20:217-263 (ECM/(not ECM)
UNI1514	27	0	2	1	3	0	4	0	0	0	70	7	4	2	0	0	0	7	0	0	0	2	3	18	18	0	20	0	0	1	0	0	0	15	0	k__Fungi;p__Ascomycota;c__Eurotiomycetes;o__Eurotiales;f__Trichocomaceae;g__Talaromyces;s__Talaromyces_sp	Talaromyces	13	Saprotroph	Undefined Saprotroph	Probable	NULL	NULL	NULL	Tedersoo L, et al. 2014. Science 346:1256688
UNI820	5	0	2	0	16	0	8	0	0	0	4	2	3	7	1	0	0	0	0	0	0	0	2	5	59	0	71	13	1	0	0	0	0	4	0	k__Fungi;p__Ascomycota;c__Saccharomycetes;o__Saccharomycetales;f__Saccharomycetales_fam_Incertae_sedis;g__Candida;s__Candida_subhashii	Saccharomycetales	7	Saprotroph	Undefined Saprotroph	Possible	Yeast	NULL	NULL	Sterkenburg E, et al. 2015. New Phytologist 207:1145-1158
UNI3957	0	0	0	9	0	0	0	0	0	0	174	0	0	0	0	0	0	0	0	0	0	0	0	0	20	0	0	0	0	0	0	0	0	0	0	k__Fungi;p__unidentified;c__unidentified;o__unidentified;f__unidentified;g__unidentified;s__Fungi_sp	-	-	-	-	-	-	-	Unassigned	-
UNI1296	0	0	0	0	0	0	0	0	0	0	0	188	0	0	0	0	0	0	0	0	0	0	0	0	13	0	0	1	0	0	0	0	0	0	0	k__Fungi;p__Aphelidiomycota;c__Aphelidiomycetes;o__GS16;f__unidentified;g__unidentified;s__GS16_sp	-	-	-	-	-	-	-	Unassigned	-
UNI1294	177	0	0	0	0	0	0	0	0	0	0	0	0	0	22	0	0	0	0	0	0	0	0	0	0	2	0	0	0	0	0	0	0	0	0	k__Fungi;p__Ascomycota;c__Dothideomycetes;o__Pleosporales;f__Phaeosphaeriaceae;g__unidentified;s__Phaeosphaeriaceae_sp	Phaeosphaeriaceae	9	Pathotroph-Saprotroph	Fungal Parasite-Plant Pathogen-Plant Saprotroph	Probable	Microfungus	NULL	Necrotrophic or saprobic on a wide range of plants, especially monocotyledons; a few species parasitic on other fungi (Cannon & Kirk 2007)	Cannon PF, Kirk PM. 2007. Fungal Families of the World. CAB International, Cambridge
UNI1653	0	0	0	0	0	0	0	0	0	0	0	0	0	0	0	0	0	0	0	0	0	0	199	0	0	0	0	0	0	0	0	0	0	2	0	k__Fungi;p__Ascomycota;c__Eurotiomycetes;o__Eurotiales;f__Aspergillaceae;g__Penicillium;s__Penicillium_catenatum	Eurotiales	7	Saprotroph	Undefined Saprotroph	Possible	Microfungus	NULL	NULL	Sterkenburg E, et al. 2015. New Phytologist 207:1145-1158
UNI735	7	0	33	0	0	0	9	0	0	3	39	0	0	0	0	0	0	0	0	0	0	0	10	4	94	0	0	2	0	0	0	0	0	0	0	k__Fungi;p__unidentified;c__unidentified;o__unidentified;f__unidentified;g__unidentified;s__Fungi_sp	-	-	-	-	-	-	-	Unassigned	-
UNI1225	0	0	0	0	0	1	0	0	0	0	0	0	0	0	135	3	4	0	2	29	16	0	0	0	0	1	0	0	0	1	0	0	0	0	9	k__Fungi;p__unidentified;c__unidentified;o__unidentified;f__unidentified;g__unidentified;s__Fungi_sp	-	-	-	-	-	-	-	Unassigned	-
UNI1290	200	0	0	0	0	0	0	0	0	0	0	0	1	0	0	0	0	0	0	0	0	0	0	0	0	0	0	0	0	0	0	0	0	0	0	k__Fungi;p__unidentified;c__unidentified;o__unidentified;f__unidentified;g__unidentified;s__Fungi_sp	-	-	-	-	-	-	-	Unassigned	-
UNI1166	33	0	0	0	2	1	0	0	0	0	5	10	7	53	2	1	0	4	0	0	1	0	34	2	19	0	20	0	2	0	0	0	1	3	0	k__Fungi;p__Ascomycota;c__Saccharomycetes;o__Saccharomycetales;f__Saccharomycetales_fam_Incertae_sedis;g__Candida;s__Candida_subhashii	Saccharomycetales	7	Saprotroph	Undefined Saprotroph	Possible	Yeast	NULL	NULL	Sterkenburg E, et al. 2015. New Phytologist 207:1145-1158
UNI957	0	0	0	0	0	0	0	0	0	0	0	0	0	0	0	0	0	0	0	0	0	0	0	56	30	0	113	0	1	0	0	0	0	0	0	k__Fungi;p__Ascomycota;c__Sordariomycetes;o__Annulatascales;f__Annulatascaceae;g__unidentified;s__Annulatascaceae_sp	Annulatascaceae	9	Saprotroph	Wood Saprotroph	Probable	NULL	NULL	Saprobe in rotten wood, often in freshwater habitats (Cannon & Kirk 2007)	Cannon PF, Kirk PM. 2007. Fungal Families of the World. CAB International, Cambridge
UNI1367	22	1	5	0	1	0	5	0	0	0	9	0	1	0	0	0	0	6	0	0	0	1	0	10	2	0	132	0	1	0	1	0	0	3	0	k__Fungi;p__Aphelidiomycota;c__Aphelidiomycetes;o__GS16;f__unidentified;g__unidentified;s__GS16_sp	-	-	-	-	-	-	-	Unassigned	-
UNI1284	2	0	1	156	1	0	1	0	0	1	0	0	0	3	4	1	0	0	0	0	0	0	2	0	0	0	0	0	1	1	0	0	1	0	25	k__Fungi;p__unidentified;c__unidentified;o__unidentified;f__unidentified;g__unidentified;s__Fungi_sp	-	-	-	-	-	-	-	Unassigned	-
UNI3105	4	0	0	0	6	0	9	0	0	0	9	1	3	1	0	0	0	6	0	0	0	0	9	36	101	0	9	0	0	0	0	0	0	5	0	k__Fungi;p__Ascomycota;c__Leotiomycetes;o__Thelebolales;f__Pseudeurotiaceae;g__Pseudogymnoascus;s__Pseudogymnoascus_pannorum	Pseudogymnoascus	13	Pathotroph-Saprotroph-Symbiotroph	Animal Pathogen-Soil Saprotroph	Possible	NULL	NULL	It is important to note that the majority of species that comprise this genus, including the White-Nose Bat Syndrome causing Pseudogymnoascus destructans, were once placed in the genus Geomyces (see Minnis & Lindner 2013),and including Pseudogymnoascus panorum (as Geomyces panorum) that had been widely applied to a number of isolates from cold places, including those found in soil, on living root…	Minnis AM, Lindner DL. 2013. Fungal Biology 117:638-649; Tedersoo L, et al. 2014. Science 346:1256688
UNI1384	2	1	0	1	0	0	0	0	0	0	0	0	15	46	36	13	46	0	9	12	0	0	1	0	0	1	0	0	12	0	0	0	3	0	1	k__Fungi;p__Ascomycota;c__Sordariomycetes;o__Xylariales;f__unidentified;g__unidentified;s__Xylariales_sp	-	-	-	-	-	-	-	Unassigned	-
UNI1617	0	0	0	0	0	0	0	0	0	0	0	0	0	0	0	0	0	0	0	0	0	0	0	18	62	0	118	0	1	0	0	0	0	0	0	k__Fungi;p__unidentified;c__unidentified;o__unidentified;f__unidentified;g__unidentified;s__Fungi_sp	-	-	-	-	-	-	-	Unassigned	-
UNI1188	0	9	0	1	0	0	0	0	0	0	0	0	4	0	43	0	1	0	2	8	41	2	5	0	0	0	0	0	4	16	0	0	54	0	8	k__Fungi;p__Ascomycota;c__Sordariomycetes;o__Hypocreales;f__Nectriaceae;g__Gibberella;s__Gibberella_avenacea	Gibberella	13	Pathotroph	Plant Pathogen	Probable	NULL	NULL	NULL	Tedersoo L, et al. 2014. Science 346:1256688
UNI4527	7	0	46	5	0	0	5	0	0	0	16	0	3	2	0	0	3	0	0	0	0	0	59	16	5	0	12	3	0	0	0	0	0	16	0	k__Fungi;p__Ascomycota;c__Sordariomycetes;o__Ophiostomatales;f__Ophiostomataceae;g__Ophiostoma;s__Ophiostoma_colliferum	Ophiostomataceae	9	Pathotroph	Plant Pathogen	Probable	Microfungus	Blue-Staining	At least most species are transmitted via insect vectors, with mycelial colonies developing in bark-boring beetle galleries and spreading through the vascular system; they are highly specific to their beetle vectors. In some cases spores and mycelium are transmitted in specialized organs, termed mycangia (Cannon & Kirk 2007)	Cannon PF, Kirk PM. 2007. Fungal Families of the World. CAB International, Cambridge; Tedersoo L, et al. 2014. Science 346:1256688
UNI1202	14	2	6	0	3	0	6	0	0	0	3	4	3	0	0	0	0	8	0	0	0	0	0	11	1	0	131	0	0	0	0	0	0	6	0	k__Fungi;p__Aphelidiomycota;c__Aphelidiomycetes;o__GS16;f__unidentified;g__unidentified;s__GS16_sp	-	-	-	-	-	-	-	Unassigned	-
UNI958	0	0	0	0	8	0	0	0	0	0	0	0	1	7	0	6	83	0	7	0	0	11	72	0	0	0	0	0	0	2	0	0	1	0	0	k__Fungi;p__unidentified;c__unidentified;o__unidentified;f__unidentified;g__unidentified;s__Fungi_sp	-	-	-	-	-	-	-	Unassigned	-
UNI1842	0	0	6	0	1	0	0	0	0	0	0	11	0	0	0	0	0	0	0	0	0	0	0	0	33	0	145	1	0	0	0	0	0	0	0	k__Fungi;p__Ascomycota;c__Eurotiomycetes;o__Eurotiales;f__Aspergillaceae;g__Penicillium;s__Penicillium_sp	Eurotiales	7	Saprotroph	Undefined Saprotroph	Possible	Microfungus	NULL	NULL	Sterkenburg E, et al. 2015. New Phytologist 207:1145-1158
UNI2314	10	0	2	0	2	0	15	0	0	0	13	0	2	0	0	0	0	0	0	0	0	1	0	18	6	0	122	0	0	0	0	0	0	6	0	k__Fungi;p__Ascomycota;c__Neolectomycetes;o__Neolectales;f__Neolectaceae;g__Neolecta;s__Neolecta_vitellina	Neolecta	13	Saprotroph	Undefined Saprotroph	Probable	NULL	NULL	NULL	Tedersoo L, et al. 2014. Science 346:1256688
UNI828	0	0	1	0	0	0	0	0	0	0	195	0	0	0	0	0	0	0	0	0	0	0	0	0	1	0	0	0	0	0	0	0	0	0	0	k__Fungi;p__unidentified;c__unidentified;o__unidentified;f__unidentified;g__unidentified;s__Fungi_sp	-	-	-	-	-	-	-	Unassigned	-
UNI1897	0	4	0	2	0	2	0	0	3	23	1	0	5	5	34	4	5	0	1	6	14	2	0	0	1	4	0	0	2	0	13	14	3	6	42	k__Fungi;p__Ascomycota;c__Dothideomycetes;o__Capnodiales;f__Cladosporiaceae;g__Cladosporium;s__Cladosporium_cladosporioides	Cladosporium cladosporioides	20	Pathotroph-Symbiotroph	Endophyte-Epiphyte-Plant Pathogen	Possible	Microfungus	NULL	Endophyte detection method-culture (David et al. 2016); Epiphyte detection method-culture (KÃ¶hl et al. 2015)	KÃ¶hl J, et al. 2015. Plant Disease 99:535-543; David AS, et al. 2016. Microbial Ecology 71:912-926; http://www.apsnet.org/publications/commonnames/Pages/default.aspx
UNI1511	0	0	0	0	0	3	0	0	0	0	0	3	0	0	0	0	0	0	0	53	0	48	0	0	0	0	0	0	0	0	0	0	17	0	72	k__Fungi;p__unidentified;c__unidentified;o__unidentified;f__unidentified;g__unidentified;s__Fungi_sp	-	-	-	-	-	-	-	Unassigned	-
UNI1149	26	0	2	0	20	0	4	0	0	0	27	0	0	10	0	0	0	0	0	0	0	0	0	7	57	0	0	2	0	0	0	0	0	40	0	k__Fungi;p__Ascomycota;c__Leotiomycetes;o__Thelebolales;f__Pseudeurotiaceae;g__Pseudogymnoascus;s__Pseudogymnoascus_sp	Pseudogymnoascus	13	Pathotroph-Saprotroph-Symbiotroph	Animal Pathogen-Soil Saprotroph	Possible	NULL	NULL	It is important to note that the majority of species that comprise this genus, including the White-Nose Bat Syndrome causing Pseudogymnoascus destructans, were once placed in the genus Geomyces (see Minnis & Lindner 2013),and including Pseudogymnoascus panorum (as Geomyces panorum) that had been widely applied to a number of isolates from cold places, including those found in soil, on living root…	Minnis AM, Lindner DL. 2013. Fungal Biology 117:638-649; Tedersoo L, et al. 2014. Science 346:1256688
UNI1731	1	53	0	15	0	0	0	0	0	0	0	14	2	0	2	4	1	0	1	0	0	0	19	0	0	1	0	0	12	0	0	0	61	0	9	k__Fungi;p__Ascomycota;c__Dothideomycetes;o__Pleosporales;f__Didymellaceae;g__Epicoccum;s__Epicoccum_nigrum	Didymellaceae	9	Pathotroph-Saprotroph	Animal Pathogen-Plant Pathogen-Undefined Saprotroph	Possible	Microfungus	NULL	NULL	Tedersoo L, et al. 2014. Science 346:1256688 (doi:10.1126/science.1256688)
UNI1840	6	0	0	0	12	0	4	0	0	1	24	0	10	2	0	0	0	0	0	0	0	0	22	53	25	0	9	0	0	0	0	0	4	23	0	k__Fungi;p__Ascomycota;c__Eurotiomycetes;o__Eurotiales;f__Aspergillaceae;g__Penicillium;s__Penicillium_sp	Eurotiales	7	Saprotroph	Undefined Saprotroph	Possible	Microfungus	NULL	NULL	Sterkenburg E, et al. 2015. New Phytologist 207:1145-1158
UNI2381	2	0	3	0	8	0	9	0	0	0	14	1	2	5	0	0	0	1	0	0	0	0	5	58	59	0	11	2	0	0	0	0	0	15	0	k__Fungi;p__Ascomycota;c__Eurotiomycetes;o__Eurotiales;f__Aspergillaceae;g__Penicillium;s__Penicillium_sp	Eurotiales	7	Saprotroph	Undefined Saprotroph	Possible	Microfungus	NULL	NULL	Sterkenburg E, et al. 2015. New Phytologist 207:1145-1158
UNI4239	0	9	1	3	0	2	0	0	0	0	1	2	5	47	11	8	5	0	1	15	0	14	2	0	0	3	8	0	3	0	0	0	36	0	19	k__Fungi;p__Ascomycota;c__Dothideomycetes;o__Pleosporales;f__Cucurbitariaceae;g__Pyrenochaetopsis;s__Pyrenochaetopsis_sp	Pyrenochaetopsis	13	Pathotroph-Saprotroph-Symbiotroph	Endophyte-Lichen Parasite-Undefined Saprotroph	Possible	Microfungus	NULL	NULL	Tedersoo L, et al. 2014. Science 346:1256688; Massimo NC, et al. 2015. Microbial Ecology 70:61-76; Lawrey JD, Diederich P. 2016. URL: http://www.lichenicolous.net [24 May 2017]
UNI535	139	15	0	14	0	1	0	0	0	0	0	0	0	0	21	0	0	0	0	0	2	0	0	0	0	0	0	0	0	0	0	0	2	0	1	k__Fungi;p__Basidiomycota;c__Tremellomycetes;o__Tremellales;f__Bulleribasidiaceae;g__Dioszegia;s__Dioszegia_fristingensis	Tremellales	7	Pathotroph-Saprotroph-Symbiotroph	Fungal Parasite-Undefined Saprotroph	Possible	Tremelloid-Yeast	NULL	The order contains both teleomorphic and anamorphic species, most of the latter being yeasts	Sterkenburg E, et al. 2015. New Phytologist 207:1145-1158
UNI1306	0	13	0	1	0	7	0	0	0	0	0	0	0	0	153	0	0	0	0	3	0	0	3	0	0	0	0	0	0	2	0	0	11	1	0	k__Fungi;p__Ascomycota;c__Sordariomycetes;o__Hypocreales;f__Hypocreales_fam_Incertae_sedis;g__Sarocladium;s__Sarocladium_sp	Sarocladium	13	Saprotroph	Undefined Saprotroph	Probable	NULL	NULL	NULL	Tedersoo L, et al. 2014. Science 346:1256688
UNI2073	0	1	0	0	0	0	0	0	0	0	0	0	1	0	6	0	0	0	0	0	5	0	0	0	0	0	0	0	7	0	0	0	2	0	172	k__Fungi;p__Ascomycota;c__Sordariomycetes;o__Sordariales;f__Lasiosphaeriaceae;g__unidentified;s__Lasiosphaeriaceae_sp	Lasiosphaeriaceae	9	Saprotroph	Undefined Saprotroph	Probable	Microfungus	NULL	Saprobes found dung, soil and rotting vegetation (Cannon & Kirk 2007)	Cannon PF, Kirk PM. 2007. Fungal Families of the World. CAB International, Cambridge
UNI943	0	0	0	0	0	0	0	0	0	0	0	0	0	189	0	0	0	0	1	0	0	2	0	0	0	0	0	0	0	0	0	0	0	0	2	k__Fungi;p__Ascomycota;c__Sordariomycetes;o__Hypocreales;f__unidentified;g__unidentified;s__Hypocreales_sp	Hypocreales	7	Saprotroph	Undefined Saprotroph	Possible	Microfungus	NULL	NULL	Sterkenburg E, et al. 2015. New Phytologist 207:1145-1158
UNI374	0	31	1	6	0	44	0	0	0	0	0	47	0	0	21	0	1	0	0	15	1	3	0	0	0	0	0	0	11	0	1	0	9	1	2	k__Fungi;p__unidentified;c__unidentified;o__unidentified;f__unidentified;g__unidentified;s__Fungi_sp	-	-	-	-	-	-	-	Unassigned	-
UNI1976	4	4	0	6	0	0	0	0	0	0	0	0	26	0	6	2	1	6	2	5	0	0	0	0	0	0	0	0	30	0	0	0	55	0	46	k__Fungi;p__Ascomycota;c__Dothideomycetes;o__Pleosporales;f__Pleosporaceae;g__Alternaria;s__Alternaria_infectoria	Alternaria infectoria	20	Pathotroph	Animal Pathogen	Probable	Microfungus	NULL	Likely opportunistic human pathogen (Irinyi et al. 2015)	Irinyi L, et al. 2015. Medical Mycology 53:313-337
UNI2059	0	17	0	106	0	2	0	0	0	0	0	0	0	0	4	0	0	0	2	0	9	23	0	0	0	0	0	0	2	4	0	0	15	0	9	k__Fungi;p__Ascomycota;c__Sordariomycetes;o__Sordariales;f__Lasiosphaeriaceae;g__unidentified;s__Lasiosphaeriaceae_sp	Lasiosphaeriaceae	9	Saprotroph	Undefined Saprotroph	Probable	Microfungus	NULL	Saprobes found dung, soil and rotting vegetation (Cannon & Kirk 2007)	Cannon PF, Kirk PM. 2007. Fungal Families of the World. CAB International, Cambridge
UNI2697	3	0	0	0	0	0	0	0	0	0	6	0	0	176	0	0	0	0	0	0	0	0	0	2	3	0	3	0	0	0	0	0	0	0	0	k__Fungi;p__Ascomycota;c__Eurotiomycetes;o__Eurotiales;f__Aspergillaceae;g__Penicillium;s__Penicillium_sp	Eurotiales	7	Saprotroph	Undefined Saprotroph	Possible	Microfungus	NULL	NULL	Sterkenburg E, et al. 2015. New Phytologist 207:1145-1158
UNI819	69	0	5	0	0	0	0	0	0	0	22	2	0	0	0	0	0	0	0	0	0	0	0	0	38	0	0	35	1	0	2	0	0	19	0	k__Fungi;p__Ascomycota;c__Saccharomycetes;o__Saccharomycetales;f__Saccharomycetales_fam_Incertae_sedis;g__Candida;s__Candida_subhashii	Saccharomycetales	7	Saprotroph	Undefined Saprotroph	Possible	Yeast	NULL	NULL	Sterkenburg E, et al. 2015. New Phytologist 207:1145-1158
UNI4297	12	0	2	3	21	0	1	0	0	0	26	0	6	19	0	0	0	0	0	0	0	1	28	19	7	0	33	0	0	0	0	1	0	14	0	k__Fungi;p__unidentified;c__unidentified;o__unidentified;f__unidentified;g__unidentified;s__Fungi_sp	-	-	-	-	-	-	-	Unassigned	-
UNI135	0	6	0	1	0	1	0	0	0	0	0	0	0	17	34	0	0	0	1	10	2	14	0	0	0	1	8	0	6	4	0	0	16	1	71	k__Fungi;p__unidentified;c__unidentified;o__unidentified;f__unidentified;g__unidentified;s__Fungi_sp	-	-	-	-	-	-	-	Unassigned	-
UNI1374	0	0	0	0	0	0	0	0	0	0	0	0	0	0	12	0	3	0	0	5	14	13	0	0	0	0	0	0	0	88	0	0	1	0	56	k__Fungi;p__Ascomycota;c__Sordariomycetes;o__Chaetosphaeriales;f__Chaetosphaeriaceae;g__Neopseudolachnella;s__Neopseudolachnella_acutispora	Chaetosphaeriaceae	9	Saprotroph	Plant Saprotroph-Wood Saprotroph	Probable	Microfungus	NULL	Saprobes associated with decaying woody and herbaceous plant material, including timber and timber products in damp buildings (Cannon & Kirk 2007)	Cannon PF, Kirk PM. 2007. Fungal Families of the World. CAB International, Cambridge
UNI1789	0	24	1	89	0	0	0	0	0	0	0	0	0	0	10	0	2	0	0	0	3	34	0	0	2	0	0	0	1	10	0	0	7	0	9	k__Fungi;p__Ascomycota;c__Sordariomycetes;o__Sordariales;f__Lasiosphaeriaceae;g__unidentified;s__Lasiosphaeriaceae_sp	Lasiosphaeriaceae	9	Saprotroph	Undefined Saprotroph	Probable	Microfungus	NULL	Saprobes found dung, soil and rotting vegetation (Cannon & Kirk 2007)	Cannon PF, Kirk PM. 2007. Fungal Families of the World. CAB International, Cambridge
UNI932	12	0	6	0	15	0	2	0	0	0	28	3	0	4	0	1	0	5	0	0	0	1	4	46	58	0	0	4	0	0	0	0	1	2	0	k__Fungi;p__Ascomycota;c__Leotiomycetes;o__Thelebolales;f__Pseudeurotiaceae;g__Pseudogymnoascus;s__Pseudogymnoascus_sp	Pseudogymnoascus	13	Pathotroph-Saprotroph-Symbiotroph	Animal Pathogen-Soil Saprotroph	Possible	NULL	NULL	It is important to note that the majority of species that comprise this genus, including the White-Nose Bat Syndrome causing Pseudogymnoascus destructans, were once placed in the genus Geomyces (see Minnis & Lindner 2013),and including Pseudogymnoascus panorum (as Geomyces panorum) that had been widely applied to a number of isolates from cold places, including those found in soil, on living root…	Minnis AM, Lindner DL. 2013. Fungal Biology 117:638-649; Tedersoo L, et al. 2014. Science 346:1256688
UNI2371	0	2	0	0	0	2	0	0	0	0	0	0	0	0	0	22	3	0	0	0	114	0	0	0	0	0	0	0	40	0	0	0	0	0	9	k__Fungi;p__Ascomycota;c__unidentified;o__unidentified;f__unidentified;g__unidentified;s__Ascomycota_sp	-	-	-	-	-	-	-	Unassigned	-
UNI2202	0	0	0	0	0	0	0	0	0	0	0	0	0	0	0	0	0	0	0	0	0	0	0	15	42	0	135	0	0	0	0	0	0	0	0	k__Fungi;p__unidentified;c__unidentified;o__unidentified;f__unidentified;g__unidentified;s__Fungi_sp	-	-	-	-	-	-	-	Unassigned	-
UNI1932	2	0	3	3	4	0	12	0	0	0	9	0	2	6	0	10	0	1	0	0	0	0	0	33	90	0	9	6	1	0	0	0	0	0	0	k__Fungi;p__Ascomycota;c__Leotiomycetes;o__Helotiales;f__Helotiaceae;g__Meliniomyces;s__Meliniomyces_sp	Meliniomyces	13	Saprotroph-Symbiotroph	Ectomycorrhizal-Endophyte-Ericoid Mycorrhizal-Litter Saprotroph-Orchid Mycorrhizal	Probable	Dark Septate Endophyte	NULL	NULL	Tedersoo L, et al. 2014. Science 346:1256688
UNI2570	15	0	1	0	7	0	5	0	0	0	18	3	1	4	1	0	0	16	0	0	0	0	3	25	51	0	32	0	1	0	0	4	0	4	0	k__Fungi;p__Ascomycota;c__Leotiomycetes;o__Thelebolales;f__Pseudeurotiaceae;g__Pseudogymnoascus;s__Pseudogymnoascus_pannorum	Pseudogymnoascus	13	Pathotroph-Saprotroph-Symbiotroph	Animal Pathogen-Soil Saprotroph	Possible	NULL	NULL	It is important to note that the majority of species that comprise this genus, including the White-Nose Bat Syndrome causing Pseudogymnoascus destructans, were once placed in the genus Geomyces (see Minnis & Lindner 2013),and including Pseudogymnoascus panorum (as Geomyces panorum) that had been widely applied to a number of isolates from cold places, including those found in soil, on living root…	Minnis AM, Lindner DL. 2013. Fungal Biology 117:638-649; Tedersoo L, et al. 2014. Science 346:1256688
UNI2948	14	0	0	0	8	0	1	0	0	1	61	0	1	4	0	0	0	0	0	0	0	0	31	25	11	0	17	0	0	0	0	0	0	17	0	k__Fungi;p__Ascomycota;c__Eurotiomycetes;o__Eurotiales;f__Trichocomaceae;g__Talaromyces;s__Talaromyces_sp	Talaromyces	13	Saprotroph	Undefined Saprotroph	Probable	NULL	NULL	NULL	Tedersoo L, et al. 2014. Science 346:1256688
UNI4228	0	0	0	0	0	0	0	0	0	0	0	0	0	0	30	0	0	0	0	0	143	3	0	0	0	0	0	0	0	0	0	0	1	0	14	k__Fungi;p__Ascomycota;c__Sordariomycetes;o__Chaetosphaeriales;f__Chaetosphaeriaceae;g__Dinemasporium;s__Dinemasporium_morbidum	Dinemasporium	13	Saprotroph	Undefined Saprotroph	Probable	NULL	NULL	NULL	Tedersoo L, et al. 2014. Science 346:1256688
UNI602	0	20	0	0	0	6	0	0	0	0	1	0	6	0	3	3	1	0	0	6	11	29	0	0	0	0	91	0	13	0	0	0	1	0	0	k__Fungi;p__unidentified;c__unidentified;o__unidentified;f__unidentified;g__unidentified;s__Fungi_sp	-	-	-	-	-	-	-	Unassigned	-
UNI2361	0	0	2	0	15	0	0	0	0	0	0	2	0	2	0	0	0	22	0	0	0	0	36	18	89	1	0	0	4	0	0	0	0	0	0	k__Fungi;p__unidentified;c__unidentified;o__unidentified;f__unidentified;g__unidentified;s__Fungi_sp	-	-	-	-	-	-	-	Unassigned	-
UNI1770	0	2	0	1	0	1	0	0	0	0	0	0	0	3	78	3	0	0	6	17	34	3	15	0	0	0	0	0	0	0	0	0	3	0	24	k__Fungi;p__Ascomycota;c__Dothideomycetes;o__Pleosporales;f__Didymellaceae;g__Ascochyta;s__Ascochyta_sp	Ascochyta	13	Pathotroph	Plant Pathogen	Probable	NULL	NULL	NULL	Tedersoo L, et al. 2014. Science 346:1256688
UNI4224	0	0	0	0	0	0	0	0	0	0	0	0	0	30	0	0	0	0	0	0	0	0	0	0	0	0	160	0	0	0	0	0	0	0	0	k__Fungi;p__Aphelidiomycota;c__Aphelidiomycetes;o__GS16;f__unidentified;g__unidentified;s__GS16_sp	-	-	-	-	-	-	-	Unassigned	-
UNI3988	0	0	0	91	0	0	0	0	0	0	7	0	1	0	1	1	2	0	4	1	0	9	9	0	0	0	0	0	0	40	0	0	20	4	0	k__Fungi;p__unidentified;c__unidentified;o__unidentified;f__unidentified;g__unidentified;s__Fungi_sp	-	-	-	-	-	-	-	Unassigned	-
UNI2870	0	0	0	0	0	0	0	0	0	0	0	0	0	81	3	0	0	0	0	0	0	0	0	0	0	1	76	0	1	0	28	0	0	0	0	k__Fungi;p__unidentified;c__unidentified;o__unidentified;f__unidentified;g__unidentified;s__Fungi_sp	-	-	-	-	-	-	-	Unassigned	-
UNI1019	0	0	0	0	103	0	0	0	0	0	0	0	0	0	0	0	0	86	0	0	0	0	0	0	0	0	0	0	0	0	1	0	0	0	0	k__Fungi;p__unidentified;c__unidentified;o__unidentified;f__unidentified;g__unidentified;s__Fungi_sp	-	-	-	-	-	-	-	Unassigned	-
UNI1049	24	0	2	0	0	0	1	0	0	0	19	10	0	0	0	0	0	0	0	0	0	0	10	27	18	0	25	5	0	0	0	0	0	48	0	k__Fungi;p__Ascomycota;c__Sordariomycetes;o__Ophiostomatales;f__Ophiostomataceae;g__Sporothrix;s__Sporothrix_sp	Sporothrix	13	Pathotroph-Saprotroph-Symbiotroph	Animal Pathogen-Endophyte-Plant Saprotroph-Soil Saprotroph	Probable	NULL	NULL	Endophyte detection method-culture (Dik et al. 1998); The fungal genus Sporothrix comprises a group of thermodimorphic pathogens that cause skin infections in humans and other mammals. Rose gardenerâ€™s disease (Sporotrichosis) occurs worldwide, with hyperendemic areas in Brazil, China, and South Africa (Rodrigues et al. 2016); The fungus lives throughout the world in soil and on plant matter suc…	Dik AJ, et al. 1998. European Journal of Plant Pathology 104:413-423; Rodrigues AM, et al. 2016. PLoS Pathogens 12:e1005638; https://www.cdc.gov
UNI1143	0	0	0	2	0	0	0	0	0	0	0	0	71	53	1	0	0	0	0	0	0	0	0	0	62	0	0	0	0	0	0	0	0	0	0	k__Fungi;p__Ascomycota;c__Sordariomycetes;o__Hypocreales;f__Bionectriaceae;g__Clonostachys;s__Clonostachys_sp	Clonostachys	13	Pathotroph	Plant Pathogen	Probable	NULL	NULL	NULL	Tedersoo L, et al. 2014. Science 346:1256688
UNI3443	0	5	0	0	0	2	0	0	0	0	0	0	2	12	49	9	23	0	1	4	16	5	1	0	0	0	0	0	1	1	1	0	21	0	36	k__Fungi;p__Ascomycota;c__Dothideomycetes;o__Capnodiales;f__Cladosporiaceae;g__Cladosporium;s__Cladosporium_cladosporioides	Cladosporium cladosporioides	20	Pathotroph-Symbiotroph	Endophyte-Epiphyte-Plant Pathogen	Possible	Microfungus	NULL	Endophyte detection method-culture (David et al. 2016); Epiphyte detection method-culture (KÃ¶hl et al. 2015)	KÃ¶hl J, et al. 2015. Plant Disease 99:535-543; David AS, et al. 2016. Microbial Ecology 71:912-926; http://www.apsnet.org/publications/commonnames/Pages/default.aspx
UNI861	3	0	10	0	2	0	21	0	0	0	9	4	3	1	0	0	0	8	0	0	0	0	0	8	90	0	15	4	0	0	0	0	0	11	0	k__Fungi;p__Basidiomycota;c__Tremellomycetes;o__Trichosporonales;f__Trichosporonaceae;g__Apiotrichum;s__Apiotrichum_porosum	Apiotrichum	13	Saprotroph	Soil Saprotroph	Possible	Microfungus	NULL	From forest soil (Calduch et al. 2002)	Calduch M, et al. 2002. Mycologia 94:355-361
UNI2956	0	0	0	1	0	0	0	0	0	0	0	0	0	0	1	0	0	0	0	0	183	3	0	0	0	0	0	0	0	0	0	0	1	0	0	k__Fungi;p__Basidiomycota;c__Agaricomycetes;o__unidentified;f__unidentified;g__unidentified;s__Agaricomycetes_sp	-	-	-	-	-	-	-	Unassigned	-
UNI882	12	0	2	0	30	0	12	0	0	0	0	4	2	0	0	0	0	4	0	0	0	0	0	35	15	0	73	0	0	0	0	0	0	0	0	k__Fungi;p__Chytridiomycota;c__unidentified;o__unidentified;f__unidentified;g__unidentified;s__Chytridiomycota_sp	-	-	-	-	-	-	-	Unassigned	-
UNI887	29	0	10	0	0	0	0	0	1	0	71	0	0	0	0	0	0	0	0	0	1	0	11	0	65	0	0	0	1	0	0	0	0	0	0	k__Fungi;p__unidentified;c__unidentified;o__unidentified;f__unidentified;g__unidentified;s__Fungi_sp	-	-	-	-	-	-	-	Unassigned	-
UNI2660	0	1	0	0	0	0	0	0	0	0	0	3	0	0	53	1	1	0	1	21	9	3	33	1	0	0	55	0	0	0	0	0	0	0	7	k__Fungi;p__unidentified;c__unidentified;o__unidentified;f__unidentified;g__unidentified;s__Fungi_sp	-	-	-	-	-	-	-	Unassigned	-
UNI1351	0	0	0	0	186	0	0	0	0	0	0	0	0	0	0	0	0	0	0	0	0	0	0	0	0	0	0	0	0	2	0	0	0	0	0	k__Fungi;p__Ascomycota;c__Sordariomycetes;o__Hypocreales;f__Hypocreaceae;g__Trichoderma;s__Trichoderma_sp	Hypocreales	7	Saprotroph	Undefined Saprotroph	Possible	Microfungus	NULL	NULL	Sterkenburg E, et al. 2015. New Phytologist 207:1145-1158
UNI1761	25	0	1	0	6	0	4	0	0	0	49	0	0	1	0	7	0	2	0	0	0	0	15	27	13	0	18	1	0	0	0	0	0	19	0	k__Fungi;p__Ascomycota;c__Eurotiomycetes;o__Eurotiales;f__Trichocomaceae;g__Talaromyces;s__Talaromyces_verruculosus	Talaromyces	13	Saprotroph	Undefined Saprotroph	Probable	NULL	NULL	NULL	Tedersoo L, et al. 2014. Science 346:1256688
UNI632	0	15	0	0	0	0	0	0	0	0	0	0	0	0	85	4	3	0	3	0	0	14	0	0	0	0	0	0	0	62	0	0	0	0	2	k__Fungi;p__Ascomycota;c__Dothideomycetes;o__Pleosporales;f__unidentified;g__unidentified;s__Pleosporales_sp	-	-	-	-	-	-	-	Unassigned	-
UNI3215	0	0	0	1	0	0	0	0	0	0	0	0	0	0	0	0	0	0	0	0	0	0	0	0	0	0	0	0	0	0	0	187	0	0	0	k__Fungi;p__Ascomycota;c__unidentified;o__unidentified;f__unidentified;g__unidentified;s__Ascomycota_sp	-	-	-	-	-	-	-	Unassigned	-
UNI2238	0	0	0	0	0	0	0	0	0	0	0	0	5	12	32	6	104	0	6	2	0	1	16	4	0	0	0	0	0	0	0	0	0	0	0	k__Fungi;p__unidentified;c__unidentified;o__unidentified;f__unidentified;g__unidentified;s__Fungi_sp	-	-	-	-	-	-	-	Unassigned	-
UNI4151	0	0	0	0	0	2	2	0	0	0	0	0	0	32	0	1	0	131	0	0	0	0	0	19	0	0	0	0	1	0	0	0	0	0	0	k__Fungi;p__unidentified;c__unidentified;o__unidentified;f__unidentified;g__unidentified;s__Fungi_sp	-	-	-	-	-	-	-	Unassigned	-
UNI3546	0	7	0	0	0	0	0	0	0	0	0	0	0	0	84	0	0	0	0	31	0	0	0	0	0	0	0	0	0	1	0	0	0	0	65	k__Fungi;p__unidentified;c__unidentified;o__unidentified;f__unidentified;g__unidentified;s__Fungi_sp	-	-	-	-	-	-	-	Unassigned	-
UNI3137	6	0	0	1	2	0	2	0	0	0	14	14	1	2	0	0	1	1	0	0	0	0	2	24	100	0	12	0	0	0	0	0	0	5	0	k__Fungi;p__Ascomycota;c__Leotiomycetes;o__Thelebolales;f__Pseudeurotiaceae;g__Pseudogymnoascus;s__Pseudogymnoascus_pannorum	Pseudogymnoascus	13	Pathotroph-Saprotroph-Symbiotroph	Animal Pathogen-Soil Saprotroph	Possible	NULL	NULL	It is important to note that the majority of species that comprise this genus, including the White-Nose Bat Syndrome causing Pseudogymnoascus destructans, were once placed in the genus Geomyces (see Minnis & Lindner 2013),and including Pseudogymnoascus panorum (as Geomyces panorum) that had been widely applied to a number of isolates from cold places, including those found in soil, on living root…	Minnis AM, Lindner DL. 2013. Fungal Biology 117:638-649; Tedersoo L, et al. 2014. Science 346:1256688
UNI3634	6	0	1	0	1	0	11	0	0	0	2	1	0	2	0	0	0	4	0	0	0	0	3	5	24	0	105	7	0	0	0	0	0	15	0	k__Fungi;p__Basidiomycota;c__Tremellomycetes;o__Tremellales;f__Tremellales_fam_Incertae_sedis;g__Cuniculitrema;s__Cuniculitrema_polymorpha	Tremellales	7	Pathotroph-Saprotroph-Symbiotroph	Fungal Parasite-Undefined Saprotroph	Possible	Tremelloid-Yeast	NULL	The order contains both teleomorphic and anamorphic species, most of the latter being yeasts	Sterkenburg E, et al. 2015. New Phytologist 207:1145-1158
UNI550	0	23	0	0	0	1	0	0	0	0	0	2	0	45	32	0	0	0	1	52	0	0	7	0	0	0	0	0	2	2	0	0	3	0	17	k__Fungi;p__Ascomycota;c__Dothideomycetes;o__Pleosporales;f__Phaeosphaeriaceae;g__unidentified;s__Phaeosphaeriaceae_sp	Phaeosphaeriaceae	9	Pathotroph-Saprotroph	Fungal Parasite-Plant Pathogen-Plant Saprotroph	Probable	Microfungus	NULL	Necrotrophic or saprobic on a wide range of plants, especially monocotyledons; a few species parasitic on other fungi (Cannon & Kirk 2007)	Cannon PF, Kirk PM. 2007. Fungal Families of the World. CAB International, Cambridge
UNI3179	0	0	0	0	0	0	0	0	0	0	0	0	0	23	0	0	0	0	0	0	0	0	0	0	0	0	164	0	0	0	0	0	0	0	0	k__Fungi;p__Aphelidiomycota;c__Aphelidiomycetes;o__GS16;f__unidentified;g__unidentified;s__GS16_sp	-	-	-	-	-	-	-	Unassigned	-
UNI778	0	0	13	1	0	0	18	0	0	0	0	0	0	0	0	0	0	0	0	0	0	0	0	0	151	0	0	0	4	0	0	0	0	0	0	k__Fungi;p__unidentified;c__unidentified;o__unidentified;f__unidentified;g__unidentified;s__Fungi_sp	-	-	-	-	-	-	-	Unassigned	-
UNI1615	0	3	0	0	0	0	0	0	0	0	0	0	0	0	3	2	1	0	1	162	4	0	2	0	0	0	0	0	2	0	0	0	0	0	6	k__Fungi;p__Ascomycota;c__Dothideomycetes;o__Pleosporales;f__Didymellaceae;g__Ascochyta;s__Ascochyta_sorghi	Ascochyta	13	Pathotroph	Plant Pathogen	Probable	NULL	NULL	NULL	Tedersoo L, et al. 2014. Science 346:1256688
UNI2855	22	0	0	0	2	0	6	0	0	0	66	0	2	4	0	0	0	0	0	0	0	0	5	23	15	0	20	0	0	0	0	0	0	21	0	k__Fungi;p__Ascomycota;c__Eurotiomycetes;o__Eurotiales;f__Trichocomaceae;g__Talaromyces;s__Talaromyces_verruculosus	Talaromyces	13	Saprotroph	Undefined Saprotroph	Probable	NULL	NULL	NULL	Tedersoo L, et al. 2014. Science 346:1256688
UNI884	10	0	37	0	0	0	4	0	0	0	25	0	0	0	0	0	0	0	0	0	0	0	6	4	100	0	0	0	0	0	0	0	0	0	0	k__Fungi;p__unidentified;c__unidentified;o__unidentified;f__unidentified;g__unidentified;s__Fungi_sp	-	-	-	-	-	-	-	Unassigned	-
UNI777	1	0	0	136	3	0	0	0	0	0	0	0	0	0	10	0	0	0	0	0	0	0	2	4	0	0	0	0	0	1	0	0	3	0	26	k__Fungi;p__unidentified;c__unidentified;o__unidentified;f__unidentified;g__unidentified;s__Fungi_sp	-	-	-	-	-	-	-	Unassigned	-
UNI2409	153	2	0	0	0	0	0	0	0	0	0	4	12	0	0	0	0	6	0	0	0	0	0	0	0	0	0	0	5	0	0	0	3	0	0	k__Fungi;p__Ascomycota;c__Dothideomycetes;o__Pleosporales;f__Didymellaceae;g__unidentified;s__Didymellaceae_sp	Didymellaceae	9	Pathotroph-Saprotroph	Animal Pathogen-Plant Pathogen-Undefined Saprotroph	Possible	Microfungus	NULL	NULL	Tedersoo L, et al. 2014. Science 346:1256688 (doi:10.1126/science.1256688)
UNI2448	92	0	10	0	0	0	0	0	0	0	0	0	0	0	0	0	0	0	0	0	0	0	0	0	23	0	0	0	0	0	0	0	0	60	0	k__Fungi;p__Ascomycota;c__Leotiomycetes;o__Helotiales;f__Myxotrichaceae;g__Oidiodendron;s__Oidiodendron_sp	Oidiodendron	13	Pathotroph-Symbiotroph	Ericoid Mycorrhizal	Probable	Dark Septate Endophyte	NULL	NULL	Newsham 2011. New Phytologist 190:783-793 (as DSE)
UNI3951	0	0	0	0	0	0	0	0	0	0	0	0	0	0	0	0	0	0	0	0	184	0	0	0	1	0	0	0	0	0	0	0	0	0	0	k__Fungi;p__Basidiomycota;c__Agaricomycetes;o__Geastrales;f__Sphaerobolaceae;g__Sphaerobolus;s__Sphaerobolus_stellatus	Sphaerobolus	13	Saprotroph	Undefined Saprotroph	Probable	Gasteroid	White Rot	Common name - cannon ball fungus	Tedersoo L, et al. 2014. Science 346:1256688
UNI400	0	1	0	0	0	0	0	0	0	0	0	1	0	9	0	0	0	0	0	0	0	1	0	0	0	0	0	0	151	0	1	0	8	0	13	k__Fungi;p__Basidiomycota;c__Agaricomycetes;o__Corticiales;f__Corticiaceae;g__Limonomyces;s__Limonomyces_sp	Limonomyces	13	Pathotroph	Plant Pathogen	Probable	NULL	NULL	NULL	Tedersoo L, et al. 2014. Science 346:1256688
UNI1238	0	0	0	0	0	0	0	0	0	0	0	0	0	1	0	0	0	0	0	0	0	0	1	2	181	0	0	0	0	0	0	0	0	0	0	k__Fungi;p__unidentified;c__unidentified;o__unidentified;f__unidentified;g__unidentified;s__Fungi_sp	-	-	-	-	-	-	-	Unassigned	-
UNI1192	0	0	0	0	0	0	0	0	0	0	0	0	0	0	145	0	0	0	1	4	0	2	0	0	0	0	0	0	2	5	0	0	1	0	23	k__Fungi;p__Ascomycota;c__Sordariomycetes;o__Sordariales;f__Lasiosphaeriaceae;g__unidentified;s__Lasiosphaeriaceae_sp	Lasiosphaeriaceae	9	Saprotroph	Undefined Saprotroph	Probable	Microfungus	NULL	Saprobes found dung, soil and rotting vegetation (Cannon & Kirk 2007)	Cannon PF, Kirk PM. 2007. Fungal Families of the World. CAB International, Cambridge
UNI3433	0	0	0	0	0	0	0	0	0	0	0	0	2	2	36	3	0	0	0	2	35	0	21	0	0	0	0	0	4	1	0	0	0	0	77	k__Fungi;p__Ascomycota;c__Dothideomycetes;o__Pleosporales;f__Pleosporaceae;g__Alternaria;s__Alternaria_sp	Alternaria	13	Pathotroph-Saprotroph-Symbiotroph	Animal Pathogen-Endophyte-Plant Pathogen-Wood Saprotroph	Possible	Microfungus	Soft Rot	NULL	Duncan CG, Eslyn WE. 1966. Mycologia 58:642-664; Seehann G, et al. 1975. List of Fungi in Soft-Rot Tissue Tests. Institute fur Holzbiologie und Holzschutz, Bundesforschungsanstalt fur Forst - und Holzwirtshaft, Hamburg - Lohbrugge, Germany; Tedersoo L, et al. 2014. Science 346:125688
UNI3457	16	0	4	0	0	0	27	0	0	0	11	21	10	8	0	0	0	0	0	0	0	0	2	0	58	0	26	0	0	0	0	0	0	0	0	k__Fungi;p__Ascomycota;c__Eurotiomycetes;o__Onygenales;f__Onygenales_fam_Incertae_sedis;g__Chrysosporium;s__Chrysosporium_sp	Chrysosporium	13	Saprotroph	Undefined Saprotroph-Wood Saprotroph	Highly Probable	NULL	Soft Rot	NULL	Seehann G, et al. 1975. List of Fungi in Soft-Rot Tissue Tests. Institute fur Holzbiologie und Holzschutz, Bundesforschungsanstalt fur Forst - und Holzwirtshaft, Hamburg - Lohbrugge, Germany; Tedersoo L, et al. 2014. Science 346:1256688
UNI2307	0	0	0	0	0	0	0	0	0	0	0	0	0	0	0	0	0	0	0	0	0	0	0	0	0	0	0	0	5	0	0	0	0	0	178	k__Fungi;p__Ascomycota;c__unidentified;o__unidentified;f__unidentified;g__unidentified;s__Ascomycota_sp	-	-	-	-	-	-	-	Unassigned	-
UNI2390	26	0	0	0	12	0	6	0	0	0	30	1	3	5	0	0	0	0	0	0	0	0	10	25	8	1	50	3	1	0	0	1	0	1	0	k__Fungi;p__unidentified;c__unidentified;o__unidentified;f__unidentified;g__unidentified;s__Fungi_sp	-	-	-	-	-	-	-	Unassigned	-
UNI1765	148	0	1	0	0	0	1	0	0	0	12	0	0	1	0	0	0	0	0	0	0	0	0	6	5	0	7	0	0	0	0	0	0	1	0	k__Fungi;p__Ascomycota;c__Eurotiomycetes;o__Eurotiales;f__Aspergillaceae;g__Penicillium;s__Penicillium_sp	Eurotiales	7	Saprotroph	Undefined Saprotroph	Possible	Microfungus	NULL	NULL	Sterkenburg E, et al. 2015. New Phytologist 207:1145-1158
UNI2237	159	2	0	0	0	0	0	0	0	0	0	2	9	0	0	0	1	4	0	0	0	0	0	0	0	0	0	0	3	0	0	0	2	0	0	k__Fungi;p__Ascomycota;c__Dothideomycetes;o__Pleosporales;f__Didymellaceae;g__unidentified;s__Didymellaceae_sp	Didymellaceae	9	Pathotroph-Saprotroph	Animal Pathogen-Plant Pathogen-Undefined Saprotroph	Possible	Microfungus	NULL	NULL	Tedersoo L, et al. 2014. Science 346:1256688 (doi:10.1126/science.1256688)
UNI918	16	0	1	0	0	0	0	0	0	0	8	1	0	0	1	0	0	0	0	0	0	0	0	34	73	0	0	32	0	0	0	0	0	16	0	k__Fungi;p__Ascomycota;c__Saccharomycetes;o__Saccharomycetales;f__Saccharomycetales_fam_Incertae_sedis;g__Candida;s__Candida_subhashii	Saccharomycetales	7	Saprotroph	Undefined Saprotroph	Possible	Yeast	NULL	NULL	Sterkenburg E, et al. 2015. New Phytologist 207:1145-1158
UNI3810	12	0	1	1	21	0	6	0	0	0	3	0	8	20	0	0	0	3	0	0	0	1	2	25	23	0	15	0	0	0	0	0	0	40	0	k__Fungi;p__Ascomycota;c__Saccharomycetes;o__Saccharomycetales;f__Saccharomycetales_fam_Incertae_sedis;g__Candida;s__Candida_subhashii	Saccharomycetales	7	Saprotroph	Undefined Saprotroph	Possible	Yeast	NULL	NULL	Sterkenburg E, et al. 2015. New Phytologist 207:1145-1158
UNI582	88	1	19	1	0	0	0	0	0	0	12	1	0	0	0	0	0	0	0	0	0	1	0	0	46	0	0	0	0	0	0	4	0	8	0	k__Fungi;p__Ascomycota;c__Leotiomycetes;o__Helotiales;f__Myxotrichaceae;g__Oidiodendron;s__Oidiodendron_sp	Oidiodendron	13	Pathotroph-Symbiotroph	Ericoid Mycorrhizal	Probable	Dark Septate Endophyte	NULL	NULL	Newsham 2011. New Phytologist 190:783-793 (as DSE)
UNI1804	21	2	1	0	7	0	9	0	0	0	6	3	1	0	0	0	0	7	0	0	0	0	0	5	4	0	105	0	0	0	1	0	0	9	0	k__Fungi;p__Aphelidiomycota;c__Aphelidiomycetes;o__GS16;f__unidentified;g__unidentified;s__GS16_sp	-	-	-	-	-	-	-	Unassigned	-
UNI634	0	16	0	9	0	25	0	0	0	0	0	3	12	0	13	0	0	0	1	47	2	23	0	0	0	0	0	0	5	0	5	0	9	0	11	k__Fungi;p__Ascomycota;c__unidentified;o__unidentified;f__unidentified;g__unidentified;s__Ascomycota_sp	-	-	-	-	-	-	-	Unassigned	-
UNI4452	0	5	0	0	0	0	0	0	0	0	0	0	0	14	43	0	1	0	0	5	2	10	0	0	0	0	11	1	4	4	1	0	28	0	52	k__Fungi;p__unidentified;c__unidentified;o__unidentified;f__unidentified;g__unidentified;s__Fungi_sp	-	-	-	-	-	-	-	Unassigned	-
UNI130	1	1	0	0	0	0	0	0	0	0	0	0	0	0	0	6	24	1	131	0	10	0	0	0	0	2	0	0	0	1	0	0	0	0	3	k__Fungi;p__Ascomycota;c__Leotiomycetes;o__Erysiphales;f__Erysiphaceae;g__Blumeria;s__Blumeria_graminis	Blumeria	13	Pathotroph	Plant Pathogen	Probable	Microfungus	NULL	NULL	Tedersoo L, et al. 2014. Science 346:1256688
UNI4469	18	0	2	0	0	0	4	0	0	0	46	0	1	5	0	0	0	0	0	1	0	0	13	20	70	0	0	0	0	0	0	0	0	0	0	k__Fungi;p__Ascomycota;c__Eurotiomycetes;o__Onygenales;f__Onygenales_fam_Incertae_sedis;g__Chrysosporium;s__Chrysosporium_sp	Chrysosporium	13	Saprotroph	Undefined Saprotroph-Wood Saprotroph	Highly Probable	NULL	Soft Rot	NULL	Seehann G, et al. 1975. List of Fungi in Soft-Rot Tissue Tests. Institute fur Holzbiologie und Holzschutz, Bundesforschungsanstalt fur Forst - und Holzwirtshaft, Hamburg - Lohbrugge, Germany; Tedersoo L, et al. 2014. Science 346:1256688
UNI2252	22	0	1	0	8	0	4	0	0	0	33	2	3	10	0	0	0	0	0	0	0	0	2	28	22	0	35	6	0	0	0	0	0	4	0	k__Fungi;p__unidentified;c__unidentified;o__unidentified;f__unidentified;g__unidentified;s__Fungi_sp	-	-	-	-	-	-	-	Unassigned	-
UNI755	0	27	0	0	0	5	0	0	0	0	0	0	40	0	34	4	6	0	1	0	9	7	0	0	0	0	1	0	0	16	0	0	26	0	4	k__Fungi;p__unidentified;c__unidentified;o__unidentified;f__unidentified;g__unidentified;s__Fungi_sp	-	-	-	-	-	-	-	Unassigned	-
UNI1444	15	0	3	0	4	0	5	0	0	0	54	0	2	4	0	0	0	0	0	0	0	0	4	17	33	0	35	0	0	0	0	1	0	2	0	k__Fungi;p__Ascomycota;c__Eurotiomycetes;o__Eurotiales;f__Trichocomaceae;g__Talaromyces;s__Talaromyces_sp	Talaromyces	13	Saprotroph	Undefined Saprotroph	Probable	NULL	NULL	NULL	Tedersoo L, et al. 2014. Science 346:1256688
UNI2163	28	2	0	0	0	2	0	0	0	0	0	24	0	43	1	0	1	0	0	2	50	1	9	0	0	0	0	0	1	0	0	0	14	0	1	k__Fungi;p__Ascomycota;c__Dothideomycetes;o__Pleosporales;f__Didymosphaeriaceae;g__Pseudopithomyces;s__Pseudopithomyces_chartarum	Didymosphaeriaceae	9	Pathotroph-Saprotroph-Symbiotroph	Endophyte-Lichen Parasite-Plant Pathogen-Undefined Saprotroph	Probable	Microfungus	NULL	Saprobes in both woody and herbaceous material, also parasitic on other fungi (Cannon & Kirk 2007)	Cannon PF, Kirk PM. 2007. Fungal Families of the World. CAB International, Cambridge; Massimo NC, et al. 2015. Microbial Ecology 70:61-76
UNI2168	0	1	1	1	0	0	0	3	1	35	1	0	2	3	40	1	0	0	0	0	2	1	0	2	0	1	1	0	17	3	11	24	3	4	21	k__Fungi;p__Ascomycota;c__Dothideomycetes;o__Capnodiales;f__Cladosporiaceae;g__Cladosporium;s__Cladosporium_cladosporioides	Cladosporium cladosporioides	20	Pathotroph-Symbiotroph	Endophyte-Epiphyte-Plant Pathogen	Possible	Microfungus	NULL	Endophyte detection method-culture (David et al. 2016); Epiphyte detection method-culture (KÃ¶hl et al. 2015)	KÃ¶hl J, et al. 2015. Plant Disease 99:535-543; David AS, et al. 2016. Microbial Ecology 71:912-926; http://www.apsnet.org/publications/commonnames/Pages/default.aspx
UNI2994	14	0	1	1	5	0	4	0	0	0	40	0	2	5	0	0	0	1	0	0	0	0	17	41	11	0	20	2	0	0	0	0	0	15	0	k__Fungi;p__Ascomycota;c__Eurotiomycetes;o__Eurotiales;f__Trichocomaceae;g__Talaromyces;s__Talaromyces_sp	Talaromyces	13	Saprotroph	Undefined Saprotroph	Probable	NULL	NULL	NULL	Tedersoo L, et al. 2014. Science 346:1256688
UNI3232	27	0	2	0	4	0	3	0	0	0	21	0	7	10	0	0	0	3	0	0	1	1	16	9	13	0	53	6	0	0	1	1	0	1	0	k__Fungi;p__unidentified;c__unidentified;o__unidentified;f__unidentified;g__unidentified;s__Fungi_sp	-	-	-	-	-	-	-	Unassigned	-
UNI865	0	1	0	1	0	0	0	0	0	0	0	0	0	7	50	0	0	0	3	6	10	4	0	0	0	0	2	0	9	2	0	0	15	0	69	k__Fungi;p__unidentified;c__unidentified;o__unidentified;f__unidentified;g__unidentified;s__Fungi_sp	-	-	-	-	-	-	-	Unassigned	-
UNI1350	0	0	0	0	0	0	0	0	0	0	0	0	160	0	0	0	0	0	0	0	0	0	0	0	0	0	0	0	8	0	0	0	0	0	11	k__Fungi;p__unidentified;c__unidentified;o__unidentified;f__unidentified;g__unidentified;s__Fungi_sp	-	-	-	-	-	-	-	Unassigned	-
UNI3870	16	0	1	0	3	0	8	0	0	0	47	1	0	0	0	0	0	7	0	0	0	0	3	19	7	0	60	2	0	0	0	0	0	4	0	k__Fungi;p__Ascomycota;c__Eurotiomycetes;o__Eurotiales;f__Trichocomaceae;g__Talaromyces;s__Talaromyces_sp	Talaromyces	13	Saprotroph	Undefined Saprotroph	Probable	NULL	NULL	NULL	Tedersoo L, et al. 2014. Science 346:1256688
UNI1766	4	0	1	0	0	0	4	0	0	0	122	3	0	1	0	0	0	0	0	0	0	0	2	7	34	0	0	0	0	0	0	0	0	0	0	k__Fungi;p__unidentified;c__unidentified;o__unidentified;f__unidentified;g__unidentified;s__Fungi_sp	-	-	-	-	-	-	-	Unassigned	-
UNI2030	0	0	0	0	0	0	0	0	0	0	0	2	3	0	0	0	0	0	0	0	0	0	0	8	115	0	50	0	0	0	0	0	0	0	0	k__Fungi;p__unidentified;c__unidentified;o__unidentified;f__unidentified;g__unidentified;s__Fungi_sp	-	-	-	-	-	-	-	Unassigned	-
UNI3207	0	0	0	0	0	0	0	0	0	0	0	0	0	0	0	0	0	0	1	0	0	0	0	18	52	0	107	0	0	0	0	0	0	0	0	k__Fungi;p__unidentified;c__unidentified;o__unidentified;f__unidentified;g__unidentified;s__Fungi_sp	-	-	-	-	-	-	-	Unassigned	-
UNI1456	0	8	0	3	0	1	1	0	0	0	2	0	5	0	5	15	9	0	0	22	11	3	7	0	0	0	0	0	16	1	0	0	61	0	7	k__Fungi;p__Ascomycota;c__Dothideomycetes;o__Pleosporales;f__Didymellaceae;g__Didymella;s__Didymella_pedeiae	Didymella	13	Pathotroph-Saprotroph	Animal Pathogen-Plant Pathogen-Undefined Saprotroph	Probable	Microfungus	NULL	NULL	Tedersoo L, et al. 2014. Science 346:1256688 (doi:10.1126/science.1256688)
UNI1819	10	0	4	0	4	0	5	0	0	0	4	0	0	3	0	0	0	2	0	0	0	0	7	15	22	0	76	6	0	0	0	0	0	19	0	k__Fungi;p__Basidiomycota;c__Tremellomycetes;o__Tremellales;f__Tremellales_fam_Incertae_sedis;g__Cuniculitrema;s__Cuniculitrema_polymorpha	Tremellales	7	Pathotroph-Saprotroph-Symbiotroph	Fungal Parasite-Undefined Saprotroph	Possible	Tremelloid-Yeast	NULL	The order contains both teleomorphic and anamorphic species, most of the latter being yeasts	Sterkenburg E, et al. 2015. New Phytologist 207:1145-1158
UNI489	0	1	0	1	1	3	0	0	0	0	0	0	0	10	2	0	2	0	0	137	1	1	6	0	0	0	0	0	0	1	0	0	0	0	11	k__Fungi;p__Ascomycota;c__Sordariomycetes;o__Hypocreales;f__unidentified;g__unidentified;s__Hypocreales_sp	Hypocreales	7	Saprotroph	Undefined Saprotroph	Possible	Microfungus	NULL	NULL	Sterkenburg E, et al. 2015. New Phytologist 207:1145-1158
UNI691	0	0	0	0	0	2	0	0	0	0	0	0	6	0	1	5	0	0	0	122	3	8	0	0	0	0	0	0	0	0	0	0	0	0	29	k__Fungi;p__Ascomycota;c__unidentified;o__unidentified;f__unidentified;g__unidentified;s__Ascomycota_sp	-	-	-	-	-	-	-	Unassigned	-
UNI1005	0	0	0	0	0	2	0	0	0	0	0	1	0	1	109	0	0	0	7	7	0	21	0	0	0	0	0	0	2	16	0	0	2	0	7	k__Fungi;p__Ascomycota;c__Sordariomycetes;o__Sordariales;f__Lasiosphaeriaceae;g__unidentified;s__Lasiosphaeriaceae_sp	Lasiosphaeriaceae	9	Saprotroph	Undefined Saprotroph	Probable	Microfungus	NULL	Saprobes found dung, soil and rotting vegetation (Cannon & Kirk 2007)	Cannon PF, Kirk PM. 2007. Fungal Families of the World. CAB International, Cambridge
UNI2569	16	0	0	0	0	0	1	0	0	1	109	0	3	6	0	0	0	0	0	0	0	0	5	16	10	0	5	0	0	0	0	0	0	3	0	k__Fungi;p__Ascomycota;c__Eurotiomycetes;o__Eurotiales;f__Trichocomaceae;g__Talaromyces;s__Talaromyces_verruculosus	Talaromyces	13	Saprotroph	Undefined Saprotroph	Probable	NULL	NULL	NULL	Tedersoo L, et al. 2014. Science 346:1256688
UNI3974	9	0	0	0	4	0	4	0	0	0	27	0	11	4	0	0	0	0	0	0	0	0	13	49	19	0	19	0	0	0	0	1	0	15	0	k__Fungi;p__Ascomycota;c__Eurotiomycetes;o__Eurotiales;f__Aspergillaceae;g__Penicillium;s__Penicillium_sp	Eurotiales	7	Saprotroph	Undefined Saprotroph	Possible	Microfungus	NULL	NULL	Sterkenburg E, et al. 2015. New Phytologist 207:1145-1158
UNI1175	0	0	0	0	35	0	0	0	0	0	0	0	0	0	11	0	2	0	0	0	0	43	0	0	0	0	0	0	0	0	0	0	84	0	0	k__Fungi;p__Ascomycota;c__unidentified;o__unidentified;f__unidentified;g__unidentified;s__Ascomycota_sp	-	-	-	-	-	-	-	Unassigned	-
UNI942	0	2	0	0	0	0	0	0	0	0	0	0	1	14	2	5	2	1	0	1	10	1	128	5	0	0	0	0	0	0	0	0	0	0	3	k__Fungi;p__unidentified;c__unidentified;o__unidentified;f__unidentified;g__unidentified;s__Fungi_sp	-	-	-	-	-	-	-	Unassigned	-
UNI1437	0	0	0	0	0	92	0	0	0	0	0	0	0	0	0	0	0	0	1	0	15	3	0	0	0	0	0	0	2	0	0	0	2	0	59	k__Fungi;p__Ascomycota;c__Sordariomycetes;o__Chaetosphaeriales;f__Chaetosphaeriaceae;g__Dinemasporium;s__Dinemasporium_sp	Dinemasporium	13	Saprotroph	Undefined Saprotroph	Probable	NULL	NULL	NULL	Tedersoo L, et al. 2014. Science 346:1256688
UNI2095	10	0	0	0	4	0	10	0	0	0	14	1	1	22	0	0	0	2	0	0	0	0	3	8	9	0	74	3	0	0	0	1	0	12	0	k__Fungi;p__Basidiomycota;c__Tremellomycetes;o__Tremellales;f__Tremellales_fam_Incertae_sedis;g__Cuniculitrema;s__Cuniculitrema_polymorpha	Tremellales	7	Pathotroph-Saprotroph-Symbiotroph	Fungal Parasite-Undefined Saprotroph	Possible	Tremelloid-Yeast	NULL	The order contains both teleomorphic and anamorphic species, most of the latter being yeasts	Sterkenburg E, et al. 2015. New Phytologist 207:1145-1158
UNI656	0	0	33	0	0	0	0	0	0	0	102	0	0	35	0	3	0	0	0	0	0	0	0	0	0	1	0	0	0	0	0	0	0	0	0	k__Fungi;p__Aphelidiomycota;c__Aphelidiomycetes;o__GS16;f__unidentified;g__unidentified;s__GS16_sp	-	-	-	-	-	-	-	Unassigned	-
UNI2764	2	16	0	3	0	4	0	0	0	0	0	1	0	1	68	0	1	0	3	22	9	3	2	0	0	1	0	0	14	1	0	0	3	0	20	k__Fungi;p__unidentified;c__unidentified;o__unidentified;f__unidentified;g__unidentified;s__Fungi_sp	-	-	-	-	-	-	-	Unassigned	-
UNI3930	6	0	1	0	9	0	10	0	0	0	7	11	2	2	0	0	0	0	0	0	0	0	0	20	56	0	36	2	0	0	0	1	0	9	0	k__Fungi;p__Ascomycota;c__Saccharomycetes;o__Saccharomycetales;f__Saccharomycetales_fam_Incertae_sedis;g__Candida;s__Candida_subhashii	Saccharomycetales	7	Saprotroph	Undefined Saprotroph	Possible	Yeast	NULL	NULL	Sterkenburg E, et al. 2015. New Phytologist 207:1145-1158
UNI903	93	0	0	0	0	0	0	0	0	0	0	0	0	0	0	0	0	0	0	0	0	0	0	0	20	0	0	0	0	0	0	0	0	59	0	k__Fungi;p__Ascomycota;c__Leotiomycetes;o__Helotiales;f__Myxotrichaceae;g__Oidiodendron;s__Oidiodendron_sp	Oidiodendron	13	Pathotroph-Symbiotroph	Ericoid Mycorrhizal	Probable	Dark Septate Endophyte	NULL	NULL	Newsham 2011. New Phytologist 190:783-793 (as DSE)
UNI1104	0	0	1	1	0	0	0	0	0	0	0	0	0	0	0	68	99	0	0	0	0	0	3	0	0	0	0	0	0	0	0	0	0	0	0	k__Fungi;p__Ascomycota;c__Leotiomycetes;o__Helotiales;f__unidentified;g__unidentified;s__Helotiales_sp	-	-	-	-	-	-	-	Unassigned	-
UNI4344	0	3	0	0	0	1	0	0	0	0	0	0	5	75	3	3	2	0	0	7	5	14	0	0	0	0	0	0	3	0	0	0	8	0	43	k__Fungi;p__Ascomycota;c__unidentified;o__unidentified;f__unidentified;g__unidentified;s__Ascomycota_sp	-	-	-	-	-	-	-	Unassigned	-
UNI1125	4	0	26	1	1	1	7	0	0	0	10	0	1	2	0	0	0	6	0	0	0	0	0	5	92	0	0	7	2	0	4	1	0	2	0	k__Fungi;p__unidentified;c__unidentified;o__unidentified;f__unidentified;g__unidentified;s__Fungi_sp	-	-	-	-	-	-	-	Unassigned	-
UNI3613	28	0	0	0	18	0	11	0	0	7	0	30	0	7	2	0	0	61	0	0	0	0	0	0	5	0	0	0	0	0	0	2	1	0	0	k__Fungi;p__unidentified;c__unidentified;o__unidentified;f__unidentified;g__unidentified;s__Fungi_sp	-	-	-	-	-	-	-	Unassigned	-
UNI1000	21	2	0	0	0	0	0	0	0	0	0	136	0	5	0	0	0	0	0	0	5	0	0	0	0	0	0	0	0	0	0	0	2	0	0	k__Fungi;p__Ascomycota;c__Dothideomycetes;o__Pleosporales;f__Didymosphaeriaceae;g__Pseudopithomyces;s__Pseudopithomyces_chartarum	Didymosphaeriaceae	9	Pathotroph-Saprotroph-Symbiotroph	Endophyte-Lichen Parasite-Plant Pathogen-Undefined Saprotroph	Probable	Microfungus	NULL	Saprobes in both woody and herbaceous material, also parasitic on other fungi (Cannon & Kirk 2007)	Cannon PF, Kirk PM. 2007. Fungal Families of the World. CAB International, Cambridge; Massimo NC, et al. 2015. Microbial Ecology 70:61-76
UNI2101	9	0	3	0	9	0	4	0	0	0	3	54	2	4	0	0	0	3	0	0	0	0	5	7	32	0	25	7	1	0	0	0	0	3	0	k__Fungi;p__Ascomycota;c__Saccharomycetes;o__Saccharomycetales;f__Saccharomycetales_fam_Incertae_sedis;g__Candida;s__Candida_subhashii	Saccharomycetales	7	Saprotroph	Undefined Saprotroph	Possible	Yeast	NULL	NULL	Sterkenburg E, et al. 2015. New Phytologist 207:1145-1158
UNI3212	16	1	0	0	4	0	5	0	0	4	45	0	4	6	0	0	0	3	0	0	0	0	18	26	14	0	14	0	0	0	0	2	0	9	0	k__Fungi;p__Ascomycota;c__Eurotiomycetes;o__Eurotiales;f__Trichocomaceae;g__Talaromyces;s__Talaromyces_verruculosus	Talaromyces	13	Saprotroph	Undefined Saprotroph	Probable	NULL	NULL	NULL	Tedersoo L, et al. 2014. Science 346:1256688
UNI4446	0	0	0	2	0	0	0	0	0	0	150	0	0	0	0	0	0	0	0	0	0	0	0	0	19	0	0	0	0	0	0	0	0	0	0	k__Fungi;p__unidentified;c__unidentified;o__unidentified;f__unidentified;g__unidentified;s__Fungi_sp	-	-	-	-	-	-	-	Unassigned	-
UNI533	0	0	0	0	0	0	0	0	0	0	0	0	0	0	0	0	0	0	0	1	0	25	0	0	0	0	0	0	2	0	0	0	12	0	131	k__Fungi;p__unidentified;c__unidentified;o__unidentified;f__unidentified;g__unidentified;s__Fungi_sp	-	-	-	-	-	-	-	Unassigned	-
UNI3565	0	0	0	0	0	0	0	0	0	0	0	0	0	0	0	0	0	0	0	0	0	0	0	0	0	0	0	0	171	0	0	0	0	0	0	k__Fungi;p__unidentified;c__unidentified;o__unidentified;f__unidentified;g__unidentified;s__Fungi_sp	-	-	-	-	-	-	-	Unassigned	-
UNI1146	0	0	0	0	0	0	1	0	0	0	0	0	0	0	0	0	0	0	0	0	0	0	0	0	0	0	169	0	0	0	0	0	0	0	0	k__Fungi;p__Ascomycota;c__Leotiomycetes;o__Helotiales;f__Helotiaceae;g__Rhizoscyphus;s__Rhizoscyphus_sp	Rhizoscyphus	13	Pathotroph-Saprotroph-Symbiotroph	Bryophyte Parasite-Ectomycorrhizal-Ericoid Mycorrhizal-Undefined Saprotroph	Possible	Microfungus; Dark Septate Microfungus	NULL	Syn.: Hymenoscyphus among other (see e.g., Pezoloma ericae)	Baral and Krieglsteiner 2006. Acta Mycologica 41:11-20 (as a bryophyte parasite); Huhtinen et al. 2010. Nova Hedwigia 90:413-431, Bent et al. 2011. Applied and Environmental Microbiology 77:3351-3359 (as ectomycorrhizae); Tedersoo L, et al. 2014. Science 346:1256688 (as saprotroph)
UNI4247	0	0	0	0	0	0	0	0	0	0	0	1	0	0	161	0	0	0	0	0	5	0	0	2	0	0	0	0	0	1	0	0	0	0	0	k__Fungi;p__unidentified;c__unidentified;o__unidentified;f__unidentified;g__unidentified;s__Fungi_sp	-	-	-	-	-	-	-	Unassigned	-
UNI1582	0	0	0	0	0	0	0	0	0	0	0	0	1	0	0	0	0	0	0	0	0	2	0	146	20	0	0	0	0	0	0	0	0	0	0	k__Fungi;p__Ascomycota;c__Sordariomycetes;o__Sordariales;f__Lasiosphaeriaceae;g__unidentified;s__Lasiosphaeriaceae_sp	Lasiosphaeriaceae	9	Saprotroph	Undefined Saprotroph	Probable	Microfungus	NULL	Saprobes found dung, soil and rotting vegetation (Cannon & Kirk 2007)	Cannon PF, Kirk PM. 2007. Fungal Families of the World. CAB International, Cambridge
UNI1600	12	0	5	0	0	0	0	0	0	0	0	0	0	0	0	0	0	0	0	0	0	0	0	8	129	0	11	0	0	0	0	0	0	4	0	k__Fungi;p__Basidiomycota;c__Tremellomycetes;o__Filobasidiales;f__Filobasidiaceae;g__Filobasidium;s__Filobasidium_sp	Filobasidium	13	Saprotroph	Undefined Saprotroph	Highly Probable	Facultative Yeast	NULL	NULL	Kurtzman CP, et al. (eds.) 2011. The Yeasts, a Taxonomic Study. Fifth Edition. Vols 1-3. Elsevier, San Diego
UNI2673	9	0	5	0	9	0	11	0	0	0	3	4	0	4	0	0	0	1	0	0	0	1	1	17	91	0	0	3	0	0	0	0	0	10	0	k__Fungi;p__Ascomycota;c__Leotiomycetes;o__Thelebolales;f__Pseudeurotiaceae;g__Pseudogymnoascus;s__Pseudogymnoascus_sp	Pseudogymnoascus	13	Pathotroph-Saprotroph-Symbiotroph	Animal Pathogen-Soil Saprotroph	Possible	NULL	NULL	It is important to note that the majority of species that comprise this genus, including the White-Nose Bat Syndrome causing Pseudogymnoascus destructans, were once placed in the genus Geomyces (see Minnis & Lindner 2013),and including Pseudogymnoascus panorum (as Geomyces panorum) that had been widely applied to a number of isolates from cold places, including those found in soil, on living root…	Minnis AM, Lindner DL. 2013. Fungal Biology 117:638-649; Tedersoo L, et al. 2014. Science 346:1256688
UNI3740	0	16	0	8	0	1	0	0	0	0	0	0	2	24	4	3	2	0	0	0	19	3	21	0	0	0	0	0	8	0	0	0	35	0	23	k__Fungi;p__Ascomycota;c__Dothideomycetes;o__Pleosporales;f__Leptosphaeriaceae;g__unidentified;s__Leptosphaeriaceae_sp	Leptosphaeriaceae	9	Pathotroph-Saprotroph	Plant Pathogen-Wood Saprotroph	Probable	Microfungus	NULL	Saprobic or weakly necrotrophic on stems or leaves (Cannon & Kirk 2007)	Cannon PF, Kirk PM. 2007. Fungal Families of the World. CAB International, Cambridge
UNI4185	4	47	0	73	41	0	0	0	0	0	0	4	0	0	0	0	0	0	0	0	0	0	0	0	0	0	0	0	0	0	0	0	0	0	0	k__Fungi;p__Ascomycota;c__Leotiomycetes;o__Helotiales;f__Helotiales_fam_Incertae_sedis;g__Mastigosporium;s__Mastigosporium_album	Mastigosporium	13	Pathotroph	Plant Pathogen	Probable	NULL	NULL	NULL	http://www.apsnet.org/publications/commonnames/Pages/default.aspx
UNI713	0	4	0	18	0	3	0	0	0	0	0	0	69	0	4	2	1	0	0	17	0	11	2	0	0	0	0	0	9	2	0	0	15	0	12	k__Fungi;p__Ascomycota;c__Dothideomycetes;o__Pleosporales;f__Phaeosphaeriaceae;g__Neosetophoma;s__Neosetophoma_samararum	Neosetophoma	13	Saprotroph	Undefined Saprotroph	Probable	NULL	NULL	NULL	Tedersoo L, et al. 2014. Science 346:1256688
UNI1101	0	0	0	0	0	1	0	0	0	0	0	0	0	15	37	8	0	0	0	2	47	55	0	0	0	0	0	0	0	0	0	0	1	0	3	k__Fungi;p__unidentified;c__unidentified;o__unidentified;f__unidentified;g__unidentified;s__Fungi_sp	-	-	-	-	-	-	-	Unassigned	-
UNI1649	5	0	2	0	45	0	3	0	0	3	2	2	2	7	0	0	0	12	0	0	0	0	4	1	47	0	23	7	1	0	0	0	0	2	0	k__Fungi;p__Ascomycota;c__Saccharomycetes;o__Saccharomycetales;f__Saccharomycetales_fam_Incertae_sedis;g__Candida;s__Candida_subhashii	Saccharomycetales	7	Saprotroph	Undefined Saprotroph	Possible	Yeast	NULL	NULL	Sterkenburg E, et al. 2015. New Phytologist 207:1145-1158
UNI1705	0	0	0	0	0	0	0	0	0	0	0	0	0	1	128	0	0	0	2	0	1	7	0	0	0	0	0	0	0	20	0	0	1	0	8	k__Fungi;p__Ascomycota;c__Sordariomycetes;o__Sordariales;f__Lasiosphaeriaceae;g__unidentified;s__Lasiosphaeriaceae_sp	Lasiosphaeriaceae	9	Saprotroph	Undefined Saprotroph	Probable	Microfungus	NULL	Saprobes found dung, soil and rotting vegetation (Cannon & Kirk 2007)	Cannon PF, Kirk PM. 2007. Fungal Families of the World. CAB International, Cambridge
UNI3808	12	0	10	1	13	0	1	0	0	0	11	2	1	8	0	0	1	3	0	0	0	0	35	13	6	0	22	1	1	0	0	0	0	27	0	k__Fungi;p__Ascomycota;c__Eurotiomycetes;o__Eurotiales;f__Trichocomaceae;g__Talaromyces;s__Talaromyces_sp	Talaromyces	13	Saprotroph	Undefined Saprotroph	Probable	NULL	NULL	NULL	Tedersoo L, et al. 2014. Science 346:1256688
UNI2028	3	1	10	0	0	0	2	0	0	1	2	6	1	10	0	0	0	16	0	0	0	3	2	3	44	0	10	51	0	0	1	0	0	2	0	k__Fungi;p__Rozellomycota;c__unidentified;o__unidentified;f__unidentified;g__unidentified;s__Rozellomycota_sp	-	-	-	-	-	-	-	Unassigned	-
UNI1829	0	0	5	0	14	0	0	0	0	0	0	8	0	3	0	0	0	31	0	0	0	3	5	14	85	0	0	0	0	0	0	0	0	0	0	k__Fungi;p__unidentified;c__unidentified;o__unidentified;f__unidentified;g__unidentified;s__Fungi_sp	-	-	-	-	-	-	-	Unassigned	-
UNI1053	0	0	55	0	0	0	0	0	0	0	0	4	0	0	0	0	0	0	0	0	0	5	0	0	0	0	0	0	0	0	0	0	0	104	0	k__Fungi;p__unidentified;c__unidentified;o__unidentified;f__unidentified;g__unidentified;s__Fungi_sp	-	-	-	-	-	-	-	Unassigned	-
UNI3432	1	0	0	0	0	0	0	0	0	1	148	0	0	1	0	0	0	0	0	0	0	0	2	9	2	0	1	0	0	0	0	0	0	2	0	k__Fungi;p__Ascomycota;c__Eurotiomycetes;o__Eurotiales;f__Trichocomaceae;g__Talaromyces;s__Talaromyces_sp	Talaromyces	13	Saprotroph	Undefined Saprotroph	Probable	NULL	NULL	NULL	Tedersoo L, et al. 2014. Science 346:1256688
UNI801	34	0	0	0	5	0	11	0	0	0	27	2	2	4	0	0	1	5	0	0	0	0	3	23	25	0	17	1	0	0	0	0	0	7	0	k__Fungi;p__Ascomycota;c__Eurotiomycetes;o__Eurotiales;f__Trichocomaceae;g__Talaromyces;s__Talaromyces_sp	Talaromyces	13	Saprotroph	Undefined Saprotroph	Probable	NULL	NULL	NULL	Tedersoo L, et al. 2014. Science 346:1256688
UNI1076	0	0	11	0	15	0	10	0	0	0	46	0	5	0	0	0	0	0	0	1	0	0	0	0	47	0	0	0	0	0	0	0	0	30	1	k__Fungi;p__Ascomycota;c__Eurotiomycetes;o__Eurotiales;f__Aspergillaceae;g__Penicillium;s__Penicillium_sp	Eurotiales	7	Saprotroph	Undefined Saprotroph	Possible	Microfungus	NULL	NULL	Sterkenburg E, et al. 2015. New Phytologist 207:1145-1158
UNI1105	0	22	0	8	0	1	0	0	0	0	0	3	0	0	16	13	0	0	0	3	0	0	29	2	0	1	0	0	7	0	0	0	28	0	33	k__Fungi;p__Ascomycota;c__Dothideomycetes;o__Pleosporales;f__Didymellaceae;g__unidentified;s__Didymellaceae_sp	Didymellaceae	9	Pathotroph-Saprotroph	Animal Pathogen-Plant Pathogen-Undefined Saprotroph	Possible	Microfungus	NULL	NULL	Tedersoo L, et al. 2014. Science 346:1256688 (doi:10.1126/science.1256688)
UNI2411	0	0	0	0	0	2	0	0	0	0	0	0	0	4	92	1	3	0	1	0	49	2	0	0	0	0	0	0	1	0	0	1	0	0	10	k__Fungi;p__Ascomycota;c__Dothideomycetes;o__Capnodiales;f__Cladosporiaceae;g__Cladosporium;s__Cladosporium_herbarum	Cladosporium herbarum	20	Pathotroph-Saprotroph	Plant Pathogen-Wood Saprotroph	Probable	Microfungus	Soft Rot	NULL	Duncan CG, Eslyn WE. 1966. Mycologia 58:642-664; Seehann G, et al. 1975. List of Fungi in Soft-Rot Tissue Tests. Institute fur Holzbiologie und Holzschutz, Bundesforschungsanstalt fur Forst - und Holzwirtshaft, Hamburg - Lohbrugge, Germany; Worrall JJ, et al. 1997. Mycologia 89: 199-219; http://www.apsnet.org/publications/commonnames/Pages/default.aspx
UNI3343	19	0	0	0	8	0	4	0	0	0	3	1	0	9	0	0	0	0	0	0	0	0	3	29	65	0	14	3	0	0	0	0	0	8	0	k__Fungi;p__Ascomycota;c__Saccharomycetes;o__Saccharomycetales;f__Saccharomycetales_fam_Incertae_sedis;g__Candida;s__Candida_subhashii	Saccharomycetales	7	Saprotroph	Undefined Saprotroph	Possible	Yeast	NULL	NULL	Sterkenburg E, et al. 2015. New Phytologist 207:1145-1158
UNI4093	0	5	0	0	0	0	0	0	0	0	0	0	1	0	40	0	0	0	2	37	30	1	15	0	0	0	0	0	4	0	0	0	6	0	25	k__Fungi;p__Ascomycota;c__Dothideomycetes;o__Pleosporales;f__Didymellaceae;g__Ascochyta;s__Ascochyta_sorghi	Ascochyta	13	Pathotroph	Plant Pathogen	Probable	NULL	NULL	NULL	Tedersoo L, et al. 2014. Science 346:1256688
UNI667	0	0	0	0	69	33	1	0	0	0	0	54	0	0	0	2	0	0	0	0	0	0	1	1	0	0	0	0	2	0	0	0	0	0	3	k__Fungi;p__Basidiomycota;c__Tremellomycetes;o__Tremellales;f__Bulleribasidiaceae;g__Dioszegia;s__Dioszegia_sp	Tremellales	7	Pathotroph-Saprotroph-Symbiotroph	Fungal Parasite-Undefined Saprotroph	Possible	Tremelloid-Yeast	NULL	The order contains both teleomorphic and anamorphic species, most of the latter being yeasts	Sterkenburg E, et al. 2015. New Phytologist 207:1145-1158
UNI1231	0	0	6	0	0	0	0	0	0	0	0	1	0	8	0	0	0	0	0	0	0	0	10	82	58	1	0	0	0	0	0	0	0	0	0	k__Fungi;p__unidentified;c__unidentified;o__unidentified;f__unidentified;g__unidentified;s__Fungi_sp	-	-	-	-	-	-	-	Unassigned	-
UNI1591	3	0	3	0	6	0	5	0	0	0	16	2	2	7	0	0	0	0	0	0	0	0	2	5	35	0	63	9	0	0	0	2	0	5	0	k__Fungi;p__Ascomycota;c__Saccharomycetes;o__Saccharomycetales;f__Saccharomycetales_fam_Incertae_sedis;g__Candida;s__Candida_subhashii	Saccharomycetales	7	Saprotroph	Undefined Saprotroph	Possible	Yeast	NULL	NULL	Sterkenburg E, et al. 2015. New Phytologist 207:1145-1158
UNI2561	3	0	21	1	1	0	3	0	0	0	1	0	1	3	0	1	0	2	0	0	0	0	0	11	84	0	30	0	1	0	0	1	0	1	0	k__Fungi;p__Mucoromycota;c__Mucoromycetes;o__Mucorales;f__Rhizopodaceae;g__Rhizopus;s__Rhizopus_arrhizus	Mucorales	7	Saprotroph	Undefined Saprotroph	Possible	Microfungus	NULL	NULL	Sterkenburg E, et al. 2015. New Phytologist 207:1145-1158
UNI3158	11	0	0	0	2	0	1	0	0	0	61	1	10	7	0	0	0	1	0	0	0	0	8	14	16	0	13	0	0	0	0	0	0	20	0	k__Fungi;p__Ascomycota;c__Eurotiomycetes;o__Eurotiales;f__Trichocomaceae;g__Talaromyces;s__Talaromyces_verruculosus	Talaromyces	13	Saprotroph	Undefined Saprotroph	Probable	NULL	NULL	NULL	Tedersoo L, et al. 2014. Science 346:1256688
UNI4298	11	1	0	0	5	0	3	0	0	1	52	1	10	5	0	1	0	1	0	0	0	1	8	15	17	0	20	0	0	0	0	3	0	10	0	k__Fungi;p__Ascomycota;c__Eurotiomycetes;o__Eurotiales;f__Trichocomaceae;g__Talaromyces;s__Talaromyces_verruculosus	Talaromyces	13	Saprotroph	Undefined Saprotroph	Probable	NULL	NULL	NULL	Tedersoo L, et al. 2014. Science 346:1256688
UNI1030	4	0	12	0	0	0	6	0	0	1	0	6	1	2	0	1	0	14	0	0	0	1	0	10	48	0	49	4	0	0	0	2	0	3	0	k__Fungi;p__Mucoromycota;c__Mucoromycetes;o__Mucorales;f__Rhizopodaceae;g__Rhizopus;s__Rhizopus_arrhizus	Mucorales	7	Saprotroph	Undefined Saprotroph	Possible	Microfungus	NULL	NULL	Sterkenburg E, et al. 2015. New Phytologist 207:1145-1158
UNI1325	0	0	0	0	1	0	0	0	0	0	0	0	0	0	0	0	0	0	0	0	0	0	0	0	0	0	163	0	0	0	0	0	0	0	0	k__Fungi;p__Basidiomycota;c__Agaricomycetes;o__Cantharellales;f__Ceratobasidiaceae;g__Ceratobasidium;s__Ceratobasidium_sp	Ceratobasidiaceae	9	Pathotroph-Saprotroph-Symbiotroph	Endomycorrhizal-Plant Pathogen-Undefined Saprotroph	Possible	Microfungus	NULL	Best known as plant pathogens, but also saprobic. Species are endomycorrhizal with a wide range of plant roots - especially of Orchidaceae but also even bryophytes (Cannon & Kirk 2007)	Cannon PF, Kirk PM. 2007. Fungal Families of the World. CAB International, Cambridge
UNI1459	86	2	9	1	0	0	0	0	0	0	0	2	0	0	0	0	0	0	0	0	0	0	0	0	50	0	0	0	0	0	0	4	0	10	0	k__Fungi;p__Ascomycota;c__Leotiomycetes;o__Helotiales;f__Myxotrichaceae;g__Oidiodendron;s__Oidiodendron_sp	Oidiodendron	13	Pathotroph-Symbiotroph	Ericoid Mycorrhizal	Probable	Dark Septate Endophyte	NULL	NULL	Newsham 2011. New Phytologist 190:783-793 (as DSE)
UNI4396	14	1	0	0	6	0	2	0	0	0	6	3	2	5	0	0	0	6	0	0	0	0	0	18	95	0	0	2	0	0	0	0	0	4	0	k__Fungi;p__Ascomycota;c__Eurotiomycetes;o__Onygenales;f__Onygenales_fam_Incertae_sedis;g__Chrysosporium;s__Chrysosporium_sp	Chrysosporium	13	Saprotroph	Undefined Saprotroph-Wood Saprotroph	Highly Probable	NULL	Soft Rot	NULL	Seehann G, et al. 1975. List of Fungi in Soft-Rot Tissue Tests. Institute fur Holzbiologie und Holzschutz, Bundesforschungsanstalt fur Forst - und Holzwirtshaft, Hamburg - Lohbrugge, Germany; Tedersoo L, et al. 2014. Science 346:1256688
UNI460	0	2	0	6	23	1	0	0	0	0	0	0	0	18	4	1	1	0	0	91	2	3	6	0	0	0	0	0	0	2	0	0	0	0	4	k__Fungi;p__Ascomycota;c__Sordariomycetes;o__Hypocreales;f__unidentified;g__unidentified;s__Hypocreales_sp	Hypocreales	7	Saprotroph	Undefined Saprotroph	Possible	Microfungus	NULL	NULL	Sterkenburg E, et al. 2015. New Phytologist 207:1145-1158
UNI740	0	0	19	0	0	0	0	0	0	0	5	25	0	1	0	0	0	64	0	0	1	4	4	4	17	1	0	13	0	0	5	0	0	1	0	k__Fungi;p__Rozellomycota;c__unidentified;o__unidentified;f__unidentified;g__unidentified;s__Rozellomycota_sp	-	-	-	-	-	-	-	Unassigned	-
UNI1222	0	0	15	0	0	0	10	0	0	0	1	0	0	0	0	1	0	0	0	0	0	0	0	0	135	0	0	0	2	0	0	0	0	0	0	k__Fungi;p__unidentified;c__unidentified;o__unidentified;f__unidentified;g__unidentified;s__Fungi_sp	-	-	-	-	-	-	-	Unassigned	-
UNI1542	0	0	0	0	0	0	0	0	0	0	1	0	0	0	0	0	0	0	0	0	0	0	163	0	0	0	0	0	0	0	0	0	0	0	0	k__Fungi;p__unidentified;c__unidentified;o__unidentified;f__unidentified;g__unidentified;s__Fungi_sp	-	-	-	-	-	-	-	Unassigned	-
UNI1338	0	2	19	0	0	0	0	0	0	0	0	2	0	0	0	0	0	0	0	0	0	9	0	0	128	0	0	0	0	0	0	2	0	2	0	k__Fungi;p__unidentified;c__unidentified;o__unidentified;f__unidentified;g__unidentified;s__Fungi_sp	-	-	-	-	-	-	-	Unassigned	-
UNI2193	0	0	0	0	0	0	0	0	0	0	0	0	0	0	126	0	0	0	3	5	0	4	0	0	0	0	0	0	3	6	0	0	0	0	16	k__Fungi;p__Ascomycota;c__Sordariomycetes;o__Sordariales;f__Lasiosphaeriaceae;g__unidentified;s__Lasiosphaeriaceae_sp	Lasiosphaeriaceae	9	Saprotroph	Undefined Saprotroph	Probable	Microfungus	NULL	Saprobes found dung, soil and rotting vegetation (Cannon & Kirk 2007)	Cannon PF, Kirk PM. 2007. Fungal Families of the World. CAB International, Cambridge
UNI3702	15	0	0	0	5	0	10	0	0	0	3	0	1	0	0	0	0	0	0	0	0	0	1	12	7	0	95	6	0	0	0	0	0	8	0	k__Fungi;p__Basidiomycota;c__Tremellomycetes;o__Tremellales;f__Tremellales_fam_Incertae_sedis;g__Cuniculitrema;s__Cuniculitrema_polymorpha	Tremellales	7	Pathotroph-Saprotroph-Symbiotroph	Fungal Parasite-Undefined Saprotroph	Possible	Tremelloid-Yeast	NULL	The order contains both teleomorphic and anamorphic species, most of the latter being yeasts	Sterkenburg E, et al. 2015. New Phytologist 207:1145-1158
UNI4466	4	0	0	0	0	0	2	0	0	1	42	2	0	3	0	0	0	0	0	0	0	0	3	30	75	0	0	1	0	0	0	0	0	0	0	k__Fungi;p__Ascomycota;c__Leotiomycetes;o__Thelebolales;f__Pseudeurotiaceae;g__Pseudogymnoascus;s__Pseudogymnoascus_pannorum	Pseudogymnoascus	13	Pathotroph-Saprotroph-Symbiotroph	Animal Pathogen-Soil Saprotroph	Possible	NULL	NULL	It is important to note that the majority of species that comprise this genus, including the White-Nose Bat Syndrome causing Pseudogymnoascus destructans, were once placed in the genus Geomyces (see Minnis & Lindner 2013),and including Pseudogymnoascus panorum (as Geomyces panorum) that had been widely applied to a number of isolates from cold places, including those found in soil, on living root…	Minnis AM, Lindner DL. 2013. Fungal Biology 117:638-649; Tedersoo L, et al. 2014. Science 346:1256688
UNI1490	0	0	5	0	0	0	0	0	0	0	0	149	0	0	0	0	0	0	0	0	0	0	1	1	5	0	1	0	1	0	0	0	0	0	0	k__Fungi;p__Aphelidiomycota;c__Aphelidiomycetes;o__GS16;f__unidentified;g__unidentified;s__GS16_sp	-	-	-	-	-	-	-	Unassigned	-
UNI4437	31	0	1	1	0	0	5	0	0	0	44	14	0	7	0	0	0	11	0	0	0	0	0	0	30	0	5	0	3	0	0	0	0	11	0	k__Fungi;p__unidentified;c__unidentified;o__unidentified;f__unidentified;g__unidentified;s__Fungi_sp	-	-	-	-	-	-	-	Unassigned	-
UNI1399	0	5	0	1	0	0	0	0	0	0	0	0	0	5	15	0	0	0	0	0	44	0	46	0	0	0	0	0	1	0	0	0	1	0	45	k__Fungi;p__unidentified;c__unidentified;o__unidentified;f__unidentified;g__unidentified;s__Fungi_sp	-	-	-	-	-	-	-	Unassigned	-
UNI655	40	0	0	0	19	0	6	0	0	2	0	22	0	0	4	0	0	63	0	0	0	0	0	0	5	0	0	0	0	0	0	2	0	0	0	k__Fungi;p__unidentified;c__unidentified;o__unidentified;f__unidentified;g__unidentified;s__Fungi_sp	-	-	-	-	-	-	-	Unassigned	-
UNI1439	1	0	0	0	0	0	0	0	0	0	0	0	2	0	11	0	0	0	0	3	0	21	0	0	0	0	0	0	6	0	0	0	1	0	117	k__Fungi;p__Ascomycota;c__Sordariomycetes;o__Sordariales;f__Lasiosphaeriaceae;g__unidentified;s__Lasiosphaeriaceae_sp	Lasiosphaeriaceae	9	Saprotroph	Undefined Saprotroph	Probable	Microfungus	NULL	Saprobes found dung, soil and rotting vegetation (Cannon & Kirk 2007)	Cannon PF, Kirk PM. 2007. Fungal Families of the World. CAB International, Cambridge
UNI1835	0	0	1	0	9	0	4	0	0	1	26	3	7	3	0	0	0	5	0	0	0	0	6	35	26	0	23	2	0	0	0	3	0	8	0	k__Fungi;p__Ascomycota;c__Eurotiomycetes;o__Eurotiales;f__Aspergillaceae;g__Penicillium;s__Penicillium_sp	Eurotiales	7	Saprotroph	Undefined Saprotroph	Possible	Microfungus	NULL	NULL	Sterkenburg E, et al. 2015. New Phytologist 207:1145-1158
UNI2145	29	0	0	0	4	0	2	0	0	1	21	2	2	3	0	0	0	2	0	0	0	0	4	25	30	0	23	2	0	0	0	0	0	11	1	k__Fungi;p__Ascomycota;c__Eurotiomycetes;o__Eurotiales;f__Trichocomaceae;g__Talaromyces;s__Talaromyces_sp	Talaromyces	13	Saprotroph	Undefined Saprotroph	Probable	NULL	NULL	NULL	Tedersoo L, et al. 2014. Science 346:1256688
UNI340	0	6	0	1	13	2	0	0	0	0	0	0	0	14	4	0	3	0	0	103	3	6	5	0	0	0	0	0	0	0	0	0	1	0	1	k__Fungi;p__Ascomycota;c__Sordariomycetes;o__Hypocreales;f__unidentified;g__unidentified;s__Hypocreales_sp	Hypocreales	7	Saprotroph	Undefined Saprotroph	Possible	Microfungus	NULL	NULL	Sterkenburg E, et al. 2015. New Phytologist 207:1145-1158
UNI961	19	0	3	0	14	0	3	0	0	0	13	8	2	11	0	0	0	4	0	0	0	0	5	14	24	0	27	0	0	0	0	0	0	15	0	k__Fungi;p__Ascomycota;c__Eurotiomycetes;o__Eurotiales;f__Trichocomaceae;g__Talaromyces;s__Talaromyces_sp	Talaromyces	13	Saprotroph	Undefined Saprotroph	Probable	NULL	NULL	NULL	Tedersoo L, et al. 2014. Science 346:1256688
UNI2240	13	1	5	0	2	0	5	0	0	0	4	1	3	0	0	0	0	6	0	0	0	0	0	11	0	0	109	0	0	0	0	0	0	1	0	k__Fungi;p__Aphelidiomycota;c__Aphelidiomycetes;o__GS16;f__unidentified;g__unidentified;s__GS16_sp	-	-	-	-	-	-	-	Unassigned	-
UNI4229	0	0	0	25	0	0	0	0	0	0	0	0	0	0	0	1	3	0	9	0	0	6	20	0	0	0	0	0	0	26	0	0	69	1	1	k__Fungi;p__unidentified;c__unidentified;o__unidentified;f__unidentified;g__unidentified;s__Fungi_sp	-	-	-	-	-	-	-	Unassigned	-
UNI3133	1	34	0	3	0	2	0	0	0	0	0	0	7	0	13	4	2	0	0	2	7	12	0	0	0	0	0	0	0	2	0	0	29	0	43	k__Fungi;p__unidentified;c__unidentified;o__unidentified;f__unidentified;g__unidentified;s__Fungi_sp	-	-	-	-	-	-	-	Unassigned	-
UNI1276	0	6	0	2	0	1	0	0	0	0	0	0	5	22	5	2	0	0	0	0	7	0	9	0	0	1	0	0	25	0	0	0	61	0	14	k__Fungi;p__Ascomycota;c__Dothideomycetes;o__Pleosporales;f__Didymellaceae;g__Epicoccum;s__Epicoccum_nigrum	Didymellaceae	9	Pathotroph-Saprotroph	Animal Pathogen-Plant Pathogen-Undefined Saprotroph	Possible	Microfungus	NULL	NULL	Tedersoo L, et al. 2014. Science 346:1256688 (doi:10.1126/science.1256688)
UNI1483	0	2	0	3	0	1	0	0	0	0	27	0	0	8	13	4	1	0	1	59	1	14	8	0	0	0	0	0	0	5	0	0	9	0	3	k__Fungi;p__Ascomycota;c__Sordariomycetes;o__Hypocreales;f__unidentified;g__unidentified;s__Hypocreales_sp	Hypocreales	7	Saprotroph	Undefined Saprotroph	Possible	Microfungus	NULL	NULL	Sterkenburg E, et al. 2015. New Phytologist 207:1145-1158
UNI4485	2	0	0	0	6	0	6	0	0	0	12	0	16	3	0	0	0	0	0	0	0	0	4	42	20	0	25	1	0	0	0	0	0	22	0	k__Fungi;p__Ascomycota;c__Eurotiomycetes;o__Eurotiales;f__Aspergillaceae;g__Penicillium;s__Penicillium_sp	Eurotiales	7	Saprotroph	Undefined Saprotroph	Possible	Microfungus	NULL	NULL	Sterkenburg E, et al. 2015. New Phytologist 207:1145-1158
UNI593	0	2	0	6	0	3	0	0	0	0	0	1	18	0	5	4	0	22	2	2	1	0	0	0	0	5	0	0	31	0	0	0	38	0	19	k__Fungi;p__Ascomycota;c__Dothideomycetes;o__Pleosporales;f__Pleosporaceae;g__Alternaria;s__Alternaria_infectoria	Alternaria infectoria	20	Pathotroph	Animal Pathogen	Probable	Microfungus	NULL	Likely opportunistic human pathogen (Irinyi et al. 2015)	Irinyi L, et al. 2015. Medical Mycology 53:313-337
UNI894	3	0	1	0	5	0	6	0	0	0	1	1	2	4	0	0	0	1	0	0	0	0	0	16	88	1	22	1	0	0	0	0	0	7	0	k__Fungi;p__Ascomycota;c__Saccharomycetes;o__Saccharomycetales;f__Saccharomycetales_fam_Incertae_sedis;g__Candida;s__Candida_subhashii	Saccharomycetales	7	Saprotroph	Undefined Saprotroph	Possible	Yeast	NULL	NULL	Sterkenburg E, et al. 2015. New Phytologist 207:1145-1158
UNI1979	0	0	0	0	0	0	0	0	0	0	153	0	0	0	0	0	0	0	0	0	0	0	0	0	6	0	0	0	0	0	0	0	0	0	0	k__Fungi;p__unidentified;c__unidentified;o__unidentified;f__unidentified;g__unidentified;s__Fungi_sp	-	-	-	-	-	-	-	Unassigned	-
UNI1528	0	0	0	0	0	0	0	0	0	0	0	2	0	0	151	0	0	0	0	2	0	0	0	0	0	0	0	0	0	1	0	0	0	0	3	k__Fungi;p__unidentified;c__unidentified;o__unidentified;f__unidentified;g__unidentified;s__Fungi_sp	-	-	-	-	-	-	-	Unassigned	-
UNI1960	6	1	0	0	1	0	5	0	0	0	3	2	2	10	0	0	0	0	0	0	0	0	1	55	38	0	20	3	0	0	0	0	0	10	1	k__Fungi;p__Ascomycota;c__Saccharomycetes;o__Saccharomycetales;f__Saccharomycetales_fam_Incertae_sedis;g__Candida;s__Candida_subhashii	Saccharomycetales	7	Saprotroph	Undefined Saprotroph	Possible	Yeast	NULL	NULL	Sterkenburg E, et al. 2015. New Phytologist 207:1145-1158
UNI723	1	3	0	0	0	0	0	0	0	0	9	0	0	3	2	1	0	0	0	73	0	51	0	0	0	0	2	0	0	5	0	0	6	0	2	k__Fungi;p__Ascomycota;c__Sordariomycetes;o__Hypocreales;f__unidentified;g__unidentified;s__Hypocreales_sp	Hypocreales	7	Saprotroph	Undefined Saprotroph	Possible	Microfungus	NULL	NULL	Sterkenburg E, et al. 2015. New Phytologist 207:1145-1158
UNI834	158	0	0	0	0	0	0	0	0	0	0	0	0	0	0	0	0	0	0	0	0	0	0	0	0	0	0	0	0	0	0	0	0	0	0	k__Fungi;p__Ascomycota;c__Leotiomycetes;o__Helotiales;f__Myxotrichaceae;g__Oidiodendron;s__Oidiodendron_sp	Oidiodendron	13	Pathotroph-Symbiotroph	Ericoid Mycorrhizal	Probable	Dark Septate Endophyte	NULL	NULL	Newsham 2011. New Phytologist 190:783-793 (as DSE)
UNI1500	0	0	0	0	0	0	0	0	0	0	0	0	119	0	29	2	0	0	0	0	0	5	1	0	0	0	0	0	0	0	0	0	1	0	1	k__Fungi;p__unidentified;c__unidentified;o__unidentified;f__unidentified;g__unidentified;s__Fungi_sp	-	-	-	-	-	-	-	Unassigned	-
UNI2618	0	0	1	16	0	0	0	0	0	0	0	0	0	0	0	0	0	0	7	0	0	4	3	0	0	0	0	0	0	105	1	0	18	1	1	k__Fungi;p__unidentified;c__unidentified;o__unidentified;f__unidentified;g__unidentified;s__Fungi_sp	-	-	-	-	-	-	-	Unassigned	-
UNI2887	0	0	0	0	0	0	0	0	0	0	0	0	0	0	84	1	0	0	0	0	60	1	1	0	0	0	0	0	0	0	0	0	0	0	10	k__Fungi;p__unidentified;c__unidentified;o__unidentified;f__unidentified;g__unidentified;s__Fungi_sp	-	-	-	-	-	-	-	Unassigned	-
UNI1513	0	0	0	0	0	42	0	0	0	0	0	0	0	0	6	0	0	0	0	0	0	0	0	0	0	0	0	0	22	0	0	0	5	0	82	k__Fungi;p__unidentified;c__unidentified;o__unidentified;f__unidentified;g__unidentified;s__Fungi_sp	-	-	-	-	-	-	-	Unassigned	-
UNI1737	1	2	0	0	0	0	0	0	0	0	0	0	0	5	8	0	0	0	0	0	136	2	0	0	0	0	0	0	1	0	0	0	0	0	1	k__Fungi;p__Ascomycota;c__Sordariomycetes;o__Chaetosphaeriales;f__Chaetosphaeriaceae;g__Dinemasporium;s__Dinemasporium_morbidum	Dinemasporium	13	Saprotroph	Undefined Saprotroph	Probable	NULL	NULL	NULL	Tedersoo L, et al. 2014. Science 346:1256688
UNI2300	7	0	0	0	5	0	0	0	0	0	62	0	3	0	0	0	0	1	0	0	0	0	4	36	12	0	10	0	0	0	0	0	0	16	0	k__Fungi;p__Ascomycota;c__Eurotiomycetes;o__Eurotiales;f__Trichocomaceae;g__Talaromyces;s__Talaromyces_verruculosus	Talaromyces	13	Saprotroph	Undefined Saprotroph	Probable	NULL	NULL	NULL	Tedersoo L, et al. 2014. Science 346:1256688
UNI2177	0	4	0	1	0	2	0	0	0	0	0	0	0	0	0	15	6	0	0	0	73	5	1	0	0	0	0	0	41	0	0	0	0	0	8	k__Fungi;p__Ascomycota;c__unidentified;o__unidentified;f__unidentified;g__unidentified;s__Ascomycota_sp	-	-	-	-	-	-	-	Unassigned	-
UNI2443	18	1	0	0	2	0	2	0	1	1	18	0	1	12	0	0	0	22	0	0	2	1	7	8	11	0	30	4	0	0	2	9	0	4	0	k__Fungi;p__unidentified;c__unidentified;o__unidentified;f__unidentified;g__unidentified;s__Fungi_sp	-	-	-	-	-	-	-	Unassigned	-
UNI3066	2	0	0	0	5	0	4	0	0	0	4	3	3	7	0	0	0	1	0	0	0	0	1	4	31	0	76	6	1	0	0	1	0	5	1	k__Fungi;p__Ascomycota;c__Saccharomycetes;o__Saccharomycetales;f__Saccharomycetales_fam_Incertae_sedis;g__Candida;s__Candida_subhashii	Saccharomycetales	7	Saprotroph	Undefined Saprotroph	Possible	Yeast	NULL	NULL	Sterkenburg E, et al. 2015. New Phytologist 207:1145-1158
UNI590	0	20	0	5	0	0	0	0	0	0	0	5	2	0	5	15	6	0	1	11	0	0	16	0	0	4	0	0	7	0	0	0	42	0	16	k__Fungi;p__Ascomycota;c__Dothideomycetes;o__Pleosporales;f__Didymellaceae;g__unidentified;s__Didymellaceae_sp	Didymellaceae	9	Pathotroph-Saprotroph	Animal Pathogen-Plant Pathogen-Undefined Saprotroph	Possible	Microfungus	NULL	NULL	Tedersoo L, et al. 2014. Science 346:1256688 (doi:10.1126/science.1256688)
UNI665	0	3	0	1	0	0	0	0	0	0	0	1	12	1	5	3	1	3	0	2	1	2	0	0	0	0	0	0	40	0	0	0	55	0	25	k__Fungi;p__Ascomycota;c__Dothideomycetes;o__Pleosporales;f__Pleosporaceae;g__Alternaria;s__Alternaria_infectoria	Alternaria infectoria	20	Pathotroph	Animal Pathogen	Probable	Microfungus	NULL	Likely opportunistic human pathogen (Irinyi et al. 2015)	Irinyi L, et al. 2015. Medical Mycology 53:313-337
UNI953	57	1	1	2	0	0	0	0	0	0	0	1	1	0	0	0	0	0	0	0	0	2	0	0	60	1	0	0	0	0	0	13	0	16	0	k__Fungi;p__Ascomycota;c__Leotiomycetes;o__Helotiales;f__Myxotrichaceae;g__Oidiodendron;s__Oidiodendron_sp	Oidiodendron	13	Pathotroph-Symbiotroph	Ericoid Mycorrhizal	Probable	Dark Septate Endophyte	NULL	NULL	Newsham 2011. New Phytologist 190:783-793 (as DSE)
UNI2123	0	18	0	0	0	0	0	0	0	0	0	0	1	0	20	35	1	0	0	0	1	0	35	0	0	0	0	0	2	0	0	0	8	0	34	k__Fungi;p__Ascomycota;c__Dothideomycetes;o__unidentified;f__unidentified;g__unidentified;s__Dothideomycetes_sp	-	-	-	-	-	-	-	Unassigned	-
UNI255	0	0	0	0	0	0	0	0	0	0	0	2	0	0	0	1	1	0	0	1	2	2	55	0	0	0	0	0	0	0	0	0	80	0	11	k__Fungi;p__unidentified;c__unidentified;o__unidentified;f__unidentified;g__unidentified;s__Fungi_sp	-	-	-	-	-	-	-	Unassigned	-
UNI1432	0	0	0	0	0	1	0	0	0	0	0	0	0	0	12	1	0	0	1	0	2	105	0	0	0	2	0	0	2	2	0	0	4	0	22	k__Fungi;p__Ascomycota;c__Eurotiomycetes;o__Chaetothyriales;f__Cyphellophoraceae;g__Cyphellophora;s__Cyphellophora_sp	Cyphellophora	13	Pathotroph-Saprotroph	Animal Pathogen-Undefined Saprotroph	Probable	Facultative Yeast-Microfungus	NULL	Consult the current literature for updated names on this group that included the Black Yeasts; Some species are likely opportunistic human pathogen (Irinyi et al. 2015)	Tedersoo L, et al. 2014. Science 346:1256688 (doi:10.1126/science.1256688); Irinyi L, et al. 2015. Medical Mycology 53:313-337
UNI1572	0	0	5	0	0	1	0	0	0	0	9	1	1	0	0	0	0	0	0	0	0	0	27	1	28	0	58	22	0	0	0	0	0	1	0	k__Fungi;p__Ascomycota;c__Orbiliomycetes;o__Orbiliales;f__Orbiliaceae;g__Arthrobotrys;s__Arthrobotrys_scaphoides	Arthrobotrys	13	Saprotroph	Undefined Saprotroph	Probable	NULL	NULL	NULL	Tedersoo L, et al. 2014. Science 346:1256688
UNI1821	4	0	4	0	8	0	0	0	0	1	36	0	4	9	0	0	0	0	0	0	0	0	11	19	18	0	27	1	0	0	0	1	0	11	0	k__Fungi;p__Ascomycota;c__Eurotiomycetes;o__Eurotiales;f__Aspergillaceae;g__Penicillium;s__Penicillium_sp	Eurotiales	7	Saprotroph	Undefined Saprotroph	Possible	Microfungus	NULL	NULL	Sterkenburg E, et al. 2015. New Phytologist 207:1145-1158
UNI2481	14	0	0	0	0	0	1	0	0	0	47	0	3	0	0	0	0	1	0	0	0	0	4	51	16	0	12	0	0	0	0	0	0	5	0	k__Fungi;p__Ascomycota;c__Eurotiomycetes;o__Eurotiales;f__Aspergillaceae;g__Penicillium;s__Penicillium_sp	Eurotiales	7	Saprotroph	Undefined Saprotroph	Possible	Microfungus	NULL	NULL	Sterkenburg E, et al. 2015. New Phytologist 207:1145-1158
UNI3579	1	0	0	0	5	0	2	0	0	0	56	1	0	5	0	0	0	2	0	0	0	0	10	22	7	0	27	1	2	0	0	1	0	12	0	k__Fungi;p__Ascomycota;c__Eurotiomycetes;o__Eurotiales;f__Trichocomaceae;g__Talaromyces;s__Talaromyces_sp	Talaromyces	13	Saprotroph	Undefined Saprotroph	Probable	NULL	NULL	NULL	Tedersoo L, et al. 2014. Science 346:1256688
UNI4054	7	0	1	0	0	0	0	0	0	2	43	0	0	8	0	0	0	3	0	0	0	0	4	20	18	0	40	0	0	0	0	1	0	7	0	k__Fungi;p__Ascomycota;c__Eurotiomycetes;o__Eurotiales;f__Trichocomaceae;g__Talaromyces;s__Talaromyces_sp	Talaromyces	13	Saprotroph	Undefined Saprotroph	Probable	NULL	NULL	NULL	Tedersoo L, et al. 2014. Science 346:1256688
UNI934	0	0	0	0	0	0	0	0	0	0	0	45	0	0	0	0	0	0	0	0	0	0	0	5	14	0	0	0	0	0	0	0	0	90	0	k__Fungi;p__Ascomycota;c__Leotiomycetes;o__Helotiales;f__Helotiales_fam_Incertae_sedis;g__Acephala;s__Acephala_sp	Acephala	13	Symbiotroph	Ectomycorrhizal	Possible	NULL	NULL	NULL	Tedersoo L, et al. 2010. Mycorrhiza 20:217-263 (ECM/(not ECM)
UNI462	0	0	0	0	0	0	1	0	0	0	0	0	0	0	0	0	0	0	0	0	0	0	0	0	0	0	0	0	150	0	0	0	3	0	0	k__Fungi;p__Basidiomycota;c__unidentified;o__unidentified;f__unidentified;g__unidentified;s__Basidiomycota_sp	-	-	-	-	-	-	-	Unassigned	-
UNI1061	33	1	18	0	0	0	0	0	0	0	61	1	0	0	0	0	0	0	0	0	0	0	2	0	38	0	0	0	0	0	0	0	0	0	0	k__Fungi;p__unidentified;c__unidentified;o__unidentified;f__unidentified;g__unidentified;s__Fungi_sp	-	-	-	-	-	-	-	Unassigned	-
UNI1890	0	1	0	0	0	0	0	0	0	0	0	0	0	7	20	1	0	0	0	2	43	0	39	0	0	0	0	0	1	0	0	0	0	0	40	k__Fungi;p__unidentified;c__unidentified;o__unidentified;f__unidentified;g__unidentified;s__Fungi_sp	-	-	-	-	-	-	-	Unassigned	-
UNI1402	0	4	0	0	0	0	0	0	0	0	0	0	59	0	5	3	3	0	1	15	2	8	37	0	0	0	0	0	0	1	0	0	0	0	15	k__Fungi;p__Ascomycota;c__Sordariomycetes;o__Sordariales;f__Cephalothecaceae;g__Phialemonium;s__Phialemonium_sp	Phialemonium	13	Saprotroph	Undefined Saprotroph	Probable	NULL	NULL	NULL	Tedersoo L, et al. 2014. Science 346:1256688
UNI3033	0	13	0	1	0	15	0	0	0	0	0	4	0	0	17	5	0	23	0	19	10	1	0	0	0	0	0	0	17	0	0	0	1	0	26	k__Fungi;p__Ascomycota;c__unidentified;o__unidentified;f__unidentified;g__unidentified;s__Ascomycota_sp	-	-	-	-	-	-	-	Unassigned	-
UNI1042	10	0	0	0	9	0	9	0	0	0	0	7	0	2	0	0	0	5	0	0	0	0	4	17	63	0	15	3	0	0	0	0	0	8	0	k__Fungi;p__unidentified;c__unidentified;o__unidentified;f__unidentified;g__unidentified;s__Fungi_sp	-	-	-	-	-	-	-	Unassigned	-
UNI536	0	1	14	2	0	0	0	0	0	0	0	1	0	0	0	0	0	0	1	6	0	4	0	0	122	0	0	0	0	0	0	0	1	0	0	k__Fungi;p__unidentified;c__unidentified;o__unidentified;f__unidentified;g__unidentified;s__Fungi_sp	-	-	-	-	-	-	-	Unassigned	-
UNI2531	0	0	0	0	0	1	0	0	0	0	0	0	0	0	122	0	0	0	0	0	12	0	0	0	0	0	0	0	0	0	0	0	0	0	17	k__Fungi;p__unidentified;c__unidentified;o__unidentified;f__unidentified;g__unidentified;s__Fungi_sp	-	-	-	-	-	-	-	Unassigned	-
UNI1985	0	8	1	7	0	0	0	0	0	0	2	7	5	26	5	1	3	0	3	1	6	0	15	4	1	1	0	0	23	0	0	0	24	0	8	k__Fungi;p__Ascomycota;c__Dothideomycetes;o__Pleosporales;f__Didymellaceae;g__Epicoccum;s__Epicoccum_nigrum	Didymellaceae	9	Pathotroph-Saprotroph	Animal Pathogen-Plant Pathogen-Undefined Saprotroph	Possible	Microfungus	NULL	NULL	Tedersoo L, et al. 2014. Science 346:1256688 (doi:10.1126/science.1256688)
UNI3973	1	0	0	0	0	0	0	0	0	0	13	0	0	3	0	0	0	0	0	0	0	0	2	10	116	0	4	0	0	0	0	0	0	2	0	k__Fungi;p__Ascomycota;c__Eurotiomycetes;o__Eurotiales;f__Aspergillaceae;g__Penicillium;s__Penicillium_sp	Eurotiales	7	Saprotroph	Undefined Saprotroph	Possible	Microfungus	NULL	NULL	Sterkenburg E, et al. 2015. New Phytologist 207:1145-1158
UNI4526	0	0	1	0	0	0	5	0	0	7	6	1	2	5	0	1	0	1	0	0	0	0	7	14	15	0	68	11	0	0	0	1	0	6	0	k__Fungi;p__Ascomycota;c__Orbiliomycetes;o__Orbiliales;f__Orbiliaceae;g__Arthrobotrys;s__Arthrobotrys_scaphoides	Arthrobotrys	13	Saprotroph	Undefined Saprotroph	Probable	NULL	NULL	NULL	Tedersoo L, et al. 2014. Science 346:1256688
UNI751	0	55	0	0	0	35	1	0	1	0	1	0	0	0	0	0	0	0	0	0	52	0	0	0	0	0	0	0	2	0	0	0	0	0	4	k__Fungi;p__Ascomycota;c__Dothideomycetes;o__Pleosporales;f__unidentified;g__unidentified;s__Pleosporales_sp	-	-	-	-	-	-	-	Unassigned	-
UNI1704	151	0	0	0	0	0	0	0	0	0	0	0	0	0	0	0	0	0	0	0	0	0	0	0	0	0	0	0	0	0	0	0	0	0	0	k__Fungi;p__unidentified;c__unidentified;o__unidentified;f__unidentified;g__unidentified;s__Fungi_sp	-	-	-	-	-	-	-	Unassigned	-
UNI1016	0	0	0	0	0	0	0	0	0	0	0	2	0	0	0	0	0	0	0	0	0	0	0	15	129	0	2	2	0	0	0	0	0	0	0	k__Fungi;p__Ascomycota;c__Sordariomycetes;o__Sordariales;f__Lasiosphaeriaceae;g__unidentified;s__Lasiosphaeriaceae_sp	Lasiosphaeriaceae	9	Saprotroph	Undefined Saprotroph	Probable	Microfungus	NULL	Saprobes found dung, soil and rotting vegetation (Cannon & Kirk 2007)	Cannon PF, Kirk PM. 2007. Fungal Families of the World. CAB International, Cambridge
UNI3716	0	0	0	0	0	1	0	0	0	0	0	1	0	0	137	0	0	0	0	0	7	0	0	0	0	0	0	0	0	0	0	0	0	0	4	k__Fungi;p__Ascomycota;c__Sordariomycetes;o__Chaetosphaeriales;f__Chaetosphaeriaceae;g__Dinemasporium;s__Dinemasporium_pseudostrigosum	Dinemasporium	13	Saprotroph	Undefined Saprotroph	Probable	NULL	NULL	NULL	Tedersoo L, et al. 2014. Science 346:1256688
UNI1114	13	2	4	0	66	0	0	0	0	0	37	5	0	2	0	0	0	0	0	0	0	5	0	0	13	0	0	0	0	0	0	0	0	3	0	k__Fungi;p__unidentified;c__unidentified;o__unidentified;f__unidentified;g__unidentified;s__Fungi_sp	-	-	-	-	-	-	-	Unassigned	-
UNI2746	8	0	2	0	4	0	5	0	0	0	44	3	1	12	0	0	1	1	0	0	0	0	3	16	16	0	29	2	0	0	3	0	0	0	0	k__Fungi;p__unidentified;c__unidentified;o__unidentified;f__unidentified;g__unidentified;s__Fungi_sp	-	-	-	-	-	-	-	Unassigned	-
UNI1458	0	0	0	0	0	0	0	0	0	0	0	0	100	0	0	0	0	0	0	0	0	0	0	0	49	0	0	0	0	0	0	0	0	0	0	k__Fungi;p__Ascomycota;c__Eurotiomycetes;o__Eurotiales;f__Aspergillaceae;g__unidentified;s__Aspergillaceae_sp	Eurotiales	7	Saprotroph	Undefined Saprotroph	Possible	Microfungus	NULL	NULL	Sterkenburg E, et al. 2015. New Phytologist 207:1145-1158
UNI2368	6	1	1	0	9	0	1	0	0	0	6	0	1	10	0	0	0	3	0	0	0	0	4	27	34	0	39	1	0	0	0	0	0	6	0	k__Fungi;p__Ascomycota;c__Saccharomycetes;o__Saccharomycetales;f__Saccharomycetales_fam_Incertae_sedis;g__Candida;s__Candida_subhashii	Saccharomycetales	7	Saprotroph	Undefined Saprotroph	Possible	Yeast	NULL	NULL	Sterkenburg E, et al. 2015. New Phytologist 207:1145-1158
UNI4380	0	0	0	0	0	0	0	0	0	0	0	0	0	0	0	0	0	0	0	147	0	0	0	0	0	0	0	0	0	0	0	0	0	0	2	k__Fungi;p__Ascomycota;c__Dothideomycetes;o__Pleosporales;f__Didymellaceae;g__Ascochyta;s__Ascochyta_sorghi	Ascochyta	13	Pathotroph	Plant Pathogen	Probable	NULL	NULL	NULL	Tedersoo L, et al. 2014. Science 346:1256688
UNI965	0	0	0	2	0	0	0	0	0	0	0	36	0	36	0	0	0	0	0	0	0	0	0	74	0	0	0	0	0	0	0	0	0	0	1	k__Fungi;p__Ascomycota;c__Eurotiomycetes;o__unidentified;f__unidentified;g__unidentified;s__Eurotiomycetes_sp	-	-	-	-	-	-	-	Unassigned	-
UNI3672	0	0	0	0	0	0	0	0	0	0	0	0	0	0	40	3	1	0	1	2	38	0	18	0	0	0	0	0	0	0	0	0	0	0	46	k__Fungi;p__unidentified;c__unidentified;o__unidentified;f__unidentified;g__unidentified;s__Fungi_sp	-	-	-	-	-	-	-	Unassigned	-
UNI615	0	0	0	0	0	0	0	0	0	0	0	0	0	0	0	0	0	0	0	0	0	0	0	0	0	0	0	0	144	0	0	0	0	0	5	k__Fungi;p__unidentified;c__unidentified;o__unidentified;f__unidentified;g__unidentified;s__Fungi_sp	-	-	-	-	-	-	-	Unassigned	-
UNI2069	0	0	0	0	0	0	0	0	0	0	0	0	2	0	12	0	0	0	0	1	3	2	0	0	0	0	0	0	6	0	0	0	1	0	121	k__Fungi;p__Ascomycota;c__Sordariomycetes;o__Sordariales;f__Lasiosphaeriaceae;g__unidentified;s__Lasiosphaeriaceae_sp	Lasiosphaeriaceae	9	Saprotroph	Undefined Saprotroph	Probable	Microfungus	NULL	Saprobes found dung, soil and rotting vegetation (Cannon & Kirk 2007)	Cannon PF, Kirk PM. 2007. Fungal Families of the World. CAB International, Cambridge
UNI2326	0	0	2	0	3	0	1	0	0	0	25	6	0	0	0	1	0	9	0	0	0	1	3	8	4	0	72	10	0	0	0	3	0	0	0	k__Fungi;p__Ascomycota;c__Orbiliomycetes;o__Orbiliales;f__Orbiliaceae;g__Arthrobotrys;s__Arthrobotrys_scaphoides	Arthrobotrys	13	Saprotroph	Undefined Saprotroph	Probable	NULL	NULL	NULL	Tedersoo L, et al. 2014. Science 346:1256688
UNI4480	4	0	0	0	10	0	5	0	0	0	21	0	0	0	0	0	0	0	0	0	0	0	1	83	21	0	0	1	0	0	0	0	0	1	0	k__Fungi;p__Ascomycota;c__Leotiomycetes;o__Thelebolales;f__Pseudeurotiaceae;g__Pseudogymnoascus;s__Pseudogymnoascus_pannorum	Pseudogymnoascus	13	Pathotroph-Saprotroph-Symbiotroph	Animal Pathogen-Soil Saprotroph	Possible	NULL	NULL	It is important to note that the majority of species that comprise this genus, including the White-Nose Bat Syndrome causing Pseudogymnoascus destructans, were once placed in the genus Geomyces (see Minnis & Lindner 2013),and including Pseudogymnoascus panorum (as Geomyces panorum) that had been widely applied to a number of isolates from cold places, including those found in soil, on living root…	Minnis AM, Lindner DL. 2013. Fungal Biology 117:638-649; Tedersoo L, et al. 2014. Science 346:1256688
UNI1285	0	0	0	0	0	0	0	0	0	0	0	0	0	0	0	0	0	147	0	0	0	0	0	0	0	0	0	0	0	0	0	0	0	0	0	k__Fungi;p__Ascomycota;c__Pezizomycetes;o__Pezizales;f__unidentified;g__unidentified;s__Pezizales_sp	-	-	-	-	-	-	-	Unassigned	-
UNI472	0	0	0	0	0	38	0	0	0	0	0	0	0	52	0	0	0	0	7	0	0	0	1	0	0	0	0	0	0	0	0	0	0	0	49	k__Fungi;p__unidentified;c__unidentified;o__unidentified;f__unidentified;g__unidentified;s__Fungi_sp	-	-	-	-	-	-	-	Unassigned	-
UNI998	75	23	0	13	0	7	0	0	0	0	0	22	4	0	1	1	0	0	0	0	0	0	0	0	0	1	0	0	0	0	0	0	0	0	0	k__Fungi;p__unidentified;c__unidentified;o__unidentified;f__unidentified;g__unidentified;s__Fungi_sp	-	-	-	-	-	-	-	Unassigned	-
UNI220	0	6	0	0	0	0	0	0	0	0	0	0	0	7	25	0	0	0	0	11	3	23	0	0	0	0	1	0	1	3	0	0	15	0	52	k__Fungi;p__unidentified;c__unidentified;o__unidentified;f__unidentified;g__unidentified;s__Fungi_sp	-	-	-	-	-	-	-	Unassigned	-
UNI1450	0	0	0	1	0	0	0	0	0	0	0	0	0	0	143	0	0	0	0	0	0	0	0	0	0	2	0	0	0	0	0	0	0	0	0	k__Fungi;p__Ascomycota;c__Dothideomycetes;o__Pleosporales;f__Pleosporaceae;g__Alternaria;s__Alternaria_brassicae	Alternaria	13	Pathotroph-Saprotroph-Symbiotroph	Animal Pathogen-Endophyte-Plant Pathogen-Wood Saprotroph	Possible	Microfungus	Soft Rot	NULL	Duncan CG, Eslyn WE. 1966. Mycologia 58:642-664; Seehann G, et al. 1975. List of Fungi in Soft-Rot Tissue Tests. Institute fur Holzbiologie und Holzschutz, Bundesforschungsanstalt fur Forst - und Holzwirtshaft, Hamburg - Lohbrugge, Germany; Tedersoo L, et al. 2014. Science 346:125688
UNI2273	0	0	0	0	0	1	0	0	0	0	0	0	0	0	20	70	8	0	0	0	6	18	0	0	0	0	0	0	17	0	0	0	2	0	4	k__Fungi;p__Ascomycota;c__Leotiomycetes;o__Helotiales;f__Hyaloscyphaceae;g__Rodwayella;s__Rodwayella_citrinula	Rodwayella	13	Saprotroph	Undefined Saprotroph	Probable	NULL	NULL	NULL	Tedersoo L, et al. 2014. Science 346:1256688
UNI816	3	1	9	0	0	0	0	0	0	0	11	28	0	12	0	0	1	0	0	0	0	5	0	44	30	0	0	0	2	0	0	0	0	0	0	k__Fungi;p__Ascomycota;c__Leotiomycetes;o__Helotiales;f__Myxotrichaceae;g__Oidiodendron;s__Oidiodendron_sp	Oidiodendron	13	Pathotroph-Symbiotroph	Ericoid Mycorrhizal	Probable	Dark Septate Endophyte	NULL	NULL	Newsham 2011. New Phytologist 190:783-793 (as DSE)
UNI893	0	4	0	0	0	1	0	0	0	0	0	0	0	0	17	8	2	2	0	75	13	0	8	0	0	0	0	0	3	0	0	0	1	0	12	k__Fungi;p__Ascomycota;c__Dothideomycetes;o__Pleosporales;f__Didymellaceae;g__Ascochyta;s__Ascochyta_hordei	Ascochyta	13	Pathotroph	Plant Pathogen	Probable	NULL	NULL	NULL	Tedersoo L, et al. 2014. Science 346:1256688
UNI1899	0	1	0	0	0	0	0	0	0	0	0	0	0	0	0	0	0	0	142	0	0	0	0	0	0	0	0	0	0	3	0	0	0	0	0	k__Fungi;p__Ascomycota;c__Dothideomycetes;o__Pleosporales;f__unidentified;g__unidentified;s__Pleosporales_sp	-	-	-	-	-	-	-	Unassigned	-
UNI1156	0	0	0	0	0	0	0	0	0	0	0	0	0	4	0	5	57	0	5	0	0	2	71	0	1	0	0	0	1	0	0	0	0	0	0	k__Fungi;p__unidentified;c__unidentified;o__unidentified;f__unidentified;g__unidentified;s__Fungi_sp	-	-	-	-	-	-	-	Unassigned	-
UNI2433	0	0	0	0	2	0	2	0	0	0	10	0	1	3	0	0	0	0	0	0	0	0	1	7	118	0	1	0	0	0	0	0	0	0	0	k__Fungi;p__Ascomycota;c__Leotiomycetes;o__Thelebolales;f__Pseudeurotiaceae;g__Geomyces;s__Geomyces_sp	Geomyces	13	Saprotroph	Soil Saprotroph	Probable	Microfungus	NULL	This genus is now restricted to one species Geomyces auratus; however, it is important to note that the majority of species that once comprised this genus, including the White-Nose Bat Syndrome causing Geomyces destructans, are now placed in the genus Pseudogymnoascus (see Minnis & Lindner 2013)	Minnis AM, Lindner DL. 2013. Fungal Biology 117:638-649; Tedersoo L, et al. 2014. Science 346:1256688
UNI3295	0	8	0	2	0	1	0	1	0	0	0	3	4	0	5	2	0	12	0	2	1	0	0	0	3	0	0	0	34	0	0	0	50	0	17	k__Fungi;p__Ascomycota;c__Dothideomycetes;o__Pleosporales;f__Pleosporaceae;g__Alternaria;s__Alternaria_sp	Alternaria	13	Pathotroph-Saprotroph-Symbiotroph	Animal Pathogen-Endophyte-Plant Pathogen-Wood Saprotroph	Possible	Microfungus	Soft Rot	NULL	Duncan CG, Eslyn WE. 1966. Mycologia 58:642-664; Seehann G, et al. 1975. List of Fungi in Soft-Rot Tissue Tests. Institute fur Holzbiologie und Holzschutz, Bundesforschungsanstalt fur Forst - und Holzwirtshaft, Hamburg - Lohbrugge, Germany; Tedersoo L, et al. 2014. Science 346:125688
UNI3544	6	1	5	0	4	0	3	0	0	0	13	1	2	1	0	0	0	1	0	0	0	0	5	25	13	0	49	2	0	0	0	0	0	14	0	k__Fungi;p__Ascomycota;c__Eurotiomycetes;o__Eurotiales;f__Trichocomaceae;g__Talaromyces;s__Talaromyces_sp	Talaromyces	13	Saprotroph	Undefined Saprotroph	Probable	NULL	NULL	NULL	Tedersoo L, et al. 2014. Science 346:1256688
UNI2340	0	0	0	0	0	0	0	0	0	0	0	0	0	0	0	0	0	0	0	0	0	0	0	0	0	0	145	0	0	0	0	0	0	0	0	k__Fungi;p__Aphelidiomycota;c__Aphelidiomycetes;o__GS16;f__unidentified;g__unidentified;s__GS16_sp	-	-	-	-	-	-	-	Unassigned	-
UNI797	0	0	0	0	0	21	0	0	0	0	0	0	0	0	3	0	0	0	62	0	0	0	1	0	0	0	0	0	2	15	0	0	0	0	41	k__Fungi;p__Ascomycota;c__unidentified;o__unidentified;f__unidentified;g__unidentified;s__Ascomycota_sp	-	-	-	-	-	-	-	Unassigned	-
UNI1948	0	0	0	0	0	0	0	144	0	0	0	0	0	0	0	0	0	0	0	1	0	0	0	0	0	0	0	0	0	0	0	0	0	0	0	k__Fungi;p__Basidiomycota;c__Agaricostilbomycetes;o__Agaricostilbales;f__Kondoaceae;g__Kondoa;s__Kondoa_yuccicola	-	-	-	-	-	-	-	Unassigned	-
UNI2118	7	0	0	0	4	0	3	0	0	0	4	1	5	5	0	0	0	13	0	0	0	0	4	9	53	0	28	6	0	0	0	0	0	2	1	k__Fungi;p__unidentified;c__unidentified;o__unidentified;f__unidentified;g__unidentified;s__Fungi_sp	-	-	-	-	-	-	-	Unassigned	-
UNI4096	2	0	5	0	3	0	5	0	0	1	5	1	1	0	0	0	0	1	0	0	0	0	0	11	5	0	104	0	0	0	0	0	0	1	0	k__Fungi;p__unidentified;c__unidentified;o__unidentified;f__unidentified;g__unidentified;s__Fungi_sp	-	-	-	-	-	-	-	Unassigned	-
UNI3897	4	0	0	1	1	0	3	0	0	1	68	0	0	0	0	0	0	0	0	0	0	0	4	22	39	0	1	0	0	0	0	0	0	0	0	k__Fungi;p__Ascomycota;c__Leotiomycetes;o__Thelebolales;f__Pseudeurotiaceae;g__Geomyces;s__Geomyces_sp	Geomyces	13	Saprotroph	Soil Saprotroph	Probable	Microfungus	NULL	This genus is now restricted to one species Geomyces auratus; however, it is important to note that the majority of species that once comprised this genus, including the White-Nose Bat Syndrome causing Geomyces destructans, are now placed in the genus Pseudogymnoascus (see Minnis & Lindner 2013)	Minnis AM, Lindner DL. 2013. Fungal Biology 117:638-649; Tedersoo L, et al. 2014. Science 346:1256688
UNI3956	18	0	1	0	11	0	2	0	0	0	6	1	1	7	0	0	1	13	0	0	0	0	12	17	20	0	28	0	0	0	0	0	0	6	0	k__Fungi;p__Ascomycota;c__Eurotiomycetes;o__Eurotiales;f__Trichocomaceae;g__Talaromyces;s__Talaromyces_sp	Talaromyces	13	Saprotroph	Undefined Saprotroph	Probable	NULL	NULL	NULL	Tedersoo L, et al. 2014. Science 346:1256688
UNI959	0	14	0	23	0	1	0	0	0	0	0	25	36	0	0	1	19	0	0	11	0	0	0	1	0	0	0	0	1	0	0	0	12	0	0	k__Fungi;p__Ascomycota;c__Dothideomycetes;o__Pleosporales;f__Didymosphaeriaceae;g__Paraphaeosphaeria;s__Paraphaeosphaeria_sp	Paraphaeosphaeria	13	Saprotroph	Undefined Saprotroph	Probable	NULL	NULL	NULL	Tedersoo L, et al. 2014. Science 346:1256688
UNI684	0	0	16	0	0	0	0	0	0	0	4	18	0	0	0	0	0	62	0	0	0	7	5	3	10	0	0	14	1	0	4	0	0	0	0	k__Fungi;p__Rozellomycota;c__unidentified;o__unidentified;f__unidentified;g__unidentified;s__Rozellomycota_sp	-	-	-	-	-	-	-	Unassigned	-
UNI2486	0	1	1	0	0	0	30	0	0	0	56	1	0	0	0	0	2	20	0	0	0	0	25	0	2	1	0	3	0	0	0	0	0	0	2	k__Fungi;p__unidentified;c__unidentified;o__unidentified;f__unidentified;g__unidentified;s__Fungi_sp	-	-	-	-	-	-	-	Unassigned	-
UNI1026	0	0	0	0	0	0	8	0	0	0	0	0	0	24	0	1	0	95	0	0	0	0	0	16	0	0	0	0	0	0	0	0	0	0	0	k__Fungi;p__unidentified;c__unidentified;o__unidentified;f__unidentified;g__unidentified;s__Fungi_sp	-	-	-	-	-	-	-	Unassigned	-
UNI3316	0	0	8	0	3	0	0	0	0	18	4	2	2	23	0	2	4	0	0	0	1	2	4	2	0	2	1	0	1	0	12	39	1	12	0	k__Fungi;p__Ascomycota;c__Dothideomycetes;o__Capnodiales;f__Cladosporiaceae;g__Cladosporium;s__Cladosporium_cladosporioides	Cladosporium cladosporioides	20	Pathotroph-Symbiotroph	Endophyte-Epiphyte-Plant Pathogen	Possible	Microfungus	NULL	Endophyte detection method-culture (David et al. 2016); Epiphyte detection method-culture (KÃ¶hl et al. 2015)	KÃ¶hl J, et al. 2015. Plant Disease 99:535-543; David AS, et al. 2016. Microbial Ecology 71:912-926; http://www.apsnet.org/publications/commonnames/Pages/default.aspx
UNI4097	4	0	1	0	2	0	5	0	0	0	3	2	0	11	0	0	0	0	0	0	0	0	0	37	42	0	30	2	0	0	0	0	0	4	0	k__Fungi;p__Ascomycota;c__Saccharomycetes;o__Saccharomycetales;f__Saccharomycetales_fam_Incertae_sedis;g__Candida;s__Candida_subhashii	Saccharomycetales	7	Saprotroph	Undefined Saprotroph	Possible	Yeast	NULL	NULL	Sterkenburg E, et al. 2015. New Phytologist 207:1145-1158
UNI971	1	0	6	0	1	0	9	0	0	0	4	0	3	5	0	0	0	0	0	0	0	1	2	3	42	0	59	4	0	0	0	0	0	3	0	k__Fungi;p__Ascomycota;c__Saccharomycetes;o__Saccharomycetales;f__Saccharomycetales_fam_Incertae_sedis;g__Candida;s__Candida_subhashii	Saccharomycetales	7	Saprotroph	Undefined Saprotroph	Possible	Yeast	NULL	NULL	Sterkenburg E, et al. 2015. New Phytologist 207:1145-1158
UNI991	0	0	0	1	0	3	0	0	0	0	0	0	0	0	1	0	0	0	0	6	34	10	0	0	0	0	8	0	4	0	0	0	28	0	48	k__Fungi;p__Ascomycota;c__unidentified;o__unidentified;f__unidentified;g__unidentified;s__Ascomycota_sp	-	-	-	-	-	-	-	Unassigned	-
UNI1195	0	3	0	1	0	5	0	0	0	0	0	0	0	35	39	0	0	0	0	21	0	0	17	0	0	0	0	0	0	1	0	0	1	0	19	k__Fungi;p__Ascomycota;c__Dothideomycetes;o__Pleosporales;f__Phaeosphaeriaceae;g__unidentified;s__Phaeosphaeriaceae_sp	Phaeosphaeriaceae	9	Pathotroph-Saprotroph	Fungal Parasite-Plant Pathogen-Plant Saprotroph	Probable	Microfungus	NULL	Necrotrophic or saprobic on a wide range of plants, especially monocotyledons; a few species parasitic on other fungi (Cannon & Kirk 2007)	Cannon PF, Kirk PM. 2007. Fungal Families of the World. CAB International, Cambridge
UNI4226	0	0	0	0	0	0	0	0	0	0	0	0	0	12	16	7	0	0	1	4	32	3	0	0	0	0	0	0	0	1	0	0	0	0	66	k__Fungi;p__Ascomycota;c__Dothideomycetes;o__unidentified;f__unidentified;g__unidentified;s__Dothideomycetes_sp	-	-	-	-	-	-	-	Unassigned	-
UNI2414	0	117	0	0	0	14	0	0	0	0	0	0	0	0	0	0	0	0	0	0	0	7	0	0	0	0	4	0	0	0	0	0	0	0	0	k__Fungi;p__unidentified;c__unidentified;o__unidentified;f__unidentified;g__unidentified;s__Fungi_sp	-	-	-	-	-	-	-	Unassigned	-
UNI1698	0	13	0	3	0	1	0	0	0	0	0	3	4	23	1	0	1	0	0	0	4	1	15	0	0	0	0	0	19	0	0	0	44	0	9	k__Fungi;p__Ascomycota;c__Dothideomycetes;o__Pleosporales;f__Didymellaceae;g__Epicoccum;s__Epicoccum_nigrum	Didymellaceae	9	Pathotroph-Saprotroph	Animal Pathogen-Plant Pathogen-Undefined Saprotroph	Possible	Microfungus	NULL	NULL	Tedersoo L, et al. 2014. Science 346:1256688 (doi:10.1126/science.1256688)
UNI2144	0	0	0	0	0	8	0	0	0	0	0	0	0	0	1	0	0	0	0	19	6	4	0	1	0	0	0	0	6	0	0	0	3	0	93	k__Fungi;p__Ascomycota;c__Dothideomycetes;o__Pleosporales;f__Phaeosphaeriaceae;g__Phaeosphaeriopsis;s__Phaeosphaeriopsis_sp	Phaeosphaeriopsis	13	Saprotroph	Undefined Saprotroph	Probable	NULL	NULL	NULL	Tedersoo L, et al. 2014. Science 346:1256688
UNI2928	0	2	0	0	0	0	0	5	0	6	0	0	0	4	44	0	1	0	2	5	3	4	0	0	0	0	1	0	3	0	8	1	8	2	42	k__Fungi;p__Ascomycota;c__Dothideomycetes;o__Capnodiales;f__Cladosporiaceae;g__Cladosporium;s__Cladosporium_cladosporioides	Cladosporium cladosporioides	20	Pathotroph-Symbiotroph	Endophyte-Epiphyte-Plant Pathogen	Possible	Microfungus	NULL	Endophyte detection method-culture (David et al. 2016); Epiphyte detection method-culture (KÃ¶hl et al. 2015)	KÃ¶hl J, et al. 2015. Plant Disease 99:535-543; David AS, et al. 2016. Microbial Ecology 71:912-926; http://www.apsnet.org/publications/commonnames/Pages/default.aspx
UNI4370	4	0	0	0	4	0	2	0	0	0	18	0	3	11	0	0	0	0	0	0	0	0	20	45	15	0	11	1	0	0	0	0	0	7	0	k__Fungi;p__Ascomycota;c__Eurotiomycetes;o__Eurotiales;f__Aspergillaceae;g__Penicillium;s__Penicillium_sp	Eurotiales	7	Saprotroph	Undefined Saprotroph	Possible	Microfungus	NULL	NULL	Sterkenburg E, et al. 2015. New Phytologist 207:1145-1158
UNI1358	0	0	0	0	0	0	99	0	0	0	0	27	0	0	0	0	6	0	0	0	0	0	0	0	0	0	0	0	0	0	0	8	0	0	0	k__Fungi;p__Ascomycota;c__Leotiomycetes;o__Helotiales;f__Helotiaceae;g__Meliniomyces;s__Meliniomyces_sp	Meliniomyces	13	Saprotroph-Symbiotroph	Ectomycorrhizal-Endophyte-Ericoid Mycorrhizal-Litter Saprotroph-Orchid Mycorrhizal	Probable	Dark Septate Endophyte	NULL	NULL	Tedersoo L, et al. 2014. Science 346:1256688
UNI1797	7	0	0	0	3	0	4	0	0	0	55	0	2	3	0	0	0	0	0	0	0	0	7	30	13	0	7	0	0	0	0	0	0	9	0	k__Fungi;p__Ascomycota;c__Eurotiomycetes;o__Eurotiales;f__Aspergillaceae;g__Penicillium;s__Penicillium_sp	Eurotiales	7	Saprotroph	Undefined Saprotroph	Possible	Microfungus	NULL	NULL	Sterkenburg E, et al. 2015. New Phytologist 207:1145-1158
UNI799	0	0	50	0	0	0	0	0	0	0	0	3	0	0	0	0	0	0	0	0	0	7	1	0	61	0	0	18	0	0	0	0	0	0	0	k__Fungi;p__unidentified;c__unidentified;o__unidentified;f__unidentified;g__unidentified;s__Fungi_sp	-	-	-	-	-	-	-	Unassigned	-
UNI1099	0	4	40	0	0	0	0	0	0	0	0	28	0	0	0	0	0	0	0	0	3	0	0	0	52	0	7	5	0	0	0	0	0	0	0	k__Fungi;p__Ascomycota;c__Eurotiomycetes;o__Eurotiales;f__Aspergillaceae;g__Penicillium;s__Penicillium_sp	Eurotiales	7	Saprotroph	Undefined Saprotroph	Possible	Microfungus	NULL	NULL	Sterkenburg E, et al. 2015. New Phytologist 207:1145-1158
UNI1643	0	1	0	0	0	0	0	0	0	0	0	1	0	0	26	2	0	0	0	2	84	1	1	0	0	0	0	0	0	0	0	0	0	0	21	k__Fungi;p__Ascomycota;c__Sordariomycetes;o__Phomatosporales;f__Phomatosporaceae;g__Phomatospora;s__Phomatospora_dinemasporium	Phomatospora	13	Saprotroph	Dung Saprotroph	Highly Probable	Microfungus	NULL	NULL	Richardson MJ. 1972. Transactions of the British Mycological Society 58:37-48
UNI1693	8	0	0	0	7	0	9	0	0	0	23	1	2	4	0	0	0	1	0	0	0	0	3	21	32	0	21	0	0	0	0	1	0	6	0	k__Fungi;p__Ascomycota;c__Eurotiomycetes;o__Eurotiales;f__Trichocomaceae;g__Talaromyces;s__Talaromyces_sp	Talaromyces	13	Saprotroph	Undefined Saprotroph	Probable	NULL	NULL	NULL	Tedersoo L, et al. 2014. Science 346:1256688
UNI234	0	1	0	80	0	0	0	0	0	0	0	0	0	47	0	0	0	0	1	0	0	1	0	0	0	0	0	0	0	0	0	0	0	0	9	k__Fungi;p__Ascomycota;c__Dothideomycetes;o__Venturiales;f__Venturiaceae;g__unidentified;s__Venturiaceae_sp	Venturiaceae	9	Pathotroph-Saprotroph-Symbiotroph	Endophyte-Plant Pathogen-Undefined Saprotroph	Probable	Microfungus	NULL	Mostly endophytes and weak parasites of aerial plant parts, including bark and wood, leaf and fruit tissue; rarely biotrophic. Little is known except for the important pathogens (Cannon & Kirk 2007)	Cannon PF, Kirk PM. 2007. Fungal Families of the World. CAB International, Cambridge
UNI2979	11	1	0	0	2	0	5	0	0	0	68	0	1	3	0	0	0	1	0	0	0	0	4	17	7	0	9	0	0	0	0	0	0	10	0	k__Fungi;p__Ascomycota;c__Eurotiomycetes;o__Eurotiales;f__Trichocomaceae;g__Talaromyces;s__Talaromyces_verruculosus	Talaromyces	13	Saprotroph	Undefined Saprotroph	Probable	NULL	NULL	NULL	Tedersoo L, et al. 2014. Science 346:1256688
UNI813	0	0	0	0	0	2	0	0	0	0	0	0	0	0	89	0	0	0	0	0	6	5	0	0	0	0	0	0	0	0	0	0	0	0	37	k__Fungi;p__Ascomycota;c__Dothideomycetes;o__Pleosporales;f__Massarinaceae;g__Saccharicola;s__Saccharicola_sp	Saccharicola	13	Saprotroph	Undefined Saprotroph	Probable	NULL	NULL	NULL	Tedersoo L, et al. 2014. Science 346:1256688
UNI3024	9	0	0	5	5	0	0	0	0	0	19	0	12	7	0	0	0	0	0	0	0	0	9	27	6	0	4	0	0	0	0	0	0	35	0	k__Fungi;p__Ascomycota;c__Eurotiomycetes;o__Eurotiales;f__Trichocomaceae;g__Talaromyces;s__Talaromyces_sp	Talaromyces	13	Saprotroph	Undefined Saprotroph	Probable	NULL	NULL	NULL	Tedersoo L, et al. 2014. Science 346:1256688
UNI3714	16	0	0	1	12	0	0	0	0	0	15	0	4	12	0	0	0	0	0	0	0	0	39	10	2	0	8	0	0	0	0	0	0	19	0	k__Fungi;p__Ascomycota;c__Eurotiomycetes;o__Eurotiales;f__Trichocomaceae;g__Talaromyces;s__Talaromyces_sp	Talaromyces	13	Saprotroph	Undefined Saprotroph	Probable	NULL	NULL	NULL	Tedersoo L, et al. 2014. Science 346:1256688
UNI1576	0	0	0	1	0	0	0	0	0	0	0	0	0	0	1	0	0	0	2	2	0	13	21	0	0	0	0	0	0	20	0	0	77	0	1	k__Fungi;p__unidentified;c__unidentified;o__unidentified;f__unidentified;g__unidentified;s__Fungi_sp	-	-	-	-	-	-	-	Unassigned	-
UNI1036	0	0	22	0	0	0	0	0	0	0	0	1	0	0	0	1	0	0	0	0	0	7	15	10	79	0	0	0	3	0	0	0	0	0	0	k__Fungi;p__unidentified;c__unidentified;o__unidentified;f__unidentified;g__unidentified;s__Fungi_sp	-	-	-	-	-	-	-	Unassigned	-
UNI1204	0	0	0	0	0	0	0	0	0	0	0	0	86	0	35	11	0	0	0	0	0	0	1	0	0	1	0	0	0	0	0	0	1	0	3	k__Fungi;p__unidentified;c__unidentified;o__unidentified;f__unidentified;g__unidentified;s__Fungi_sp	-	-	-	-	-	-	-	Unassigned	-
UNI1710	0	0	5	0	1	0	0	0	0	0	0	2	2	0	0	0	0	0	0	0	0	0	0	0	84	0	43	0	0	0	0	0	0	1	0	k__Fungi;p__unidentified;c__unidentified;o__unidentified;f__unidentified;g__unidentified;s__Fungi_sp	-	-	-	-	-	-	-	Unassigned	-
UNI1862	0	0	0	2	0	0	1	0	0	0	40	0	1	0	0	0	0	0	0	0	0	0	3	6	5	0	2	0	0	0	0	0	0	77	0	k__Fungi;p__Ascomycota;c__Leotiomycetes;o__Thelebolales;f__Pseudeurotiaceae;g__Pseudogymnoascus;s__Pseudogymnoascus_pannorum	Pseudogymnoascus	13	Pathotroph-Saprotroph-Symbiotroph	Animal Pathogen-Soil Saprotroph	Possible	NULL	NULL	It is important to note that the majority of species that comprise this genus, including the White-Nose Bat Syndrome causing Pseudogymnoascus destructans, were once placed in the genus Geomyces (see Minnis & Lindner 2013),and including Pseudogymnoascus panorum (as Geomyces panorum) that had been widely applied to a number of isolates from cold places, including those found in soil, on living root…	Minnis AM, Lindner DL. 2013. Fungal Biology 117:638-649; Tedersoo L, et al. 2014. Science 346:1256688
UNI2131	0	2	0	0	0	0	0	0	0	0	0	0	9	67	0	1	4	0	0	3	0	1	1	0	0	0	44	0	2	0	0	0	3	0	0	k__Fungi;p__Ascomycota;c__Dothideomycetes;o__Pleosporales;f__Cucurbitariaceae;g__Pyrenochaetopsis;s__Pyrenochaetopsis_sp	Pyrenochaetopsis	13	Pathotroph-Saprotroph-Symbiotroph	Endophyte-Lichen Parasite-Undefined Saprotroph	Possible	Microfungus	NULL	NULL	Tedersoo L, et al. 2014. Science 346:1256688; Massimo NC, et al. 2015. Microbial Ecology 70:61-76; Lawrey JD, Diederich P. 2016. URL: http://www.lichenicolous.net [24 May 2017]
UNI2455	38	7	0	10	19	28	0	0	0	0	0	2	4	0	0	1	0	0	0	0	5	0	0	0	0	0	0	0	3	0	0	0	20	0	0	k__Fungi;p__unidentified;c__unidentified;o__unidentified;f__unidentified;g__unidentified;s__Fungi_sp	-	-	-	-	-	-	-	Unassigned	-
UNI1228	0	0	0	0	0	0	1	0	0	0	0	0	0	30	0	3	0	82	0	0	0	0	0	20	0	0	0	0	1	0	0	0	0	0	0	k__Fungi;p__unidentified;c__unidentified;o__unidentified;f__unidentified;g__unidentified;s__Fungi_sp	-	-	-	-	-	-	-	Unassigned	-
UNI2236	0	0	1	0	0	0	0	0	0	0	0	0	0	0	0	0	0	0	0	0	0	0	0	10	57	0	69	0	0	0	0	0	0	0	0	k__Fungi;p__unidentified;c__unidentified;o__unidentified;f__unidentified;g__unidentified;s__Fungi_sp	-	-	-	-	-	-	-	Unassigned	-
UNI2045	22	0	0	0	8	0	7	0	0	0	21	1	0	5	0	0	0	0	0	0	0	0	3	16	21	0	20	1	0	0	0	0	0	11	0	k__Fungi;p__Ascomycota;c__Eurotiomycetes;o__Eurotiales;f__Trichocomaceae;g__Talaromyces;s__Talaromyces_sp	Talaromyces	13	Saprotroph	Undefined Saprotroph	Probable	NULL	NULL	NULL	Tedersoo L, et al. 2014. Science 346:1256688
UNI2602	3	0	3	0	2	0	5	0	0	0	6	3	0	1	0	0	0	2	0	0	0	0	0	5	7	0	90	2	0	0	0	0	0	7	0	k__Fungi;p__Basidiomycota;c__Tremellomycetes;o__Tremellales;f__Tremellales_fam_Incertae_sedis;g__Cuniculitrema;s__Cuniculitrema_polymorpha	Tremellales	7	Pathotroph-Saprotroph-Symbiotroph	Fungal Parasite-Undefined Saprotroph	Possible	Tremelloid-Yeast	NULL	The order contains both teleomorphic and anamorphic species, most of the latter being yeasts	Sterkenburg E, et al. 2015. New Phytologist 207:1145-1158
UNI3074	0	13	0	6	0	1	0	0	0	0	1	1	1	17	8	3	1	0	0	0	6	0	18	1	0	2	0	0	13	1	0	0	33	0	10	k__Fungi;p__Ascomycota;c__Dothideomycetes;o__Pleosporales;f__Didymellaceae;g__Epicoccum;s__Epicoccum_nigrum	Didymellaceae	9	Pathotroph-Saprotroph	Animal Pathogen-Plant Pathogen-Undefined Saprotroph	Possible	Microfungus	NULL	NULL	Tedersoo L, et al. 2014. Science 346:1256688 (doi:10.1126/science.1256688)
UNI4047	3	5	0	1	0	1	0	0	0	0	0	0	11	34	16	3	4	0	1	14	3	2	0	0	0	1	0	0	8	0	0	0	2	0	27	k__Fungi;p__Ascomycota;c__unidentified;o__unidentified;f__unidentified;g__unidentified;s__Ascomycota_sp	-	-	-	-	-	-	-	Unassigned	-
UNI2179	0	0	0	0	0	2	0	0	0	0	0	0	0	0	0	19	2	0	2	0	70	3	0	0	0	0	0	0	32	0	0	0	0	0	6	k__Fungi;p__Ascomycota;c__unidentified;o__unidentified;f__unidentified;g__unidentified;s__Ascomycota_sp	-	-	-	-	-	-	-	Unassigned	-
UNI1070	0	0	0	0	0	0	0	0	0	0	134	0	0	0	0	0	0	0	0	0	0	0	0	0	2	0	0	0	0	0	0	0	0	0	0	k__Fungi;p__unidentified;c__unidentified;o__unidentified;f__unidentified;g__unidentified;s__Fungi_sp	-	-	-	-	-	-	-	Unassigned	-
UNI1668	0	2	0	0	0	0	0	0	0	0	0	0	1	4	3	2	0	3	0	1	7	1	107	2	0	0	0	0	0	0	0	0	0	0	3	k__Fungi;p__unidentified;c__unidentified;o__unidentified;f__unidentified;g__unidentified;s__Fungi_sp	-	-	-	-	-	-	-	Unassigned	-
UNI1205	4	0	11	0	0	0	6	0	0	0	2	2	0	1	0	0	0	12	0	0	0	0	0	10	48	0	36	1	0	0	0	0	0	2	0	k__Fungi;p__Mucoromycota;c__Mucoromycetes;o__Mucorales;f__Rhizopodaceae;g__Rhizopus;s__Rhizopus_arrhizus	Mucorales	7	Saprotroph	Undefined Saprotroph	Possible	Microfungus	NULL	NULL	Sterkenburg E, et al. 2015. New Phytologist 207:1145-1158
UNI1806	0	0	0	0	0	0	0	0	0	0	0	0	93	0	0	0	0	0	0	0	0	0	0	0	42	0	0	0	0	0	0	0	0	0	0	k__Fungi;p__Ascomycota;c__Eurotiomycetes;o__Eurotiales;f__Aspergillaceae;g__unidentified;s__Aspergillaceae_sp	Eurotiales	7	Saprotroph	Undefined Saprotroph	Possible	Microfungus	NULL	NULL	Sterkenburg E, et al. 2015. New Phytologist 207:1145-1158
UNI3309	10	2	4	0	4	0	3	0	0	0	5	4	4	0	0	0	0	3	0	0	0	0	0	7	4	0	82	0	0	0	0	0	0	3	0	k__Fungi;p__Aphelidiomycota;c__Aphelidiomycetes;o__GS16;f__unidentified;g__unidentified;s__GS16_sp	-	-	-	-	-	-	-	Unassigned	-
UNI928	0	15	0	0	0	2	0	0	0	0	0	0	0	3	0	0	0	0	92	1	0	0	0	0	0	0	16	0	0	0	0	0	0	0	6	k__Fungi;p__Basidiomycota;c__Agaricomycetes;o__Auriculariales;f__unidentified;g__unidentified;s__Auriculariales_sp	-	-	-	-	-	-	-	Unassigned	-
UNI3776	0	2	4	0	0	1	0	16	27	26	0	0	0	2	0	0	4	0	0	1	1	2	0	1	0	0	0	0	0	0	11	29	1	3	4	k__Fungi;p__unidentified;c__unidentified;o__unidentified;f__unidentified;g__unidentified;s__Fungi_sp	-	-	-	-	-	-	-	Unassigned	-
UNI4299	36	0	4	0	0	0	1	0	0	0	10	48	0	2	0	0	0	16	0	0	0	0	0	0	15	0	0	0	0	0	0	0	0	2	0	k__Fungi;p__Aphelidiomycota;c__Aphelidiomycetes;o__GS16;f__unidentified;g__unidentified;s__GS16_sp	-	-	-	-	-	-	-	Unassigned	-
UNI1131	0	3	0	1	0	4	0	0	0	0	0	0	0	0	28	0	0	0	1	22	3	8	0	0	0	0	0	0	8	3	0	0	8	0	45	k__Fungi;p__Ascomycota;c__Leotiomycetes;o__Helotiales;f__unidentified;g__unidentified;s__Helotiales_sp	-	-	-	-	-	-	-	Unassigned	-
UNI3948	0	0	0	1	0	2	0	0	0	0	0	0	0	0	0	9	2	0	5	0	90	2	0	0	0	0	0	0	20	0	0	0	0	0	3	k__Fungi;p__Ascomycota;c__unidentified;o__unidentified;f__unidentified;g__unidentified;s__Ascomycota_sp	-	-	-	-	-	-	-	Unassigned	-
UNI2140	9	0	0	0	3	0	5	0	0	0	6	1	4	0	1	0	0	1	0	0	0	0	2	17	34	0	44	0	0	0	0	0	0	6	0	k__Fungi;p__Ascomycota;c__Eurotiomycetes;o__Eurotiales;f__Trichocomaceae;g__Talaromyces;s__Talaromyces_sp	Talaromyces	13	Saprotroph	Undefined Saprotroph	Probable	NULL	NULL	NULL	Tedersoo L, et al. 2014. Science 346:1256688
UNI2512	0	0	0	1	0	2	0	0	0	0	0	0	0	0	4	0	0	0	0	1	0	0	1	0	0	0	0	0	14	20	0	0	1	0	89	k__Fungi;p__Ascomycota;c__Dothideomycetes;o__Pleosporales;f__Massarinaceae;g__Stagonospora;s__Stagonospora_sp	Stagonospora	13	Pathotroph	Plant Pathogen	Probable	Microfungus	NULL	NULL	Tedersoo L, et al. 2014. Science 346:1256688
UNI2933	4	1	3	0	0	0	1	0	0	0	5	1	0	4	0	0	0	2	0	0	0	0	0	6	5	0	92	0	0	0	0	0	0	9	0	k__Fungi;p__Basidiomycota;c__Tremellomycetes;o__Tremellales;f__Tremellales_fam_Incertae_sedis;g__Cuniculitrema;s__Cuniculitrema_polymorpha	Tremellales	7	Pathotroph-Saprotroph-Symbiotroph	Fungal Parasite-Undefined Saprotroph	Possible	Tremelloid-Yeast	NULL	The order contains both teleomorphic and anamorphic species, most of the latter being yeasts	Sterkenburg E, et al. 2015. New Phytologist 207:1145-1158
UNI4125	0	0	0	5	0	0	0	0	0	0	0	0	0	0	20	0	2	0	3	0	9	34	0	0	0	1	0	0	3	2	0	0	5	0	49	k__Fungi;p__Ascomycota;c__Eurotiomycetes;o__Chaetothyriales;f__Cyphellophoraceae;g__Cyphellophora;s__Cyphellophora_sp	Cyphellophora	13	Pathotroph-Saprotroph	Animal Pathogen-Undefined Saprotroph	Probable	Facultative Yeast-Microfungus	NULL	Consult the current literature for updated names on this group that included the Black Yeasts; Some species are likely opportunistic human pathogen (Irinyi et al. 2015)	Tedersoo L, et al. 2014. Science 346:1256688 (doi:10.1126/science.1256688); Irinyi L, et al. 2015. Medical Mycology 53:313-337
UNI4092	12	0	1	0	3	0	1	0	0	0	37	0	1	1	0	0	0	0	0	0	0	0	7	37	26	0	3	1	0	0	0	0	0	3	0	k__Fungi;p__unidentified;c__unidentified;o__unidentified;f__unidentified;g__unidentified;s__Fungi_sp	-	-	-	-	-	-	-	Unassigned	-
UNI2150	5	0	2	0	4	0	1	0	0	0	2	1	4	0	0	0	0	10	0	0	0	0	5	21	22	0	43	4	0	0	0	0	0	9	0	k__Fungi;p__unidentified;c__unidentified;o__unidentified;f__unidentified;g__unidentified;s__Fungi_sp	-	-	-	-	-	-	-	Unassigned	-
UNI1006	0	0	0	0	0	0	0	0	0	0	0	0	0	0	0	0	0	0	0	0	0	2	0	114	17	0	0	0	0	0	0	0	0	0	0	k__Fungi;p__unidentified;c__unidentified;o__unidentified;f__unidentified;g__unidentified;s__Fungi_sp	-	-	-	-	-	-	-	Unassigned	-
UNI1058	0	3	0	0	0	0	0	0	0	0	0	0	0	6	37	0	0	0	0	11	4	7	0	0	0	0	2	0	4	4	0	0	6	0	49	k__Fungi;p__unidentified;c__unidentified;o__unidentified;f__unidentified;g__unidentified;s__Fungi_sp	-	-	-	-	-	-	-	Unassigned	-
UNI3629	0	0	0	0	0	0	0	0	0	0	0	0	0	0	25	0	0	0	0	0	99	0	0	0	0	0	0	0	0	0	0	0	0	0	9	k__Fungi;p__unidentified;c__unidentified;o__unidentified;f__unidentified;g__unidentified;s__Fungi_sp	-	-	-	-	-	-	-	Unassigned	-
UNI2897	10	0	0	0	0	0	0	0	0	0	0	0	0	0	0	0	0	0	0	0	0	0	0	0	5	0	118	0	0	0	0	0	0	0	0	k__Fungi;p__unidentified;c__unidentified;o__unidentified;f__unidentified;g__unidentified;s__Fungi_sp	-	-	-	-	-	-	-	Unassigned	-
UNI1420	122	0	0	0	1	0	0	0	0	0	0	0	0	0	8	0	0	0	0	0	1	0	0	0	0	0	0	0	0	0	0	0	0	0	0	k__Fungi;p__Ascomycota;c__Dothideomycetes;o__Pleosporales;f__Phaeosphaeriaceae;g__unidentified;s__Phaeosphaeriaceae_sp	Phaeosphaeriaceae	9	Pathotroph-Saprotroph	Fungal Parasite-Plant Pathogen-Plant Saprotroph	Probable	Microfungus	NULL	Necrotrophic or saprobic on a wide range of plants, especially monocotyledons; a few species parasitic on other fungi (Cannon & Kirk 2007)	Cannon PF, Kirk PM. 2007. Fungal Families of the World. CAB International, Cambridge
UNI3220	18	0	2	0	3	0	3	0	0	1	30	0	2	2	0	0	0	0	0	0	0	0	4	21	21	0	9	2	0	0	0	0	0	14	0	k__Fungi;p__Ascomycota;c__Eurotiomycetes;o__Eurotiales;f__Trichocomaceae;g__Talaromyces;s__Talaromyces_sp	Talaromyces	13	Saprotroph	Undefined Saprotroph	Probable	NULL	NULL	NULL	Tedersoo L, et al. 2014. Science 346:1256688
[truncated: 2,023 more rows]

## Sheet: 2011
Supplementary Table S5. Putative life strategies of fungal endophytes in 2011. For further information on the Sample ID see Supplementary Table 1.
[truncated: 3,231 more rows]
