# Supplementary material for: Fungal Endophyte Communities of Three Agricultural Important Grass Species Differ in Their Response Towards Management Regimes
Source: Microorganisms. 2019 Jan 27;7(2):37. doi: 10.3390/microorganisms7020037 (PMC6407066; doi:10.3390/microorganisms7020037)
Supplement: Supplementary file 1 [file microorganisms-07-00037-s001.zip › TableS6.xlsx]

## Sheet: GrassSpecies
Supplement Table S6. Differences in the relative abundances of fungal endophytes between grass species tested by pairwise comparison. P value adjustment method: Benjamini-Hochberg. Abbreviations: D, Dactylis glomerata; F, Festuca rubra; L, Lolium perenne.
2010	2011
Ascomycota:Alternaria
D F	D F
F 0.93 -	F 0.46 -
L 0.93 0.93	L 0.46 0.94
Ascomycota:Ascochyta
D F	D F
F 0.37 -	F 0.026 -
L 0.97 0.37	L 0.906 0.026
Ascomycota:Aureobasidium
D F
F 0.37 -
L 0.37 1.00
	Ascomycota:Blumeria
	D F
	F 0.23 -
	L 0.96 0.23
Ascomycota:Candida
D F	D F
F 0.47 -	F 0.97 -
L 0.76 0.47	L 0.93 0.93
Ascomycota:Chrysosporium
D F	D F
F 0.84 -	F 0.55 -
L 0.84 0.89	L 0.55 0.71
	Ascomycota:Cladosporium
D F	D F
F 0.41 -	F 0.73 -
L 0.51 0.51	L 0.73 0.73
Ascomycota:Dinemasporium
D F
F 0.23 -
L 0.70 0.23
	Ascomycota:Drechslera
	D F
	F 0.35 -
	L 0.97 0.35
Ascomycota:Epicoccum
D F	D F
F 0.89 -	F 0.73 -
L 0.89 0.89	L 0.73 0.73
Ascomycota:Myrmecridium
D F
F 0.052 -
L 0.851 0.052
Ascomycota:Neoascochyta
D F
F 0.24 -
L 0.68 0.28
Ascomycota:Penicillium
D F	D F
F 0.87 -	F 0.64 -
L 0.87 0.87	L 0.48 0.52
Ascomycota:Phomatospora
D F
F 0.10 -
L 0.68 0.13
Ascomycota:Phragmocephala
D F
F 0.15 -
L 0.99 0.15
Ascomycota:Pseudogymnoascus
D F	D F
F 0.83 -	F 0.81 -
L 0.83 0.83	L 0.81 0.81
Ascomycota:Pyrenochaetopsis
D F	D F
F 0.063 -	F 0.724 -
L 0.673 0.090	L 0.038 0.033
Ascomycota:Rhynchosporium
D F	D F
F 0.097 -	F 0.26 -
L 0.097 0.951	L 0.26 1.00
Ascomycota:Rodwayella
D F
F 0.97 -
L 0.25 0.25
Ascomycota:Talaromyces
D F	D F
F 0.76 -	F 0.69 -
L 0.76 0.77	L 0.69 0.91
	Basidiomycota:Apiotrichum
	D F
	F 0.90 -
	L 0.82 0.82
Basidiomycota:Cuniculitrema
D F	D F
F 0.49 -	F 0.79 -
L 0.44 0.27	L 0.79 0.89
Basidiomycota:Vishniacozyma
D F	D F
F 0.97 -	F 0.56 -
L 0.38 0.38	L 0.56 0.56

## Sheet: Dactylis
Supplement Table 6. Differences in the relative abundances of Dactylis glomerata endophytes between management levels tested by pairwise comparison. P value adjustment method: Benjamini-Hochberg. Abbreviations: 1, mown 1x, non-fertilized; 2, mown 3x, non-fertilized; 3, mown 1x, fertilized; 4, mown 3x, fertilized.
2010	2011
Ascomycota:Alternaria
1 2 3	1 2 3
2 0.41 - -	2 0.43 - -
3 0.98 0.41 -	3 0.83 0.43 -
4 0.98 0.41 0.98	4 0.83 0.43 0.85
	Ascomycota:Arthrobotrys
	1 2 3
	2 0.83 - -
	3 0.83 0.83 -
	4 0.83 0.83 0.83
Ascomycota:Aureobasidium
1 2 3
2 0.39 - -
3 0.39 1.00 -
4 0.39 1.00 1.00
Ascomycota:Candida
1 2 3	1 2 3
2 0.96 - -	2 0.91 - -
3 0.96 0.96 -	3 0.92 0.91 -
4 0.62 0.62 0.62	4 0.92 0.91 0.92
Ascomycota:Chrysosporium
1 2 3	1 2 3
2 0.97 - -	2 0.51 - -
3 0.97 0.97 -	3 0.51 0.39 -
4 0.97 0.97 0.97	4 0.51 0.98 0.39
Ascomycota:Cladosporium
1 2 3	1 2 3
2 0.96 - -	2 0.83 - -
3 0.79 0.79 -	3 0.83 0.83 -
4 0.96 0.96 0.79	4 0.83 0.83 0.83
	Ascomycota:Didymella
	1 2 3
	2 0.51 - -
	3 0.98 0.51 -
	4 0.51 0.97 0.51
Ascomycota:Epicoccum
1 2 3	1 2 3
2 0.77 - -	2 0.37 - -
3 0.77 0.85 -	3 0.98 0.37 -
4 0.77 0.77 0.77	4 0.48 0.64 0.48
Ascomycota:Penicillium
1 2 3	1 2 3
2 1.00 - -	2 0.98 - -
3 0.46 0.46 -	3 0.98 0.98 -
4 0.47 0.47 0.75	4 0.98 0.98 0.98
Ascomycota:Pseudogymnoascus
1 2 3	1 2 3
2 0.92 - -	2 0.69 - -
3 0.79 0.79 -	3 0.69 0.99 -
4 0.45 0.45 0.58	4 0.69 0.99 0.99
Ascomycota:Pseudopithomyces
1 2 3
2 0.61 - -
3 0.87 0.67 -
4 0.98 0.61 0.87
Ascomycota:Pyrenochaetopsis
1 2 3	1 2 3
2 0.8 - -	2 0.96 - -
3 0.8 0.8 -	3 0.76 0.76 -
4 0.8 0.8 0.8	4 0.96 0.96 0.76
Ascomycota:Rhynchosporium
1 2 3	1 2 3
2 0.76 - -	2 0.98 - -
3 0.89 0.76 -	3 0.46 0.46 -
4 0.76 0.91 0.76	4 0.98 0.98 0.46
Ascomycota:Talaromyces
1 2 3	1 2 3
2 0.96 - -	2 0.96 - -
3 0.37 0.37 -	3 0.96 0.96 -
4 0.47 0.47 0.65	4 0.96 0.96 0.96
Basidiomycota:Apiotrichum
1 2 3	1 2 3
2 0.91 - -	2 0.75 - -
3 0.84 0.84 -	3 0.75 0.78 -
4 0.84 0.84 0.84	4 0.75 0.75 0.78
Basidiomycota:Cuniculitrema
1 2 3	1 2 3
2 0.89 - -	2 0.60 - -
3 0.89 0.89 -	3 0.82 0.61 -
4 0.89 0.89 0.95	4 0.60 0.82 0.60
Basidiomycota:Vishniacozyma
1 2 3	1 2 3
2 0.78 - -	2 0.97 - -
3 0.47 0.46 -	3 0.59 0.59 -
4 0.68 0.76 0.43	4 0.59 0.59 0.97

## Sheet: Festuca
Supplement Table 6. Differences in the relative abundances of Festuca rubra endophytes between management levels tested by pairwise comparison. P value adjustment method: Benjamini-Hochberg. Abbreviations: 1, mown 1x, non-fertilized; 2, mown 3x, non-fertilized; 3, mown 1x, fertilized; 4, mown 3x, fertilized.
2010	2011
Ascomycota:Alternaria
1 2 3	1 2 3
2 0.80 - -	2 0.58 - -
3 0.74 0.74 -	3 0.25 0.49 -
4 0.74 0.74 0.74	4 0.78 0.50 0.25
Ascomycota:Ascochyta
1 2 3	1 2 3
2 0.39 - -	2 0.66 - -
3 0.39 1.00 -	3 0.66 0.66 -
4 0.39 1.00 1.00	4 0.66 0.66 0.66
	Ascomycota:Blumeria
	1 2 3
	2 0.97 - -
	3 0.97 0.97 -
	4 0.49 0.49 0.49
Ascomycota:Candida
1 2 3	1 2 3
2 0.54 - -	2 0.79 - -
3 0.98 0.54 -	3 0.30 0.30 -
4 0.54 0.54 0.54	4 0.79 0.88 0.30
Ascomycota:Chrysosporium
1 2 3	1 2 3
2 0.47 - -	2 0.44 - -
3 0.59 0.59 -	3 0.49 0.78 -
4 0.67 0.47 0.55	4 0.78 0.44 0.44
Ascomycota:Cladosporium
1 2 3	1 2 3
2 0.54 - -	2 0.94 - -
3 0.66 0.74 -	3 0.37 0.37 -
4 0.54 0.35 0.35	4 0.71 0.71 0.56
Ascomycota:Dinemasporium
1 2 3
2 0.85 - -
3 0.76 0.76 -
4 0.76 0.76 0.85
	Ascomycota:Drechslera
	1 2 3
	2 1.0 - -
	3 1.0 1.0 -
	4 0.4 0.4 0.4
Ascomycota:Epicoccum
1 2 3	1 2 3
2 0.82 - -	2 0.89 - -
3 0.82 0.82 -	3 0.71 0.71 -
4 0.82 0.82 0.82	4 0.71 0.71 0.71
Ascomycota:Gibberella
1 2 3	1 2 3
2 0.76 - -	2 0.77 - -
3 0.76 0.76 -	3 0.77 0.87 -
4 0.76 0.76 0.76	4 0.66 0.50 0.50
Ascomycota:Myrmecridium
1 2 3
2 0.67 - -
3 0.99 0.67 -
4 0.67 0.67 0.67
Ascomycota:Myrothecium
1 2 3
2 0.83 - -
3 0.83 0.83 -
4 0.83 0.98 0.83
Ascomycota:Neoascochyta
1 2 3
2 0.98 - -
3 0.58 0.58 -
4 0.58 0.58 0.76
Ascomycota:Penicillium
1 2 3	1 2 3
2 0.61 - -	2 0.45 - -
3 0.70 0.75 -	3 0.45 0.90 -
4 0.75 0.61 0.61	4 0.58 0.58 0.58
Ascomycota:Phomatospora
1 2 3
2 0.99 - -
3 0.87 0.87 -
4 0.87 0.87 0.87
Ascomycota:Phragmocephala
1 2 3
2 1.000 - -
3 1.000 1.000 -
4 0.061 0.061 0.061
	Ascomycota:Pseudogymnoascus
	1 2 3
	2 0.27 - -
	3 0.27 0.79 -
	4 0.93 0.27 0.27
Ascomycota:Pyrenochaetopsis
1 2 3	1 2 3
2 0.35 - -	2 0.47 - -
3 0.71 0.52 -	3 0.30 0.61 -
4 0.87 0.35 0.71	4 0.61 0.30 0.30
Ascomycota:Talaromyces
1 2 3	1 2 3
2 0.34 - -	2 0.160 - -
3 0.46 0.68 -	3 0.028 0.169 -
4 0.68 0.34 0.34	4 0.721 0.169 0.028
	Ascomycota:Teratosphaeria
	1 2 3
	2 1.00 - -
	3 0.39 0.39 -
	4 1.00 1.00 0.39
	Basidiomycota:Apiotrichum
	1 2 3
	2 0.89 - -
	3 0.66 0.66 -
	4 0.66 0.66 0.90
	Basidiomycota:Cuniculitrema
	1 2 3
	2 0.78 - -
	3 0.50 0.50 -
	4 0.78 0.85 0.50
Basidiomycota:Rhodonia
1 2 3
2 1.00 - -
3 0.39 0.39 -
4 1.00 1.00 0.39
Basidiomycota:Vishniacozyma
1 2 3	1 2 3
2 0.25 - -	2 0.7 - -
3 0.38 0.72 -	3 0.7 0.7 -
4 0.25 0.88 0.72	4 0.7 0.9 0.7

## Sheet: Lolium
Supplement Table 6. Differences in the relative abundances of Lolium perenne endophytes between management levels tested by pairwise comparison. P value adjustment method: Benjamini-Hochberg. Abbreviations: 1, mown 1x, non-fertilized; 2, mown 3x, non-fertilized; 3, mown 1x, fertilized; 4, mown 3x, fertilized.
2010	2011
Ascomycota:Alternaria
1 2 3	1 2 3
2 0.65 - -	2 0.101 - -
3 0.99 0.65 -	3 0.221 0.027 -
4 0.65 0.65 0.65	4 0.478 0.048 0.478
Ascomycota:Arthrobotrys
1 2 3
2 0.99 - -
3 0.76 0.76 -
4 0.76 0.76 0.76
Ascomycota:Candida
1 2 3	1 2 3
2 1.00 - -	2 0.83 - -
3 0.46 0.46 -	3 0.96 0.83 -
4 0.53 0.53 0.62	4 0.83 0.83 0.83
Ascomycota:Chrysosporium
1 2 3	1 2 3
2 0.98 - -	2 0.61 - -
3 0.26 0.26 -	3 0.21 0.21 -
4 0.98 0.98 0.26	4 0.35 0.21 0.61
Ascomycota:Cladosporium
1 2 3	1 2 3
2 0.51 - -	2 0.112 - -
3 0.44 0.51 -	3 0.110 0.015 -
4 0.44 0.51 0.93	4 0.112 0.015 0.771
	Ascomycota:Claviceps
	1 2 3
	2 0.64 - -
	3 1.00 0.64 -
	4 0.82 0.75 0.82
	Ascomycota:Dinemasporium
	1 2 3
	2 0.93 - -
	3 0.64 0.64 -
	4 0.64 0.64 0.99
Ascomycota:Epicoccum
1 2 3	1 2 3
2 0.57 - -	2 0.77 - -
3 0.99 0.57 -	3 0.35 0.35 -
4 0.57 0.85 0.57	4 0.50 0.50 0.50
Ascomycota:Gibberella
1 2 3
2 0.96 - -
3 1.00 0.96 -
4 0.27 0.27 0.27
Ascomycota:Penicillium
1 2 3	1 2 3
2 0.8730 - -	2 0.96 - -
3 0.0016 0.0016 -	3 0.34 0.34 -
4 0.6960 0.6960 0.0016	4 0.98 0.96 0.34
	Ascomycota:Pseudogymnoascus
	1 2 3
	2 0.93 - -
	3 0.10 0.10 -
	4 0.25 0.25 0.40
Ascomycota:Pyrenochaetopsis
1 2 3	1 2 3
2 0.58 - -	2 0.99 - -
3 0.94 0.58 -	3 0.72 0.72 -
4 0.58 0.94 0.58	4 0.99 0.99 0.72
Ascomycota:Rodwayella
1 2 3
2 1.00 - -
3 1.00 1.00 -
4 0.57 0.57 0.57
Ascomycota:Talaromyces
1 2 3	1 2 3
2 0.9301 - -	2 0.908 - -
3 0.0058 0.0058 -	3 0.012 0.012 -
4 0.7480 0.7480 0.0058	4 0.311 0.311 0.048
Basidiomycota:Apiotrichum
1 2 3	1 2 3
2 0.95 - -	2 0.59 - -
3 0.28 0.28 -	3 0.59 0.59 -
4 0.61 0.61 0.41	4 0.70 0.70 0.59
Basidiomycota:Cuniculitrema
1 2 3	1 2 3
2 0.96 - -	2 0.90 - -
3 0.42 0.42 -	3 0.53 0.53 -
4 0.66 0.66 0.57	4 0.53 0.53 0.98
	Basidiomycota:Limonomyces
	1 2 3
	2 0.11 - -
	3 0.99 0.11 -
	4 0.66 0.20 0.66
Basidiomycota:Vishniacozyma
1 2 3	1 2 3
2 0.16 - -	2 0.00350 - -
3 0.16 0.99 -	3 0.40308 0.00151 -
4 0.16 0.99 0.99	4 0.00115 0.21817 0.00089
