# Supplementary material for: Fungal Endophyte Communities of Three Agricultural Important Grass Species Differ in Their Response Towards Management Regimes
Source: Microorganisms. 2019 Jan 27;7(2):37. doi: 10.3390/microorganisms7020037 (PMC6407066; doi:10.3390/microorganisms7020037)
Supplement: Supplementary file 1 [file microorganisms-07-00037-s001.zip › TableS7.xlsx]

## Sheet: GrassSpecies_Management
Supplement Table 7. Differences in the putative life strategies of fungal endophytes with regard to grass species and management practice tested by pairwise comparison. P value adjustment method: Benjamini-Hochberg. Abbreviations: D, Dactylis glomerata; F, Festuca rubra; L, Lolium perenne; 1, mown 1x, non-fertilized; 2, mown 3x, non-fertilized; 3, mown 1x, fertilized; 4, mown 3x, fertilized.
2010	2011
Pathotroph
D.1 D.2 D.3 D.4 F.1 F.2 F.3 F.4 L.1 L.2 L.3	D.1 D.2 D.3 D.4 F.1 F.2 F.3 F.4 L.1 L.2 L.3
D.2 0.98	D.2 0.84
D.3 0.98 0.98	D.3 0.75 0.89
D.4 0.98 0.98 0.98	D.4 0.89 0.75 0.72
F.1 0.98 0.98 0.98 0.98	F.1 0.45 0.65 0.74 0.39
F.2 0.98 0.98 0.98 0.98 0.98	F.2 0.72 0.82 0.89 0.65 0.75
F.3 0.98 0.98 0.98 0.98 0.98 0.98	F.3 0.75 0.65 0.52 0.83 0.29 0.45
F.4 0.98 0.98 0.98 0.98 0.98 0.98 0.98	F.4 0.21 0.29 0.37 0.21 0.69 0.45 0.17
L.1 0.98 0.98 0.98 0.98 0.98 0.98 0.98 0.98	L.1 0.95 0.82 0.75 0.90 0.45 0.70 0.75 0.21
L.2 0.98 0.98 0.98 0.98 0.98 0.98 0.98 0.98 0.98	L.2 0.37 0.48 0.61 0.29 0.84 0.69 0.21 0.75 0.36
L.3 0.98 0.98 0.98 0.98 0.98 0.98 0.98 0.98 0.98 0.98	L.3 0.75 0.67 0.55 0.84 0.29 0.45 0.95 0.17 0.78 0.21
L.4 0.98 0.98 0.98 0.98 0.98 0.98 0.98 0.98 0.98 0.98 0.98	L.4 0.93 0.88 0.80 0.84 0.51 0.75 0.75 0.24 0.90 0.39 0.75
Pathotroph-Saprotroph
D.1 D.2 D.3 D.4 F.1 F.2 F.3 F.4 L.1 L.2 L.3	D.1 D.2 D.3 D.4 F.1 F.2 F.3 F.4 L.1 L.2 L.3
D.2 0.44	D.2 0.92
D.3 0.99 0.41	D.3 0.94 0.92
D.4 0.99 0.33 0.99	D.4 0.92 0.99 0.92
F.1 0.99 0.41 0.99 0.99	F.1 0.92 0.92 0.92 0.92
F.2 0.99 0.33 0.99 0.99 0.99	F.2 0.99 0.92 0.92 0.92 0.92
F.3 0.99 0.43 0.99 0.99 0.99 0.99	F.3 0.92 0.92 0.92 0.92 1.00 0.92
F.4 0.99 0.50 0.99 0.99 0.99 0.99 0.99	F.4 0.94 0.92 1.00 0.92 0.92 0.92 0.92
L.1 0.99 0.50 0.99 0.99 0.99 0.99 0.99 0.99	L.1 0.92 0.92 0.92 0.92 0.95 0.92 0.95 0.92
L.2 0.99 0.44 0.99 0.99 0.99 0.99 0.99 0.99 0.99	L.2 0.92 0.92 0.92 0.92 0.99 0.92 0.99 0.92 0.99
L.3 0.99 0.33 0.99 0.99 0.99 0.99 0.99 0.99 0.99 0.99	L.3 0.92 0.92 0.99 0.92 0.92 0.92 0.92 0.99 0.92 0.92
L.4 0.99 0.50 0.99 0.99 0.99 0.99 0.99 0.99 0.99 0.99 0.99	L.4 0.99 0.92 0.92 0.92 0.92 0.99 0.92 0.92 0.92 0.92 0.92
Pathotroph-Saprotroph-Symbiotroph
D.1 D.2 D.3 D.4 F.1 F.2 F.3 F.4 L.1 L.2 L.3	D.1 D.2 D.3 D.4 F.1 F.2 F.3 F.4 L.1 L.2 L.3
D.2 0.8	D.2 0.99
D.3 1.0 1.0	D.3 0.99 0.99
D.4 1.0 0.8 1.0	D.4 0.79 0.99 0.99
F.1 1.0 0.8 1.0 1.0	F.1 0.99 0.99 0.99 0.99
F.2 1.0 1.0 1.0 1.0 1.0	F.2 0.79 0.99 0.99 0.99 0.99
F.3 1.0 0.8 1.0 1.0 1.0 1.0	F.3 0.79 0.99 0.99 0.99 0.99 0.99
F.4 1.0 0.8 1.0 1.0 1.0 1.0 1.0	F.4 0.79 0.99 0.99 0.99 0.99 0.99 0.99
L.1 1.0 0.8 1.0 1.0 1.0 1.0 1.0 1.0	L.1 0.79 0.99 0.99 0.99 0.99 0.99 0.99 0.99
L.2 1.0 0.8 1.0 1.0 1.0 1.0 1.0 1.0 1.0	L.2 0.79 0.99 0.99 0.99 0.99 0.99 0.99 0.99 0.99
L.3 1.0 0.8 1.0 1.0 1.0 1.0 1.0 1.0 1.0 1.0	L.3 0.79 0.99 0.99 0.99 0.99 0.99 0.99 0.99 0.99 0.99
L.4 1.0 1.0 1.0 1.0 1.0 1.0 1.0 1.0 1.0 1.0 1.0	L.4 0.99 0.99 0.99 0.99 0.99 0.99 0.99 0.99 0.99 0.99 0.99
Pathotroph-Symbiotroph
D.1 D.2 D.3 D.4 F.1 F.2 F.3 F.4 L.1 L.2 L.3	D.1 D.2 D.3 D.4 F.1 F.2 F.3 F.4 L.1 L.2 L.3
D.2 0.97	D.2 0.73
D.3 0.97 0.97	D.3 0.71 0.98
D.4 0.97 0.97 0.97	D.4 0.88 0.57 0.57
F.1 0.97 0.97 0.97 0.97	F.1 0.71 0.98 0.99 0.57
F.2 0.97 0.97 0.97 0.97 0.97	F.2 0.88 0.98 0.95 0.71 0.95
F.3 0.97 0.97 0.97 0.97 0.97 0.97	F.3 0.73 0.99 0.98 0.57 0.98 0.98
F.4 0.97 0.97 0.97 0.97 0.97 1.00 0.97	F.4 0.71 0.98 0.99 0.57 0.99 0.95 0.98
L.1 1.00 0.97 0.97 0.97 0.97 0.97 0.97 0.97	L.1 0.98 0.89 0.73 0.73 0.73 0.98 0.95 0.73
L.2 0.97 0.97 0.97 0.97 0.97 0.97 0.97 0.97 0.97	L.2 0.73 0.99 0.99 0.57 0.99 0.98 0.98 0.99 0.84
L.3 0.97 0.97 0.97 0.97 0.97 0.97 0.97 0.97 0.97 0.97	L.3 0.99 0.73 0.71 0.89 0.71 0.85 0.73 0.71 0.98 0.72
L.4 0.97 0.97 0.97 0.97 0.97 0.97 1.00 0.97 0.97 0.97 0.97	L.4 0.73 0.99 0.98 0.57 0.98 0.98 0.99 0.98 0.95 0.98 0.73
Saprotroph
D.1 D.2 D.3 D.4 F.1 F.2 F.3 F.4 L.1 L.2 L.3	D.1 D.2 D.3 D.4 F.1 F.2 F.3 F.4 L.1 L.2 L.3
D.2 1.00	D.2 0.96
D.3 0.83 0.83	D.3 0.99 0.96
D.4 0.83 0.83 0.83	D.4 0.97 0.97 0.97
F.1 0.97 0.97 0.83 0.83	F.1 0.85 0.96 0.85 0.85
F.2 0.83 0.83 0.83 0.97 0.83	F.2 0.97 0.97 0.97 0.97 0.90
F.3 0.83 0.83 0.93 0.97 0.83 0.97	F.3 0.95 0.85 0.95 0.90 0.85 0.85
F.4 0.83 0.83 0.97 0.83 0.83 0.83 0.87	F.4 0.85 0.90 0.85 0.85 0.97 0.85 0.85
L.1 0.83 0.83 0.97 0.83 0.83 0.89 0.97 0.97	L.1 0.97 0.97 0.97 0.99 0.85 0.97 0.90 0.85
L.2 0.83 0.83 0.97 0.83 0.83 0.83 0.83 0.97 0.97	L.2 0.85 0.90 0.85 0.85 0.97 0.85 0.85 0.99 0.85
L.3 0.83 0.83 0.83 1.00 0.83 0.97 0.97 0.83 0.83 0.83	L.3 0.85 0.85 0.85 0.85 0.85 0.85 0.97 0.85 0.85 0.85
L.4 0.83 0.83 0.97 0.83 0.83 0.83 0.83 0.97 0.97 0.99 0.83	L.4 0.97 0.90 0.97 0.97 0.85 0.96 0.97 0.85 0.97 0.85 0.90
Saprotroph-Pathotroph-Symbiotroph
(not detected)	D.1 D.2 D.3 D.4 F.1 F.2 F.3 F.4 L.1 L.2 L.3
	D.2 0.46
	D.3 0.46 1.00
	D.4 0.46 1.00 1.00
	F.1 0.46 1.00 1.00 1.00
	F.2 0.49 1.00 1.00 1.00 1.00
	F.3 0.46 1.00 1.00 1.00 1.00 1.00
	F.4 0.47 1.00 1.00 1.00 1.00 1.00 1.00
	L.1 1.00 0.46 0.46 0.46 0.46 0.46 0.46 0.46
	L.2 0.46 1.00 1.00 1.00 1.00 1.00 1.00 1.00 0.46
	L.3 0.46 1.00 1.00 1.00 1.00 1.00 1.00 1.00 0.46 1.00
	L.4 0.47 1.00 1.00 1.00 1.00 1.00 1.00 1.00 0.46 1.00 1.00
Saprotroph-Symbiotroph
D.1 D.2 D.3 D.4 F.1 F.2 F.3 F.4 L.1 L.2 L.3	D.1 D.2 D.3 D.4 F.1 F.2 F.3 F.4 L.1 L.2 L.3
D.2 0.22	D.2 0.97
D.3 0.22 1.00	D.3 0.99 0.97
D.4 0.41 1.00 1.00	D.4 0.97 0.97 0.97
F.1 0.22 1.00 1.00 1.00	F.1 0.97 0.99 0.97 0.97
F.2 0.22 1.00 1.00 1.00 1.00	F.2 0.97 0.97 0.97 0.97 0.97
F.3 0.22 1.00 1.00 1.00 1.00 1.00	F.3 0.97 0.91 0.97 0.97 0.91 0.91
F.4 0.22 1.00 1.00 1.00 1.00 1.00 1.00	F.4 0.97 0.97 0.97 0.97 0.97 0.97 0.91
L.1 0.51 1.00 1.00 1.00 1.00 1.00 1.00 1.00	L.1 0.97 0.91 0.97 0.97 0.91 0.91 0.97 0.96
L.2 0.23 1.00 1.00 1.00 1.00 1.00 1.00 1.00 1.00	L.2 0.97 0.97 0.97 0.97 0.97 0.97 0.91 0.97 0.91
L.3 0.41 1.00 1.00 1.00 1.00 1.00 1.00 1.00 1.00 1.00	L.3 0.97 0.97 0.97 0.99 0.97 0.97 0.97 0.97 0.97 0.97
L.4 0.22 1.00 1.00 1.00 1.00 1.00 1.00 1.00 1.00 1.00 1.00	L.4 0.97 0.97 0.97 0.97 0.97 0.97 0.97 0.97 0.97 0.97 0.97
Symbiotroph
D.1 D.2 D.3 D.4 F.1 F.2 F.3 F.4 L.1 L.2 L.3	D.1 D.2 D.3 D.4 F.1 F.2 F.3 F.4 L.1 L.2 L.3
D.2 1	D.2 0.72
D.3 1 1	D.3 0.57 0.86
D.4 1 1 1	D.4 0.57 0.86 1.00
F.1 1 1 1 1	F.1 0.57 0.86 1.00 1.00
F.2 1 1 1 1 1	F.2 1.00 0.64 0.51 0.51 0.51
F.3 1 1 1 1 1 1	F.3 0.64 1.00 1.00 1.00 1.00 0.57
F.4 1 1 1 1 1 1 1	F.4 0.98 1.00 0.64 0.64 0.64 0.72 0.79
L.1 1 1 1 1 1 1 1 1	L.1 1.00 0.96 0.64 0.64 0.64 0.79 0.72 1.00
L.2 1 1 1 1 1 1 1 1 1	L.2 0.61 0.94 1.00 1.00 1.00 0.51 1.00 0.72 0.64
L.3 1 1 1 1 1 1 1 1 1 1	L.3 0.61 0.94 1.00 1.00 1.00 0.51 1.00 0.72 0.64 1.00
L.4 1 1 1 1 1 1 1 1 1 1 1	L.4 0.57 0.86 1.00 1.00 1.00 0.51 1.00 0.64 0.64 1.00 1.00

## Sheet: GrassSpecies
Supplementary Table S7. Differences in the putative life strategies of fungal endophytes between grass species tested by pairwise comparison. P value adjustment method: Benjamini-Hochberg. Abbreviations: D, Dactylis glomerata; F, Festuca rubra; L, Lolium perenne.
2010	2011
Pathotroph
D F	D F
F 0.91 -	F 0.32 -
L 0.91 0.91	L 0.84 0.32
Pathotroph-Saprotroph
D F	D F
F 0.69 -	F 0.87 -
L 0.69 0.83	L 0.87 0.87
Pathotroph-Saprotroph-Symbiotroph
D F	D F
F 0.74 -	F 0.28 -
L 0.74 0.95	L 0.28 0.99
Pathotroph-Symbiotroph
D F	D F
F 0.98 -	F 0.41 -
L 0.92 0.92	L 0.66 0.44
Saprotroph
D F	D F
F 0.85 -	F 0.78 -
L 0.85 0.85	L 0.83 0.78
Saprotroph-Pathotroph-Symbiotroph
(not detected)	D F
	F 0.71 -
	L 0.89 0.71
Saprotroph-Symbiotroph
D F	D F
F 0.32 -	F 0.84 -
L 0.44 0.44	L 0.84 0.84
Symbiotroph
D F	D F
F 0.68 -	F 0.67 -
L 0.68 0.68	L 0.67 0.67

## Sheet: Dactylis
Supplement Table 7. Differences in the putative life strategies of Dactylis glomerata endophytes between management levels tested by pairwise comparison. P value adjustment method: Benjamini-Hochberg. Abbreviations: 1, mown 1x, non-fertilized; 2, mown 3x, non-fertilized; 3, mown 1x, fertilized; 4, mown 3x, fertilized.
2010	2011
Pathotroph
1 2 3	1 2 3
2 0.68	2 0.84
3 0.68 0.68	3 0.84 0.84
4 0.68 0.89 0.68	4 0.84 0.84 0.84
Pathotroph-Saprotroph
1 2 3	1 2 3
2 0.42	2 0.52
3 0.87 0.42	3 0.93 0.52
4 0.87 0.42 0.87	4 0.52 0.93 0.52
Pathotroph-Saprotroph-Symbiotroph
1 2 3	1 2 3
2 0.62	2 0.84
3 0.67 0.67	3 0.84 0.84
4 0.93 0.62 0.67	4 0.84 0.84 0.84
Pathotroph-Symbiotroph
1 2 3	1 2 3
2 0.91	2 0.68
3 0.63 0.63	3 0.68 0.85
4 0.63 0.63 0.63	4 0.70 0.63 0.63
Saprotroph
1 2 3	1 2 3
2 1.00	2 0.99
3 0.51 0.51	3 0.99 0.99
4 0.38 0.38 0.51	4 0.99 0.99 0.99
Saprotroph-Pathotroph-Symbiotroph
(not detected)	1 2 3
	2 0.39
	3 0.39 1.00
	4 0.39 1.00 1.00
Saprotroph-Symbiotroph
1 2 3	1 2 3
2 0.49	2 0.75
3 0.49 0.90	3 0.97 0.75
4 0.52 0.90 0.90	4 0.97 0.75 0.97
Symbiotroph
1 2 3	1 2 3
2 0.84	2 0.54
3 0.78 0.78	3 0.30 0.54
4 0.78 0.78 0.78	4 0.30 0.54 1.00

## Sheet: Festuca
Supplement Table 7. Differences in the putative life strategies of Festuca rubra endophytes between management levels tested by pairwise comparison. P value adjustment method: Benjamini-Hochberg. Abbreviations: 1, mown 1x, non-fertilized; 2, mown 3x, non-fertilized; 3, mown 1x, fertilized; 4, mown 3x, fertilized.
2010	2011
Pathotroph
1 2 3	1 2 3
2 0.53	2 0.62
3 0.53 0.93	3 0.32 0.34
4 0.63 0.83 0.83	4 0.53 0.34 0.18
Pathotroph-Saprotroph
1 2 3	1 2 3
2 0.54	2 0.75
3 0.62 0.45	3 1.00 0.75
4 0.45 0.31 0.54	4 0.75 0.75 0.75
Pathotroph-Saprotroph-Symbiotroph
1 2 3	1 2 3
2 0.83	2 0.67
3 0.95 0.83	3 0.67 0.90
4 0.95 0.83 0.98	4 0.67 0.90 0.90
Pathotroph-Symbiotroph
1 2 3	1 2 3
2 0.29	2 0.45
3 0.29 0.98	3 0.59 0.61
4 0.29 0.98 0.98	4 0.97 0.45 0.59
Saprotroph
1 2 3	1 2 3
2 0.51	2 0.59
3 0.51 0.80	3 0.38 0.55
4 0.65 0.65 0.70	4 0.82 0.55 0.38
Saprotroph-Pathotroph-Symbiotroph
(not detected)	1 2 3
	2 0.19
	3 0.97 0.19
	4 0.52 0.45 0.52
Saprotroph-Symbiotroph
1 2 3	1 2 3
2 0.87	2 0.863
3 0.53 0.59	3 0.052 0.052
4 0.91 0.87 0.53	4 0.863 0.863 0.052
Symbiotroph
1 2 3	1 2 3
2 0.90	2 0.38
3 0.90 0.90	3 0.79 0.38
4 0.93 0.90 0.90	4 0.54 0.54 0.54

## Sheet: Lolium
Supplement Table 7. Differences in the putative life strategies of Lolium perenne endophytes between management levels tested by pairwise comparison. P value adjustment method: Benjamini-Hochberg. Abbreviations: 1, mown 1x, non-fertilized; 2, mown 3x, non-fertilized; 3, mown 1x, fertilized; 4, mown 3x, fertilized.
2010	2011
Pathotroph
1 2 3	1 2 3
2 0.82	2 0.016
3 0.82 0.82	3 0.354 0.007
4 0.82 0.90 0.82	4 0.723 0.018 0.262
Pathotroph-Saprotroph
1 2 3	1 2 3
2 0.99	2 0.91
3 0.95 0.95	3 0.69 0.69
4 0.98 0.98 0.95	4 0.69 0.69 0.75
Pathotroph-Saprotroph-Symbiotroph
1 2 3	1 2 3
2 0.75	2 0.90
3 0.75 0.68	3 0.90 0.90
4 0.48 0.46 0.48	4 0.46 0.46 0.46
Pathotroph-Symbiotroph
1 2 3	1 2 3
2 0.84	2 0.41
3 0.84 0.84	3 0.62 0.39
4 0.84 0.84 0.84	4 0.52 0.71 0.39
Saprotroph
1 2 3	1 2 3
2 0.91	2 0.194
3 0.91 0.91	3 0.194 0.051
4 0.91 0.96 0.91	4 0.674 0.173 0.293
Saprotroph-Pathotroph-Symbiotroph
(not detected)	1 2 3
2	2 0.42
3	3 0.42 1.00
4	4 0.42 1.00 1.00
Saprotroph-Symbiotroph
1 2 3	1 2 3
2 0.83	2 0.74
3 0.96 0.83	3 0.74 0.74
4 0.83 0.96 0.83	4 0.74 0.74 0.87
Symbiotroph
1 2 3	1 2 3
2 0.73	2 0.48
3 0.73 0.73	3 0.48 1.00
4 0.73 0.73 0.73	4 0.48 1.00 1.00
